# Supplementary material for: Structural characterization of the YbbAP-TesA ABC transporter identifies it as a lipid hydrolase complex that extracts hydrophobic compounds from the bacterial inner membrane
Source: PLoS Biol. 2025 Nov 25;23(11):e3003427. doi: 10.1371/journal.pbio.3003427 (PMC12646458; doi:10.1371/journal.pbio.3003427)
Supplement: S1 Data — (XLSX) [file pbio.3003427.s018.xlsx]

## Sheet: Fig 1A Data
Protein	clashscore	pdockq
P0ADA1	36.03	0.58	<<TesA
Q46863	37.44	0.282
P23843	39.17	0.255
P0AG80	39.27	0.236
P30859	41.95	0.201
P41443	56.49	0.198
P75853	37.29	0.189
P77348	33.17	0.154
P16869	33.75	0.152
P0AEE5	37.4	0.151
P30860	41.74	0.146
P32717	33.42	0.145
P28722	45.64	0.143
B1XAN8	36.84	0.137
C4ZTN8	36.84	0.137
P13482	36.84	0.137
P09551	39.8	0.128
P76335	49.31	0.118
P33590	37.28	0.115
P33924	34.36	0.109
P08372	54.58	0.107
A0A8A4RYD2	48.43	0.103
P08371	57.59	0.101
A0A223DQS7	53.76	0.1
P0AEQ3	41.69	0.097
P45760	61.09	0.096
P0ADM6	72.1	0.095
B1XEA4	35.48	0.095
P37387	33.92	0.095
P76142	35.48	0.095
P08331	32.69	0.093
P25894	41.82	0.092
A0A8A4RZE1	33.37	0.092
B1XE34	47.17	0.092
P33225	33.77	0.092
P77188	47.17	0.092
P02924	33.34	0.091
A0A0G3HUT6	33.95	0.088
P75797	33.95	0.088
P10423	34.77	0.082
P76108	38.22	0.079
P76507	37.9	0.079
P76176	41.11	0.075
P76128	31.81	0.074
P66948	37.67	0.07
P0AEM9	41.9	0.068
P76308	51.5	0.065
P77365	53.83	0.065
Q47706	47.79	0.065
P77296	48.52	0.063
P64548	40.99	0.062
P77339	55.08	0.06
P45762	42.63	0.059
P76394	46.45	0.059
P52135	53.06	0.058
P76462	42.01	0.057
B1XAQ0	46.35	0.056
C4ZTQ0	46.35	0.056
P61320	46.35	0.056
P26365	39.01	0.056
P31133	33.4	0.055
Q46790	44.34	0.055
P0AB38	48.58	0.054
P13979	46.22	0.054
P0AF56	42.91	0.054
P77616	44.01	0.054
A0A223DQS5	48.09	0.053
P76482	32.22	0.053
P0ADV7	40.52	0.052
P43674	38.82	0.05
P19926	27.89	0.049
P29010	66.22	0.049
A0A8A4RYJ1	44.66	0.048
P36647	52	0.048
Q47702	42.19	0.047
P02925	36.66	0.046
P0AFI5	38.37	0.045
P0C0V0	40.23	0.044
P31666	36.56	0.044
P76177	47.3	0.044
P58042	59.67	0.043
P46923	31.89	0.043
P75737	55.92	0.042
A0A223DQU5	59.2	0.042
P06129	38.01	0.042
P77214	48.24	0.042
P0A935	35.32	0.041
P39099	38.99	0.041
P45750	51	0.04
Q9JMT7	51.98	0.04
P75616	53.04	0.04
P76573	43.02	0.04
A0A8A4S2D0	41.94	0.039
P0AD59	43.71	0.039
P64542	50.15	0.039
P69776	55.21	0.037
P76463	29.62	0.037
P77269	34.29	0.037
P33668	49.47	0.036
B1XC74	54.88	0.036
C4ZRJ2	54.88	0.036
P62395	54.88	0.036
P76076	42.4	0.036
P76115	36.58	0.036
P0AAL6	44.83	0.035
P65298	56.23	0.035
P37017	52.04	0.035
B1XGX5	40.15	0.034
C4ZSQ4	40.15	0.034
P0AFB1	40.15	0.034
P0ABK7	63.34	0.034
P37194	46.71	0.033
P0AE85	50.62	0.033
P28307	52.3	0.033
P32176	31.09	0.033
P77263	44.68	0.033
A0A8A4S223	52.39	0.032
C1P601	51.13	0.032
P15081	47.7	0.032
P75961	57.05	0.032
Q6BEX5	51.47	0.032
P24082	37.08	0.031
P45422	41.74	0.031
A0A223DQQ9	53.84	0.03
P0ADN6	51.35	0.03
P46130	37.64	0.03
P58041	58.97	0.03
P0AGD1	36.1	0.03
P31121	49.86	0.03
P39264	42.13	0.03
P41442	45.92	0.03
P76296	52.77	0.03
A0A8A4RYF1	42.44	0.029
P0A905	46.39	0.029
P0AB26	41.39	0.029
P39297	47.18	0.029
P0AAA9	49.67	0.029
P0AD70	34.88	0.029
P26648	40.68	0.029
P38683	38.66	0.029
P75687	56.56	0.029
P75780	33.05	0.029
P0AFV4	37.81	0.028
P0AES9	49.76	0.028
P77519	62.32	0.028
A0A223DQQ5	43.34	0.027
O52982	48.26	0.027
P0AA95	47.9	0.027
P0ADB4	45.26	0.027
P64451	42.45	0.027
P39265	34.24	0.027
P76002	48.33	0.027
P76159	40.49	0.027
P76466	38.9	0.027
P77165	37.13	0.027
P0ABJ1	42	0.026
P0ADB7	47.12	0.026
P0AB06	38.42	0.026
P77619	32.93	0.026
P0AA91	47.82	0.025
P0A917	41.96	0.025
P0AC05	40.61	0.025
P0AF45	54.55	0.025
P32160	43.48	0.025
P33219	49.97	0.025
P37016	50.66	0.025
P76356	52.82	0.025
A0A223DQU1	43.6	0.024
A0A8A4RX94	46.48	0.024
B1XF48	44.04	0.024
C4ZWZ5	44.04	0.024
P28911	49.2	0.024
P33227	44.31	0.024
P33342	41.53	0.024
P76170	44.04	0.024
P76498	41.04	0.024
A0A223DQT3	36.38	0.023
A0A8A4RX01	43.25	0.023
A0A8A4RVF8	48.14	0.023
P06971	30.17	0.023
P0AAX6	46.26	0.023
P0AD96	33.29	0.023
P0AFK9	36.22	0.023
P36649	34.23	0.023
P64459	49.88	0.023
P76001	51.28	0.023
P76193	40.41	0.023
P76227	52.6	0.023
P77554	33.76	0.023
Q46797	45.41	0.023
A0A223DQR3	54.53	0.022
A0A8A4S2G0	45.31	0.022
P65290	47.11	0.022
P76481	41.68	0.022
A0A223DQT1	38.56	0.022
P0AET2	49.32	0.022
P24183	32.28	0.022
P25549	35.78	0.022
P37902	38.45	0.022
P75694	49.79	0.022
P75804	34.6	0.022
P75885	49.64	0.022
P76045	43.89	0.022
P76501	44.05	0.022
P76656	48.66	0.022
P77162	44.42	0.022
P77354	47.5	0.022
P77588	39.67	0.022
A5A630	50.49	0.021
P0ADK0	39.4	0.021
P13518	43.64	0.021
Q2M7M3	54.09	0.021
A0A223DQR7	51.82	0.021
A0A223DQV8	37.45	0.021
A0A8A4RYH4	47.38	0.021
B1X6S1	34.99	0.021
B1XC35	40.54	0.021
C4ZWL5	34.99	0.021
C5A130	40.54	0.021
P02943	40.54	0.021
P07822	43.2	0.021
P0A855	34.99	0.021
P0AE22	37.63	0.021
P0AE95	46.44	0.021
P0AFL3	40.04	0.021
P32711	43.72	0.021
P39176	34.39	0.021
P45761	45.26	0.021
P55140	46.88	0.021
B1XAN4	39.18	0.02
C4ZTN4	39.18	0.02
P0A901	40.37	0.02
P0ADB1	40.56	0.02
P0C960	39.18	0.02
P11289	45.33	0.02
P64622	46.63	0.02
P69411	46.81	0.02
P76042	33.4	0.02
Q46795	60.01	0.02
Q46835	47.66	0.02
P0ADX7	61.83	0.02
P16700	35.29	0.02
P18390	45.41	0.02
P23857	39.51	0.02
P28915	47.19	0.02
P33013	33.24	0.02
P39165	41.93	0.02
P39295	42.92	0.02
P45955	38.15	0.02
P64534	42.58	0.02
P69856	42.42	0.02
P75748	42.25	0.02
P75917	47.47	0.02
P76520	42.39	0.02
P77754	43.27	0.02
Q46858	44.03	0.02
V5N4F1	46.12	0.02
P0AAV0	51.14	0.019
P0AF70	44.86	0.019
P39382	39.16	0.019
P65292	46.86	0.019
P65294	41.99	0.019
Q9JMT5	47.82	0.019
A0A8A4RVN5	35.42	0.019
A0A8A4RXJ9	43.82	0.019
A0A8A4RZ79	46.72	0.019
P04737	45.69	0.019
P08190	39.66	0.019
P0AAX3	41.14	0.019
P0AB46	47.23	0.019
P0AE98	40.03	0.019
P16682	31.37	0.019
P18035	44.88	0.019
P18471	45.93	0.019
P21338	42.4	0.019
P36548	33.67	0.019
P42914	40.63	0.019
P45848	50.96	0.019
P75859	39.82	0.019
P76206	44.35	0.019
P76344	35.3	0.019
P76500	41.62	0.019
Q47151	36.58	0.019
A0A223DQS3	45.51	0.018
P0ABX8	48.07	0.018
P43319	44.61	0.018
P46126	39.2	0.018
P64596	37.69	0.018
P75856	39.96	0.018
P76220	38.61	0.018
P77774	36.4	0.018
A5A628	44.1	0.018
C4ZQP1	34.35	0.018
P08506	31.35	0.018
P0A921	37.68	0.018
P0AAK7	42.3	0.018
P0ABL1	32.13	0.018
P0ADU5	48.8	0.018
P0AEB2	34.24	0.018
P0AF86	48.01	0.018
P0AFX9	38	0.018
P23865	29.81	0.018
P25718	33.65	0.018
P30855	38.06	0.018
P31697	37.37	0.018
P33343	52.67	0.018
P33362	38.24	0.018
P37049	31.98	0.018
P37676	36.65	0.018
P63883	32.72	0.018
P64506	48.71	0.018
P71244	35.83	0.018
P75715	41.02	0.018
P75749	39.05	0.018
P76471	47.95	0.018
P77294	38.45	0.018
P77375	41.49	0.018
P77599	40.47	0.018
A0A223DQU7	41.69	0
A0A6D1P2M9	47.28	0
B1X9J2	42.06	0
B1XF50	47.45	0
B1XFC3	34.94	0
C4ZQV5	43.02	0
C4ZS19	42.06	0
C4ZWC8	42.41	0
C4ZWZ7	47.45	0
C5A0N2	34.94	0
O32528	48.57	0
P04846	37.95	0
P07021	42.34	0
P09154	45.62	0
P0A6S0	42.06	0
P0A903	40.45	0
P0A912	41.05	0
P0A930	37.63	0
P0A932	37.67	0
P0A937	42.22	0
P0AB10	39.34	0
P0AB31	43.51	0
P0AB85	35.61	0
P0AC02	39.59	0
P0ACW2	45.9	0
P0AD44	43.89	0
P0ADA3	51.74	0
P0ADA5	42.9	0
P0ADA7	39.94	0
P0ADC1	42.41	0
P0ADM4	42.09	0
P0ADT2	43.02	0
P0AE06	41.2	0
P0AEA2	39.92	0
P0AEE1	48.54	0
P0AEZ7	35.83	0
P0C066	34.94	0
P0CK95	41.99	0
P10100	49.79	0
P15029	41.88	0
P18956	34.3	0
P23898	37.2	0
P24180	39.78	0
P28224	42.37	0
P28635	37.24	0
P31063	43.04	0
P32051	32.12	0
P32151	42.49	0
P32681	40.87	0
P32687	45.9	0
P32689	36.64	0
P32714	42.39	0
P33354	43.54	0
P33369	36	0
P37056	38.91	0
P37636	39.48	0
P37665	43.66	0
P40710	40.02	0
P41052	32.82	0
P41069	42.79	0
P45464	36.93	0
P46122	39.53	0
P52644	41.14	0
P64426	32	0
P64448	43.59	0
P64493	43.19	0
P64627	45.06	0
P67553	47.45	0
P75734	47.88	0
P75801	38.81	0
P75818	45.08	0
P75820	33.59	0
P75860	44.17	0
P75884	39.4	0
P75906	29.78	0
P75946	47.86	0
P76506	39.37	0
P76537	44.48	0
P76578	43.12	0
P77211	37.68	0
P77330	43.79	0
P77562	36.84	0
P77717	42.71	0
P78067	34.22	0
Q46798	39.15	0
A0A223DQR1	41.59	0
A0A4D6FXD9	38.52	0
A0A8A4RVH1	33.63	0
A0A8A4RX11	40.51	0
A0A8A4RXA7	40.66	0
A0A8A4RXK8	36.21	0
A0A8A4RYE2	69.91	0
A0A8A4RYK6	41.64	0
A0A8A4RZ97	42.39	0
B1X6M9	37.49	0
B1X831	39.63	0
B1X8A2	31.22	0
B1X8A5	40.99	0
B1X8A6	33.32	0
B1X8R8	43.72	0
B1X939	31.26	0
B1X980	32.09	0
B1X9G2	33.57	0
B1X9J3	40.4	0
B1X9U9	41	0
B1XA58	46.8	0
B1XBD8	53.39	0
B1XCV6	30.28	0
B1XD46	34.8	0
B1XDD6	33.79	0
B1XE35	43.61	0
B1XF62	55.93	0
C4ZPT9	53.39	0
C4ZQ17	39.63	0
C4ZQ90	43.72	0
C4ZRR9	34.8	0
C4ZRY9	33.57	0
C4ZS20	40.4	0
C4ZS88	46.8	0
C4ZU48	31.22	0
C4ZU52	40.99	0
C4ZU53	33.32	0
C4ZVG4	33.79	0
C4ZVM1	31.26	0
C4ZWH4	37.49	0
C4ZXN9	32.09	0
C4ZY59	55.93	0
C5A163	30.28	0
P00634	33.7	0
P00805	33.41	0
P00811	33.03	0
P02930	35.67	0
P02931	35.65	0
P02932	38.63	0
P03841	40.94	0
P03959	37.49	0
P04128	42.37	0
P04816	34.75	0
P05458	35.2	0
P05825	33.21	0
P06996	39.62	0
P07024	29.69	0
P07102	33.5	0
P08189	45.29	0
P08191	39.55	0
P09169	37.96	0
P09394	31.77	0
P0A6S3	40.4	0
P0A8X2	33.68	0
P0A8X4	43.72	0
P0A908	41.92	0
P0A910	41.86	0
P0A915	42.07	0
P0A927	41.78	0
P0A940	34.8	0
P0AA57	38.54	0
P0AA99	34.96	0
P0AAA3	43.61	0
P0AAJ8	37.35	0
P0AAL3	39.74	0
P0AAR8	45.94	0
P0AAV6	53.09	0
P0AAX8	33.75	0
P0AAY4	50.59	0
P0AB24	35.26	0
P0AB40	44.38	0
P0ABK9	30.28	0
P0ABL3	37.31	0
P0ABM9	36.94	0
P0ABW5	41.53	0
P0ABZ6	36.3	0
P0ACW4	48.56	0
P0AD12	42.66	0
P0ADE4	34.22	0
P0ADS6	42.53	0
P0ADS9	42.97	0
P0ADT8	42.7	0
P0ADV1	44.14	0
P0AE91	43.77	0
P0AEG4	39.98	0
P0AEG6	37.04	0
P0AEL6	39.71	0
P0AEU0	39.5	0
P0AEU7	43.01	0
P0AEX9	34.58	0
P0AFH8	38.7	0
P0AFM2	33.51	0
P0AFM4	40.4	0
P0AG78	38.09	0
P0AG82	35.29	0
P0AGC3	32.83	0
P0AGL5	44.36	0
P0C0T5	31.26	0
P10384	35.7	0
P13036	38.22	0
P13656	42.88	0
P14497	36.4	0
P15028	39.07	0
P15069	41.22	0
P17315	37.53	0
P18472	37.6	0
P18473	35.86	0
P18775	30.85	0
P21420	37.64	0
P22525	33.59	0
P23827	40.99	0
P23847	32.77	0
P24228	31.96	0
P25736	38.6	0
P25772	32.09	0
P25907	45.15	0
P26218	41	0
P27297	38.84	0
P27840	41.57	0
P28696	53.39	0
P28721	36.91	0
P30130	38.5	0
P31058	42.78	0
P31130	46.28	0
P31471	31.08	0
P31545	36.8	0
P31600	32.36	0
P31827	42.3	0
P31828	35.74	0
P32106	37.64	0
P32167	38.25	0
P32668	37.79	0
P32688	41.63	0
P33128	37.58	0
P33129	38.46	0
P33136	33.57	0
P33340	46.64	0
P33341	41.47	0
P33344	47.14	0
P33363	31.88	0
P33554	42.39	0
P33666	51.01	0
P33913	35.66	0
P33937	31.22	0
P33940	33.32	0
P34210	34.93	0
P34211	32.38	0
P34749	42.11	0
P36560	55.93	0
P36655	42.34	0
P37001	41.47	0
P37018	48.09	0
P37028	39.04	0
P37050	42.89	0
P37325	33.07	0
P37329	37.83	0
P37648	37.12	0
P37650	37.92	0
P37651	34.89	0
P37652	36.58	0
P37663	48.81	0
P37681	41.17	0
P37690	37.88	0
P37691	37.15	0
P37909	38.93	0
P38052	45.02	0
P39172	36.35	0
P39180	35.58	0
P39187	37.25	0
P39285	35.41	0
P39325	33.01	0
P39371	37.41	0
P39391	43.17	0
P39834	40.79	0
P40120	33.79	0
P40876	42.47	0
P41066	48.2	0
P42591	40.38	0
P42592	32.15	0
P42616	40.53	0
P42913	40.08	0
P42915	38.45	0
P45420	40.55	0
P45421	48.45	0
P45508	33.61	0
P45523	40.92	0
P45564	42	0
P45758	40.4	0
P45766	35.04	0
P46142	41.13	0
P46883	30.33	0
P47737	38.26	0
P52107	47.59	0
P52143	29.49	0
P61316	39.63	0
P64614	47.25	0
P69434	32.45	0
P69681	31.35	0
P69739	39.02	0
P69741	38.17	0
P75733	36.4	0
P75750	40.14	0
P75783	37.56	0
P75855	41.19	0
P75857	37.63	0
P75858	42.86	0
P75882	40.07	0
P75883	43.77	0
P75933	40.48	0
P75954	34.65	0
P76116	33.55	0
P76172	45.74	0
P76190	47.36	0
P76223	30.51	0
P76297	41.71	0
P76341	42.51	0
P76342	33.95	0
P76464	39.74	0
P76499	41.48	0
P76548	46.64	0
P76559	38.13	0
P76773	47.1	0
P77196	41.85	0
P77199	41.6	0
P77202	36.53	0
P77239	43.14	0
P77249	44.13	0
P77288	40.23	0
P77318	30.39	0
P77338	43.2	0
P77368	39.16	0
P77374	29.76	0
P77694	37.41	0
P77747	38.19	0
P77783	30.68	0
P77789	43.59	0
P77802	45.2	0
Q2M7X4	45.93	0
Q47534	46.94	0
Q7DFV3	46.8	0
