# Supplementary material for: Structural characterization of the YbbAP-TesA ABC transporter identifies it as a lipid hydrolase complex that extracts hydrophobic compounds from the bacterial inner membrane
Source: PLoS Biol. 2025 Nov 25;23(11):e3003427. doi: 10.1371/journal.pbio.3003427 (PMC12646458; doi:10.1371/journal.pbio.3003427)
Supplement: S2 Data — (XLSX) [file pbio.3003427.s019.xlsx]

## Sheet: Fig 1C
Residue 1 type	Resideue 1 number	Residue 2 type	Residue 2 number	CCMPred Score	Coevolution Z-Score
ASP	148	ARG	141	0.5	34.72	*	Coevolution data for all possible residue pairs between YbbP and TesA are shown to the left.
ASP	145	ARG	142	0.27	17.02	*
GLU	500	ALA	78	0.24	14.25	*	Figure 1C is a Histogram plot of Z-Scores using 1000 bins - plotted with matplotlib
GLN	188	ALA	137	0.22	12.77	*
ALA	498	ALA	78	0.2	11.62	*	Z-scores above 10 sigma (*) were manually labelled on the final figure
THR	657	GLN	74	0.2	11.01	*
GLN	598	GLN	86	0.19	10.55	*
GLY	630	LYS	85	0.19	10.16	*
THR	499	ALA	78	0.17	9.6
ALA	586	ASP	159	0.17	9.35
ASP	148	GLU	145	0.16	8.8
PHE	89	ARG	142	0.16	8.37
PRO	632	ILE	68	0.16	8.15
THR	657	PHE	105	0.15	7.89
THR	657	GLN	109	0.15	7.52
LEU	509	TYR	139	0.14	7.14
GLN	501	GLN	74	0.14	7.01
ASP	148	ARG	142	0.14	6.75
GLU	536	SER	46	0.13	6.49
GLN	631	ALA	82	0.13	6.41
VAL	610	ASP	71	0.13	6.02
LYS	581	LYS	156	0.13	6
ASN	496	ARG	103	0.13	5.92
ALA	149	ARG	141	0.13	5.91
THR	657	GLN	106	0.13	5.9
SER	191	LEU	172	0.13	5.87
ASP	596	ILE	68	0.13	5.85		An Excel version of the 1000-bin histogram is plotted below for comparison
GLY	630	ALA	82	0.13	5.82
ALA	498	GLN	75	0.13	5.81
LEU	549	ALA	39	0.13	5.77
VAL	259	GLY	98	0.13	5.73
PRO	487	GLU	157	0.12	5.69
ASP	182	GLU	157	0.12	5.68
PHE	493	ASP	35	0.12	5.6
THR	657	MET	177	0.12	5.57
ASN	264	TYR	41	0.12	5.55
ALA	498	ASP	71	0.12	5.54
THR	749	GLN	108	0.12	5.52
GLU	682	GLY	98	0.12	5.51
PRO	632	ASP	71	0.12	5.49
ASN	643	ASP	120	0.12	5.47
ARG	524	ILE	68	0.12	5.43
ARG	526	ALA	39	0.12	5.41
LYS	139	GLN	88	0.12	5.4
GLN	669	ALA	48	0.12	5.37
VAL	187	ALA	137	0.12	5.35
SER	659	ILE	192	0.12	5.32
MET	594	ALA	45	0.12	5.27
SER	634	SER	38	0.12	5.23
SER	659	PHE	105	0.12	5.16
THR	657	ARG	42	0.12	5.15
MET	684	THR	110	0.12	5.14
ALA	101	ALA	39	0.12	5.13
PRO	326	VAL	170	0.12	5.1
VAL	673	LEU	31	0.12	5.09
PRO	189	GLY	98	0.12	5.09
GLU	500	ALA	123	0.12	5.07
ILE	495	GLN	178	0.12	5.04
PHE	623	TYR	139	0.12	5.04
PRO	487	ASP	159	0.12	5.04
ASN	137	LYS	60	0.12	5.03
THR	143	LYS	156	0.12	5.01
PRO	117	SER	62	0.12	5.01
THR	184	VAL	204	0.12	4.99
PHE	619	ALA	82	0.12	4.99
LEU	587	ALA	45	0.12	4.98
THR	649	SER	73	0.12	4.94
GLY	692	PRO	89	0.12	4.93
GLU	710	LEU	80	0.12	4.91
LEU	780	PRO	174	0.11	4.91
LYS	139	ASP	187	0.11	4.9
THR	550	LEU	83	0.11	4.89
GLN	631	ILE	68	0.11	4.89
ARG	679	GLU	95	0.11	4.85
ALA	586	SER	62	0.11	4.84
GLY	53	ILE	117	0.11	4.84
ARG	616	GLY	101	0.11	4.84
ARG	526	SER	46	0.11	4.82
PHE	313	ALA	146	0.11	4.8
GLU	500	GLN	74	0.11	4.79
ALA	507	GLU	157	0.11	4.78
SER	659	ARG	103	0.11	4.77
ILE	497	ALA	123	0.11	4.77
VAL	604	MET	167	0.11	4.77
PRO	560	ASP	159	0.11	4.75
LEU	505	LEU	77	0.11	4.74
ALA	542	SER	73	0.11	4.73
LYS	139	LYS	173	0.11	4.73
LYS	139	LYS	156	0.11	4.69
THR	279	GLY	101	0.11	4.68
ILE	35	ASP	71	0.11	4.68
GLU	546	ALA	39	0.11	4.67
LYS	211	ASP	55	0.11	4.67
TRP	10	PRO	152	0.11	4.66
PHE	619	SER	38	0.11	4.66
ASP	611	PRO	136	0.11	4.65
VAL	99	PRO	128	0.11	4.64
LYS	183	ARG	90	0.11	4.64
LYS	139	ASN	125	0.11	4.64
ARG	526	ALA	51	0.11	4.63
VAL	585	ASP	179	0.11	4.6
ARG	235	LYS	156	0.11	4.59
ILE	347	SER	73	0.11	4.59
SER	614	ASN	185	0.11	4.59
LEU	717	SER	38	0.11	4.59
PRO	774	ILE	68	0.11	4.59
GLN	169	GLY	101	0.11	4.58
VAL	610	LEU	96	0.11	4.58
SER	634	TYR	139	0.11	4.58
LEU	217	PRO	128	0.11	4.56
GLU	642	ASP	194	0.11	4.56
SER	269	VAL	64	0.11	4.55
ASN	643	ASP	187	0.11	4.54
ASN	643	GLN	106	0.11	4.54
VAL	604	TRP	57	0.11	4.54
LEU	112	LEU	118	0.11	4.52
LEU	651	LEU	31	0.11	4.51
TYR	109	ALA	78	0.11	4.5
LEU	312	GLU	145	0.11	4.5
ALA	71	SER	73	0.11	4.5
VAL	428	GLN	112	0.11	4.5
ASN	565	ALA	123	0.11	4.5
ASP	207	ASP	55	0.11	4.5
LEU	206	ASP	55	0.11	4.5
ARG	526	ALA	48	0.11	4.49
ASP	104	LYS	56	0.11	4.47
ASN	565	ASN	125	0.11	4.47
TYR	106	VAL	204	0.11	4.46
SER	782	ASP	71	0.11	4.46
VAL	256	TRP	176	0.11	4.46
VAL	99	GLU	127	0.11	4.45
ASN	544	MET	43	0.11	4.44
PRO	632	ALA	82	0.11	4.43
ARG	474	GLY	101	0.11	4.43
SER	638	ASP	35	0.11	4.42
GLN	598	ALA	82	0.11	4.42
ALA	171	LEU	37	0.11	4.42
LEU	741	ALA	51	0.11	4.41
SER	614	ALA	39	0.11	4.4
ASP	111	ALA	126	0.11	4.38
SER	247	GLY	40	0.11	4.37
ASN	204	ALA	149	0.11	4.37
ASN	565	LYS	156	0.11	4.36
THR	554	ASP	55	0.11	4.36
LEU	478	GLY	98	0.11	4.36
VAL	304	GLU	145	0.11	4.35
GLN	699	GLN	132	0.11	4.33
VAL	261	SER	67	0.11	4.33
VAL	193	GLY	101	0.11	4.32
PRO	172	ALA	193	0.11	4.32
ALA	743	ALA	78	0.11	4.31
VAL	146	TYR	41	0.11	4.31
PRO	568	ASP	187	0.11	4.3
THR	93	GLN	108	0.11	4.3
PRO	568	ASP	71	0.11	4.3
THR	657	GLN	75	0.11	4.29
PRO	94	ALA	146	0.11	4.28
LEU	277	GLY	101	0.11	4.28
GLY	118	GLU	168	0.11	4.27
ALA	586	ASN	125	0.11	4.27
THR	300	ASP	159	0.11	4.27
TYR	266	TRP	49	0.11	4.27
ILE	663	TYR	143	0.11	4.26
LEU	724	PRO	136	0.11	4.26
ILE	105	GLU	145	0.11	4.25
CYS	775	SER	46	0.11	4.25
ARG	545	GLN	189	0.11	4.25
SER	659	ARG	42	0.11	4.25
SER	461	ALA	82	0.11	4.24
LEU	280	GLU	111	0.11	4.24
GLU	517	VAL	63	0.11	4.23
VAL	181	GLN	86	0.11	4.23
TRP	612	GLY	101	0.11	4.22
ASP	479	GLU	157	0.11	4.21
LEU	57	ARG	142	0.11	4.2
LEU	214	LYS	156	0.11	4.2
GLN	501	GLN	75	0.11	4.19
VAL	420	ALA	25	0.11	4.18
ASN	645	TYR	151	0.11	4.18
VAL	522	ALA	193	0.11	4.17
LEU	254	GLN	106	0.11	4.17
GLN	598	LYS	85	0.11	4.16
THR	726	ASP	187	0.11	4.16
LEU	22	PRO	89	0.11	4.16
ALA	747	LEU	37	0.11	4.16
SER	776	PRO	152	0.11	4.15
LEU	280	TYR	151	0.11	4.15
GLN	631	TRP	176	0.11	4.15
VAL	686	GLN	106	0.11	4.15
ASN	496	PHE	105	0.11	4.14
VAL	126	SER	46	0.11	4.14
TRP	551	GLY	40	0.11	4.12
GLU	40	THR	29	0.11	4.12
ARG	715	LEU	163	0.11	4.11
ASP	540	ASP	187	0.11	4.11
LYS	569	PRO	152	0.11	4.11
ARG	74	ASN	125	0.11	4.11
LEU	325	TYR	171	0.11	4.11
THR	727	TYR	171	0.1	4.11
PHE	493	ARG	103	0.1	4.1
ALA	510	GLU	145	0.1	4.09
GLU	500	GLN	112	0.1	4.09
ALA	563	GLN	58	0.1	4.09
GLY	736	GLN	178	0.1	4.09
ILE	158	LEU	80	0.1	4.09
VAL	685	SER	67	0.1	4.08
ASP	103	PRO	107	0.1	4.08
THR	749	LEU	30	0.1	4.08
ALA	101	TYR	143	0.1	4.08
GLY	234	GLY	101	0.1	4.07
LEU	695	ASP	71	0.1	4.07
PRO	189	LYS	173	0.1	4.07
THR	433	ASP	187	0.1	4.06
ARG	270	ASP	71	0.1	4.06
VAL	610	LEU	77	0.1	4.06
LEU	417	LEU	80	0.1	4.06
LEU	549	GLY	76	0.1	4.06
GLU	546	GLY	98	0.1	4.05
PHE	89	ALA	146	0.1	4.05
VAL	420	LYS	173	0.1	4.05
LEU	57	VAL	170	0.1	4.05
LYS	569	LYS	156	0.1	4.04
LEU	112	VAL	204	0.1	4.04
ILE	144	ARG	134	0.1	4.04
GLN	482	ALA	149	0.1	4.04
LEU	76	ALA	123	0.1	4.04
LEU	583	ASN	65	0.1	4.03
LEU	425	LYS	122	0.1	4.03
ASN	202	GLN	175	0.1	4.03
ASN	643	GLN	58	0.1	4.03
HIS	512	ILE	117	0.1	4.02
PHE	199	GLU	111	0.1	4.02
LYS	533	SER	46	0.1	4.02
SER	659	ASP	71	0.1	4.02
ASN	618	LEU	96	0.1	4.01
ALA	510	SER	62	0.1	4.01
ALA	374	GLN	112	0.1	4.01
ILE	666	GLY	76	0.1	4.01
ILE	385	ASN	125	0.1	4.01
THR	453	PHE	165	0.1	4
SER	606	VAL	64	0.1	4
ALA	179	LEU	130	0.1	4
ARG	715	ALA	126	0.1	4
LEU	527	GLN	201	0.1	4
ASP	180	TRP	91	0.1	3.99
PHE	600	LEU	135	0.1	3.99
GLY	644	ALA	123	0.1	3.99
ALA	154	MET	167	0.1	3.99
GLN	598	ASP	35	0.1	3.99
ASP	662	TYR	151	0.1	3.99
ASP	371	ASN	125	0.1	3.99
PRO	189	LEU	172	0.1	3.98
ILE	658	TRP	91	0.1	3.98
VAL	412	ARG	90	0.1	3.97
PHE	621	PHE	166	0.1	3.97
GLN	169	MET	43	0.1	3.96
VAL	573	PHE	191	0.1	3.96
ARG	430	ASP	55	0.1	3.96
LEU	112	LEU	31	0.1	3.95
LEU	233	LEU	83	0.1	3.95
ALA	498	GLN	74	0.1	3.95
ARG	653	PRO	136	0.1	3.94
LYS	139	LYS	198	0.1	3.94
LEU	694	GLY	40	0.1	3.94
VAL	685	ALA	78	0.1	3.93
ILE	745	SER	46	0.1	3.93
SER	269	LEU	93	0.1	3.93
ALA	459	PRO	89	0.1	3.93
GLN	552	LEU	118	0.1	3.93
LYS	73	GLN	88	0.1	3.93
PRO	486	PRO	89	0.1	3.92
PHE	168	THR	113	0.1	3.92
LEU	543	ALA	39	0.1	3.92
LEU	441	MET	167	0.1	3.91
MET	87	GLY	104	0.1	3.91
ILE	158	LYS	156	0.1	3.91
ARG	38	PRO	164	0.1	3.91
GLY	630	PRO	81	0.1	3.91
PRO	490	ASP	35	0.1	3.91
GLN	654	GLU	168	0.1	3.9
GLU	69	VAL	170	0.1	3.9
LYS	41	ASP	159	0.1	3.9
ALA	442	GLY	40	0.1	3.89
PHE	623	ASP	71	0.1	3.89
VAL	685	SER	38	0.1	3.89
TRP	641	PRO	174	0.1	3.89
GLN	650	PRO	161	0.1	3.89
LYS	603	TYR	41	0.1	3.89
VAL	685	SER	73	0.1	3.89
ARG	474	GLY	104	0.1	3.89
TRP	481	TRP	49	0.1	3.89
THR	550	GLN	74	0.1	3.88
PRO	189	ASP	35	0.1	3.88
ASN	115	SER	59	0.1	3.88
VAL	685	THR	113	0.1	3.88
LEU	783	ALA	24	0.1	3.88
GLN	699	PHE	166	0.1	3.88
GLU	625	LEU	33	0.1	3.87
ALA	750	LEU	31	0.1	3.87
ALA	171	LEU	162	0.1	3.86
LYS	139	ASP	159	0.1	3.86
ARG	284	SER	73	0.1	3.86
LEU	457	GLN	189	0.1	3.86
PRO	656	LEU	130	0.1	3.85
GLN	482	ALA	47	0.1	3.85
ILE	309	ASP	159	0.1	3.85
PHE	50	PHE	166	0.1	3.85
LEU	277	SER	46	0.1	3.85
ASP	92	ASP	159	0.1	3.84
ALA	503	PRO	81	0.1	3.84
ARG	582	GLY	98	0.1	3.83
ASN	115	ASP	187	0.1	3.83
VAL	610	GLY	104	0.1	3.83
GLN	72	ASP	187	0.1	3.83
VAL	523	ILE	117	0.1	3.83
VAL	29	GLY	40	0.1	3.82
GLU	710	GLY	101	0.1	3.81
LEU	505	ILE	68	0.1	3.81
ASP	571	ALA	78	0.1	3.81
VAL	738	GLU	168	0.1	3.81
THR	590	LEU	130	0.1	3.81
VAL	304	ALA	123	0.1	3.81
ASP	92	SER	59	0.1	3.8
VAL	259	TRP	49	0.1	3.8
SER	452	ALA	137	0.1	3.8
LEU	660	ALA	146	0.1	3.8
ALA	586	LYS	173	0.1	3.79
VAL	187	LYS	56	0.1	3.79
ASP	142	GLY	181	0.1	3.79
ASN	204	GLN	86	0.1	3.79
ASN	643	LYS	60	0.1	3.79
CYS	267	ARG	134	0.1	3.79
ALA	507	TYR	151	0.1	3.79
SER	606	LYS	56	0.1	3.78
ASP	162	LEU	37	0.1	3.78
PRO	117	ASP	159	0.1	3.78
LYS	533	ASN	125	0.1	3.78
PRO	326	VAL	204	0.1	3.78
VAL	256	GLY	40	0.1	3.78
LYS	139	ALA	123	0.1	3.77
GLN	650	GLN	175	0.1	3.77
GLY	595	ALA	39	0.1	3.77
PHE	600	GLN	58	0.1	3.77
ALA	719	PHE	166	0.1	3.77
ILE	158	LEU	118	0.1	3.77
VAL	126	LEU	130	0.1	3.77
SER	247	LEU	37	0.1	3.77
ASP	760	GLN	178	0.1	3.76
THR	726	ARG	115	0.1	3.76
LEU	421	VAL	170	0.1	3.76
ASP	272	LEU	31	0.1	3.76
LYS	139	GLU	127	0.1	3.76
SER	436	ALA	27	0.1	3.76
GLN	113	SER	62	0.1	3.76
ALA	179	ASP	28	0.1	3.76
GLU	682	GLY	181	0.1	3.76
ILE	771	VAL	64	0.1	3.75
ASP	104	GLU	157	0.1	3.75
GLY	595	ILE	68	0.1	3.75
GLN	46	PRO	89	0.1	3.75
ALA	66	ALA	25	0.1	3.75
LYS	569	GLU	157	0.1	3.75
ALA	101	LEU	114	0.1	3.75
PRO	624	GLY	40	0.1	3.75
VAL	157	LEU	52	0.1	3.74
ILE	153	LEU	200	0.1	3.74
ASN	559	LEU	31	0.1	3.74
VAL	373	LEU	30	0.1	3.74
VAL	413	SER	46	0.1	3.73
ARG	653	ARG	142	0.1	3.73
LEU	24	TRP	176	0.1	3.73
ILE	144	PRO	161	0.1	3.73
GLU	577	VAL	92	0.1	3.73
LEU	277	ILE	182	0.1	3.72
LEU	217	SER	73	0.1	3.72
ALA	442	GLU	95	0.1	3.71
THR	305	GLU	169	0.1	3.71
PRO	632	ARG	103	0.1	3.71
ALA	328	LEU	129	0.1	3.71
LEU	233	PHE	147	0.1	3.71
PRO	130	ILE	150	0.1	3.71
GLY	53	PHE	105	0.1	3.7
MET	237	LEU	154	0.1	3.7
GLU	511	ALA	123	0.1	3.7
GLY	164	PRO	107	0.1	3.7
ASP	182	ALA	155	0.1	3.7
LYS	211	GLN	116	0.1	3.7
LEU	226	ASP	71	0.1	3.69
TRP	612	ALA	39	0.1	3.69
VAL	591	LYS	60	0.1	3.69
LEU	615	GLU	95	0.1	3.69
VAL	99	PHE	105	0.1	3.69
GLN	699	MET	43	0.1	3.69
ARG	74	GLN	112	0.1	3.68
LEU	273	LEU	80	0.1	3.68
VAL	562	LYS	173	0.1	3.68
THR	597	ILE	68	0.1	3.68
GLN	598	HIS	87	0.1	3.68
ASN	427	GLN	116	0.1	3.67
HIS	558	ALA	66	0.1	3.67
LEU	96	GLY	104	0.1	3.67
GLU	599	LEU	33	0.1	3.67
LEU	547	GLN	189	0.1	3.67
VAL	591	ALA	47	0.1	3.67
VAL	742	VAL	92	0.1	3.67
ARG	601	GLU	169	0.1	3.66
ASN	177	GLU	95	0.1	3.66
VAL	673	ILE	117	0.1	3.66
ALA	507	ALA	25	0.1	3.66
GLN	205	GLU	127	0.1	3.66
ILE	666	LEU	83	0.1	3.66
ASP	145	ALA	146	0.1	3.66
CYS	775	GLU	145	0.1	3.66
LEU	299	MET	167	0.1	3.65
PRO	117	LYS	173	0.1	3.65
PRO	487	PRO	174	0.1	3.65
PRO	504	ALA	149	0.1	3.65
LYS	139	GLU	157	0.1	3.65
THR	251	ARG	103	0.1	3.65
ASN	315	TYR	151	0.1	3.65
VAL	688	ASP	71	0.1	3.65
VAL	99	LEU	30	0.1	3.64
ALA	586	GLU	127	0.1	3.64
GLY	740	GLN	116	0.1	3.64
ALA	257	PRO	128	0.1	3.64
PRO	130	LEU	83	0.1	3.64
ILE	276	GLN	75	0.1	3.64
THR	93	GLN	178	0.1	3.64
PRO	94	PRO	107	0.1	3.63
PHE	784	GLY	98	0.1	3.63
TRP	377	ALA	123	0.1	3.63
ALA	744	LEU	80	0.1	3.62
LEU	615	PHE	105	0.1	3.62
LEU	254	ARG	103	0.1	3.62
GLY	91	ASP	71	0.1	3.62
PRO	116	GLN	119	0.1	3.62
ALA	586	GLN	58	0.1	3.62
MET	398	LEU	30	0.1	3.62
ARG	705	THR	61	0.1	3.62
GLN	45	ALA	124	0.1	3.61
ALA	542	LEU	31	0.1	3.61
PRO	762	SER	59	0.1	3.61
ASN	204	LYS	60	0.1	3.61
GLN	216	GLU	145	0.1	3.61
PRO	94	LEU	135	0.1	3.61
GLN	169	GLY	98	0.1	3.61
LYS	120	GLN	58	0.1	3.61
ASP	142	VAL	63	0.1	3.6
PRO	94	THR	29	0.1	3.6
ARG	653	GLN	178	0.1	3.6
GLN	650	ASP	28	0.1	3.6
GLN	188	TRP	176	0.1	3.59
ALA	179	GLU	168	0.1	3.59
ILE	497	TYR	41	0.1	3.59
VAL	428	ALA	27	0.1	3.59
GLU	682	GLY	101	0.1	3.59
PRO	384	LEU	30	0.1	3.59
THR	305	GLN	175	0.1	3.59
LEU	392	SER	46	0.1	3.59
GLN	188	TYR	151	0.1	3.59
TRP	405	SER	73	0.1	3.59
PRO	765	VAL	170	0.1	3.59
ALA	510	ASP	187	0.1	3.59
VAL	772	GLN	112	0.1	3.59
HIS	512	LEU	154	0.1	3.59
ASN	565	LYS	56	0.1	3.58
PRO	656	ARG	142	0.1	3.58
LYS	603	ALA	45	0.1	3.58
TRP	566	GLN	189	0.1	3.58
GLU	599	GLN	86	0.1	3.58
THR	251	GLY	98	0.1	3.58
GLN	122	SER	59	0.1	3.58
SER	191	ARG	103	0.1	3.58
LYS	533	ALA	149	0.1	3.58
SER	463	ILE	182	0.1	3.57
LEU	252	ILE	117	0.1	3.57
TRP	612	GLY	98	0.1	3.57
ALA	258	SER	67	0.1	3.57
GLU	572	ILE	117	0.1	3.57
THR	657	GLN	178	0.1	3.57
VAL	29	PHE	105	0.1	3.56
PHE	732	GLY	101	0.1	3.56
LEU	587	ASN	185	0.1	3.56
THR	726	ASP	120	0.1	3.56
ASN	565	GLU	157	0.1	3.56
VAL	742	LYS	156	0.1	3.56
ARG	235	ASP	71	0.1	3.56
PRO	624	ILE	133	0.1	3.56
LEU	312	SER	46	0.1	3.56
LEU	416	ASP	159	0.1	3.56
LYS	211	GLN	108	0.1	3.56
GLU	577	GLN	108	0.1	3.56
VAL	157	ALA	45	0.1	3.56
VAL	670	PHE	165	0.1	3.55
ILE	514	LYS	156	0.1	3.55
GLU	203	ALA	24	0.1	3.55
GLU	511	ASP	187	0.1	3.55
LYS	278	ARG	141	0.1	3.55
LEU	667	LEU	129	0.1	3.55
LYS	581	GLN	108	0.1	3.55
GLY	185	ILE	182	0.1	3.55
ILE	158	LYS	122	0.1	3.54
ARG	74	TYR	139	0.1	3.54
SER	489	GLN	189	0.1	3.54
PRO	617	LEU	77	0.1	3.54
LYS	569	LYS	153	0.1	3.54
ALA	123	ASP	179	0.1	3.54
ARG	268	PRO	174	0.1	3.54
PHE	732	ASN	65	0.1	3.53
ALA	97	GLY	181	0.1	3.53
TYR	492	GLY	98	0.1	3.53
ALA	25	GLN	74	0.1	3.53
LEU	96	GLY	181	0.1	3.53
GLY	42	ASP	120	0.1	3.53
THR	143	GLN	112	0.1	3.53
ASP	111	LYS	56	0.1	3.53
ALA	308	GLN	112	0.1	3.53
PHE	460	ILE	133	0.1	3.53
ASN	584	GLU	157	0.1	3.53
LYS	569	GLN	58	0.1	3.52
ALA	90	LEU	30	0.1	3.52
ILE	105	GLN	108	0.1	3.52
ALA	503	SER	62	0.1	3.52
VAL	712	VAL	121	0.1	3.52
VAL	604	LEU	163	0.1	3.52
LYS	533	GLU	145	0.1	3.52
VAL	256	TYR	41	0.1	3.52
CYS	28	ALA	146	0.1	3.52
PRO	117	ALA	123	0.1	3.52
LEU	24	ALA	66	0.1	3.51
THR	637	ASN	138	0.1	3.51
ILE	309	GLN	116	0.1	3.51
VAL	738	GLN	108	0.1	3.51
ILE	561	PHE	166	0.1	3.51
ALA	529	SER	62	0.1	3.51
THR	749	ARG	115	0.1	3.51
LEU	660	ALA	137	0.1	3.51
SER	634	PRO	136	0.1	3.51
LEU	252	GLY	181	0.1	3.51
VAL	673	ARG	115	0.1	3.5
GLY	164	PRO	136	0.1	3.5
LEU	16	GLY	98	0.1	3.5
VAL	702	PRO	50	0.1	3.5
ALA	282	SER	148	0.1	3.5
SER	574	TRP	49	0.1	3.5
GLU	156	ASP	159	0.1	3.5
VAL	388	GLU	127	0.1	3.5
TYR	106	GLU	169	0.1	3.49
GLN	205	ALA	149	0.1	3.49
ALA	52	LYS	56	0.1	3.49
VAL	256	MET	167	0.1	3.49
VAL	758	LEU	93	0.1	3.49
PHE	655	THR	110	0.1	3.49
LEU	20	VAL	63	0.1	3.49
ALA	66	ASP	55	0.1	3.49
LEU	478	LEU	162	0.1	3.48
GLY	419	VAL	63	0.1	3.48
GLY	630	LYS	153	0.1	3.48
ARG	582	TYR	151	0.1	3.48
VAL	18	PRO	128	0.1	3.48
ARG	131	GLY	101	0.1	3.48
LEU	178	LEU	118	0.1	3.47
CYS	267	LEU	135	0.1	3.47
ALA	586	LYS	60	0.1	3.47
SER	163	MET	43	0.1	3.47
ALA	27	LEU	200	0.1	3.47
TRP	612	ASN	138	0.1	3.47
VAL	673	GLY	101	0.1	3.47
ARG	192	GLY	181	0.1	3.46
ARG	705	PRO	128	0.1	3.46
ARG	526	GLY	101	0.1	3.46
TRP	612	LEU	96	0.1	3.46
THR	590	TYR	151	0.1	3.46
LEU	527	ALA	51	0.1	3.46
ASN	544	ALA	47	0.1	3.46
MET	170	GLN	74	0.1	3.46
VAL	389	ASP	55	0.1	3.46
ALA	680	LEU	135	0.1	3.45
GLY	475	ILE	68	0.1	3.45
ASP	111	ASN	125	0.1	3.45
ILE	17	GLY	40	0.1	3.45
LEU	338	GLN	112	0.1	3.45
VAL	685	GLY	98	0.1	3.45
LEU	425	ASP	159	0.1	3.45
VAL	99	GLU	111	0.1	3.45
LYS	581	SER	73	0.1	3.45
ALA	257	VAL	92	0.1	3.45
LEU	76	PRO	161	0.1	3.45
GLY	201	LEU	30	0.1	3.45
GLN	286	MET	43	0.1	3.45
SER	614	ALA	51	0.1	3.44
LEU	287	ALA	146	0.1	3.44
PRO	656	TRP	91	0.1	3.44
ALA	129	LEU	31	0.1	3.44
SER	12	LEU	37	0.1	3.44
THR	184	ARG	186	0.1	3.44
LEU	43	PRO	152	0.1	3.44
LEU	138	GLN	108	0.1	3.44
VAL	591	LYS	173	0.1	3.44
MET	647	SER	44	0.1	3.44
LEU	414	TYR	143	0.1	3.44
GLY	537	ASP	194	0.1	3.44
GLN	650	ASP	179	0.1	3.44
MET	108	ASN	138	0.1	3.44
PRO	323	GLN	178	0.1	3.43
ARG	74	ASP	55	0.1	3.43
GLY	475	MET	131	0.1	3.43
LEU	20	GLU	168	0.1	3.43
PHE	761	GLN	112	0.1	3.43
ASN	544	GLY	101	0.1	3.43
THR	114	TRP	91	0.1	3.43
SER	659	GLN	74	0.1	3.43
GLU	488	VAL	64	0.1	3.42
LEU	246	ARG	103	0.1	3.42
MET	575	GLY	98	0.1	3.42
LEU	397	LYS	173	0.1	3.42
GLU	731	VAL	170	0.1	3.42
ALA	498	PHE	105	0.1	3.42
GLU	536	LEU	30	0.1	3.42
MET	575	PRO	89	0.1	3.42
LEU	651	ARG	115	0.1	3.42
MET	175	LEU	135	0.1	3.41
HIS	558	GLY	181	0.1	3.41
ALA	179	LYS	156	0.1	3.41
GLN	122	LYS	122	0.1	3.41
GLN	699	ALA	66	0.1	3.41
ALA	248	ILE	117	0.1	3.41
ASN	166	TYR	151	0.1	3.41
GLY	307	GLN	116	0.1	3.41
SER	518	GLN	178	0.1	3.41
GLY	201	ILE	32	0.1	3.41
THR	716	PHE	158	0.1	3.41
GLN	216	ALA	126	0.1	3.4
ALA	31	ILE	192	0.1	3.4
LEU	547	SER	67	0.1	3.4
LEU	127	SER	38	0.1	3.4
LEU	178	PRO	164	0.1	3.4
TYR	109	ARG	42	0.1	3.4
VAL	713	ILE	133	0.1	3.4
MET	51	GLN	112	0.1	3.4
LEU	509	ASN	54	0.1	3.4
SER	191	GLY	181	0.1	3.39
LEU	660	GLN	109	0.1	3.39
ALA	285	ALA	24	0.1	3.39
VAL	412	GLN	108	0.1	3.39
ARG	608	TRP	176	0.1	3.39
ARG	555	LEU	31	0.1	3.39
GLU	675	TYR	151	0.1	3.39
VAL	29	ALA	66	0.1	3.39
HIS	708	ARG	134	0.1	3.38
GLN	122	MET	196	0.1	3.38
ALA	529	GLN	106	0.1	3.38
GLY	208	ASP	194	0.1	3.38
LEU	254	SER	38	0.1	3.38
ILE	622	SER	46	0.1	3.38
VAL	420	LYS	60	0.1	3.38
LEU	674	GLN	178	0.1	3.38
SER	634	ALA	78	0.1	3.38
ARG	653	ASP	179	0.1	3.38
TRP	714	TRP	176	0.1	3.38
LEU	249	LEU	135	0.1	3.38
TYR	109	GLN	109	0.1	3.38
PRO	64	ASP	187	0.1	3.38
ASP	596	ALA	78	0.1	3.38
SER	634	GLY	101	0.1	3.38
VAL	389	ASP	28	0.1	3.37
LEU	543	LEU	37	0.1	3.37
LEU	694	GLY	101	0.1	3.37
ASN	427	VAL	94	0.1	3.37
LEU	470	MET	131	0.1	3.37
LEU	779	GLN	119	0.1	3.37
LEU	417	VAL	170	0.1	3.37
VAL	712	ALA	48	0.1	3.37
MET	39	GLY	101	0.1	3.37
THR	345	ILE	182	0.1	3.37
SER	678	ARG	90	0.1	3.37
PHE	243	ARG	142	0.1	3.37
LEU	783	ASN	125	0.1	3.37
LEU	780	ALA	26	0.1	3.36
GLY	91	LYS	60	0.1	3.36
ASP	611	LEU	37	0.1	3.36
ASN	618	PHE	165	0.1	3.36
LEU	311	ALA	25	0.1	3.36
PRO	487	ARG	186	0.1	3.36
VAL	742	LEU	200	0.1	3.36
THR	554	GLN	112	0.1	3.36
LEU	583	SER	46	0.1	3.36
LEU	151	GLN	112	0.1	3.36
VAL	187	LEU	17	0.1	3.36
LEU	254	TYR	139	0.1	3.36
VAL	126	ARG	115	0.1	3.36
GLN	552	ILE	32	0.1	3.36
ALA	733	ASP	179	0.1	3.35
TRP	405	ALA	149	0.1	3.35
VAL	26	SER	46	0.1	3.35
THR	279	PRO	136	0.1	3.35
GLY	644	SER	59	0.1	3.35
ASN	544	SER	44	0.1	3.35
SER	739	LEU	163	0.1	3.35
GLY	208	GLU	127	0.1	3.35
GLU	710	SER	67	0.1	3.35
CYS	691	ALA	155	0.1	3.35
TYR	266	LEU	83	0.1	3.35
ILE	530	ALA	51	0.1	3.34
SER	634	ILE	32	0.1	3.34
SER	455	TYR	41	0.1	3.34
THR	300	ASP	194	0.1	3.34
LYS	506	GLU	127	0.1	3.34
MET	693	LEU	84	0.1	3.34
ARG	152	GLN	88	0.1	3.34
ARG	235	LEU	80	0.1	3.34
VAL	443	GLU	127	0.1	3.34
PRO	116	ALA	82	0.1	3.33
LYS	609	LYS	173	0.1	3.33
ALA	66	PRO	174	0.1	3.33
SER	518	LEU	20	0.1	3.33
ASP	103	THR	61	0.1	3.33
TRP	551	ILE	182	0.1	3.33
TRP	481	PRO	136	0.1	3.33
GLN	241	GLN	86	0.1	3.33
GLY	164	TYR	139	0.1	3.33
LEU	781	VAL	170	0.1	3.33
ALA	750	ARG	142	0.1	3.33
GLN	654	LEU	172	0.1	3.32
PRO	632	ARG	186	0.1	3.32
ASP	104	LEU	162	0.1	3.32
THR	251	ASN	54	0.1	3.32
THR	689	PRO	190	0.1	3.32
LEU	549	ARG	42	0.1	3.31
GLN	188	TRP	49	0.1	3.31
ALA	101	GLN	175	0.1	3.31
LEU	57	LEU	80	0.1	3.31
THR	300	LEU	15	0.1	3.31
LEU	254	GLY	101	0.1	3.31
VAL	604	ALA	123	0.1	3.31
LEU	741	ALA	24	0.1	3.3
ALA	415	ILE	32	0.09	3.3
ARG	526	ASP	35	0.09	3.3
VAL	146	TRP	195	0.09	3.3
ILE	276	VAL	121	0.09	3.3
GLN	449	ILE	133	0.09	3.3
MET	39	ASN	138	0.09	3.3
ARG	448	SER	44	0.09	3.29
MET	398	THR	113	0.09	3.29
GLU	536	VAL	64	0.09	3.29
LYS	139	GLN	108	0.09	3.29
CYS	730	LEU	203	0.09	3.29
GLY	293	ALA	48	0.09	3.29
GLY	155	LEU	96	0.09	3.29
LYS	668	ASP	55	0.09	3.28
LEU	724	GLU	169	0.09	3.28
LEU	30	GLN	132	0.09	3.28
ASP	92	LEU	203	0.09	3.28
LEU	648	TRP	176	0.09	3.28
VAL	677	ILE	133	0.09	3.28
PRO	172	VAL	92	0.09	3.27
ARG	705	LEU	37	0.09	3.27
PRO	765	MET	131	0.09	3.27
ALA	232	PRO	128	0.09	3.27
ALA	101	VAL	64	0.09	3.27
GLY	630	SER	73	0.09	3.27
LEU	393	GLN	116	0.09	3.27
GLN	188	ASN	144	0.09	3.27
GLY	740	VAL	92	0.09	3.27
ALA	149	LEU	30	0.09	3.27
LEU	741	ALA	27	0.09	3.27
VAL	604	GLY	101	0.09	3.27
ALA	411	LYS	153	0.09	3.27
MET	432	LYS	122	0.09	3.27
GLY	164	LEU	84	0.09	3.27
SER	634	LEU	77	0.09	3.27
LEU	254	ASP	71	0.09	3.26
ARG	653	THR	110	0.09	3.26
ALA	31	LEU	83	0.09	3.26
VAL	677	GLU	95	0.09	3.26
ILE	561	PRO	174	0.09	3.26
ASN	496	SER	38	0.09	3.26
LYS	569	LYS	60	0.09	3.26
TYR	492	LEU	37	0.09	3.26
THR	251	PHE	165	0.09	3.26
TRP	714	ALA	24	0.09	3.26
MET	402	VAL	63	0.09	3.26
ARG	679	VAL	63	0.09	3.26
GLU	227	LEU	130	0.09	3.26
ASN	177	GLU	157	0.09	3.26
MET	684	GLY	40	0.09	3.25
ASP	557	LEU	93	0.09	3.25
ALA	507	GLN	175	0.09	3.25
THR	727	GLN	178	0.09	3.25
LEU	583	ALA	45	0.09	3.25
ASP	479	ARG	115	0.09	3.25
ALA	21	LEU	135	0.09	3.25
GLU	227	LYS	198	0.09	3.25
ALA	529	VAL	63	0.09	3.25
THR	535	LEU	129	0.09	3.25
PRO	130	GLU	145	0.09	3.25
VAL	683	ILE	117	0.09	3.25
LEU	636	VAL	92	0.09	3.25
ASN	264	SER	73	0.09	3.25
LEU	549	ALA	78	0.09	3.25
ARG	192	PRO	136	0.09	3.25
TYR	620	ASN	138	0.09	3.25
MET	684	GLY	101	0.09	3.24
THR	590	ASP	159	0.09	3.24
LYS	139	ASP	179	0.09	3.24
GLN	95	GLY	181	0.09	3.24
ALA	66	VAL	94	0.09	3.24
LEU	587	GLN	175	0.09	3.24
SER	191	ASN	138	0.09	3.24
GLN	363	ARG	134	0.09	3.24
ALA	123	GLN	88	0.09	3.24
LEU	321	HIS	87	0.09	3.23
GLU	642	GLN	58	0.09	3.23
PRO	117	ILE	32	0.09	3.23
GLY	234	PRO	136	0.09	3.23
ARG	640	VAL	92	0.09	3.23
ALA	698	ILE	182	0.09	3.23
ALA	510	ASP	159	0.09	3.23
ASP	596	ILE	133	0.09	3.23
ILE	495	GLY	76	0.09	3.23
ARG	448	ILE	133	0.09	3.23
GLN	205	LYS	122	0.09	3.23
ALA	510	VAL	63	0.09	3.23
TRP	566	ALA	39	0.09	3.23
LEU	213	GLN	86	0.09	3.23
LEU	773	LEU	37	0.09	3.23
GLU	500	GLN	106	0.09	3.23
THR	114	VAL	92	0.09	3.22
LEU	249	LEU	37	0.09	3.22
ASN	137	ILE	133	0.09	3.22
ASP	229	ALA	45	0.09	3.22
GLY	595	GLN	116	0.09	3.22
LEU	466	ALA	66	0.09	3.22
VAL	677	ALA	45	0.09	3.22
LEU	379	ARG	141	0.09	3.22
ALA	27	VAL	64	0.09	3.22
LYS	218	GLU	157	0.09	3.22
GLN	633	GLY	181	0.09	3.22
TYR	620	GLN	189	0.09	3.22
GLN	598	ILE	68	0.09	3.22
LEU	253	MET	177	0.09	3.22
GLY	201	LEU	93	0.09	3.22
SER	638	LEU	135	0.09	3.21
LEU	454	ILE	133	0.09	3.21
ALA	563	GLU	157	0.09	3.21
LEU	628	GLN	178	0.09	3.21
GLN	676	LEU	130	0.09	3.21
SER	463	GLN	132	0.09	3.21
ALA	66	TRP	57	0.09	3.21
ASN	496	ALA	82	0.09	3.21
GLN	706	MET	177	0.09	3.21
ARG	448	LEU	172	0.09	3.21
TRP	635	LEU	31	0.09	3.21
ILE	497	LEU	96	0.09	3.2
GLN	113	LYS	153	0.09	3.2
PHE	519	ILE	133	0.09	3.2
CYS	28	PHE	166	0.09	3.2
ASP	760	LEU	80	0.09	3.2
LEU	320	GLU	127	0.09	3.2
SER	739	GLN	75	0.09	3.2
ILE	561	LEU	154	0.09	3.2
VAL	604	LYS	173	0.09	3.2
VAL	420	TYR	41	0.09	3.2
THR	114	GLN	108	0.09	3.2
ALA	627	LEU	30	0.09	3.2
MET	575	ASP	35	0.09	3.19
GLY	283	ASP	28	0.09	3.19
GLY	190	LEU	37	0.09	3.19
LEU	250	LEU	162	0.09	3.19
LEU	660	TRP	91	0.09	3.19
LYS	722	ARG	186	0.09	3.19
TRP	423	TRP	195	0.09	3.19
LEU	494	GLN	106	0.09	3.19
MET	424	GLU	127	0.09	3.19
ASP	111	ALA	47	0.09	3.19
VAL	304	MET	196	0.09	3.19
GLN	72	SER	62	0.09	3.19
MET	39	SER	73	0.09	3.19
ASP	596	ALA	66	0.09	3.18
VAL	26	LEU	83	0.09	3.18
ALA	602	LEU	93	0.09	3.18
PRO	326	LEU	83	0.09	3.18
PHE	89	LEU	118	0.09	3.18
MET	39	LEU	163	0.09	3.18
LEU	312	GLN	178	0.09	3.18
TRP	335	ASN	54	0.09	3.18
ASN	166	LEU	31	0.09	3.18
VAL	386	PHE	191	0.09	3.18
ILE	771	LYS	153	0.09	3.18
VAL	388	ALA	126	0.09	3.18
ALA	409	ALA	146	0.09	3.18
LYS	211	ASP	179	0.09	3.18
VAL	738	SER	73	0.09	3.18
GLU	511	ALA	47	0.09	3.17
LEU	20	ARG	141	0.09	3.17
ARG	616	LEU	77	0.09	3.17
GLN	482	ASP	179	0.09	3.17
THR	592	LYS	85	0.09	3.17
ALA	179	PRO	202	0.09	3.17
GLN	241	MET	131	0.09	3.17
ALA	406	VAL	94	0.09	3.17
LEU	773	SER	73	0.09	3.17
LYS	722	LYS	60	0.09	3.17
GLY	720	LYS	60	0.09	3.17
ILE	497	GLN	75	0.09	3.17
LEU	214	ASP	187	0.09	3.17
VAL	673	ALA	66	0.09	3.17
ASN	565	GLN	108	0.09	3.17
TRP	641	ARG	103	0.09	3.17
VAL	274	ILE	68	0.09	3.17
VAL	713	TYR	171	0.09	3.16
VAL	63	ALA	27	0.09	3.16
ASP	111	ASP	55	0.09	3.16
LEU	457	LEU	80	0.09	3.16
LYS	211	GLN	175	0.09	3.16
VAL	390	LEU	80	0.09	3.16
LEU	667	VAL	170	0.09	3.16
LEU	783	ASN	54	0.09	3.16
LEU	76	PRO	174	0.09	3.16
ASP	148	TYR	171	0.09	3.16
PHE	737	GLN	116	0.09	3.16
PHE	600	ASP	159	0.09	3.16
ALA	275	LEU	53	0.09	3.16
LEU	494	LEU	33	0.09	3.16
GLU	731	ALA	39	0.09	3.16
ASN	496	SER	67	0.09	3.16
ASP	111	LYS	173	0.09	3.16
VAL	673	ARG	42	0.09	3.16
MET	175	ALA	197	0.09	3.16
THR	86	ARG	42	0.09	3.16
GLY	155	VAL	204	0.09	3.16
ARG	526	ASN	144	0.09	3.16
GLY	588	TYR	151	0.09	3.15
ALA	134	ARG	42	0.09	3.15
LEU	273	ALA	146	0.09	3.15
ASN	496	LEU	172	0.09	3.15
LYS	77	GLU	157	0.09	3.15
GLY	283	ALA	51	0.09	3.15
TRP	481	GLY	101	0.09	3.15
ASP	182	GLN	201	0.09	3.15
GLN	482	SER	38	0.09	3.15
VAL	688	ALA	45	0.09	3.15
TRP	641	SER	44	0.09	3.15
ALA	71	TRP	57	0.09	3.15
LYS	77	PHE	191	0.09	3.15
LYS	757	MET	167	0.09	3.15
LEU	754	LEU	84	0.09	3.15
LYS	289	ALA	27	0.09	3.15
VAL	261	VAL	63	0.09	3.15
ARG	448	ALA	137	0.09	3.15
ASP	103	SER	148	0.09	3.14
LEU	543	VAL	121	0.09	3.14
PHE	165	ILE	133	0.09	3.14
LYS	609	LEU	30	0.09	3.14
THR	550	ALA	146	0.09	3.14
LYS	603	LYS	122	0.09	3.14
LEU	478	SER	73	0.09	3.14
VAL	420	ARG	115	0.09	3.14
ALA	149	GLU	169	0.09	3.14
GLU	675	PRO	174	0.09	3.14
GLN	122	THR	29	0.09	3.14
GLN	676	LEU	118	0.09	3.14
ASN	544	VAL	121	0.09	3.13
LYS	668	ASP	187	0.09	3.13
ARG	48	GLN	178	0.09	3.13
LYS	533	LYS	122	0.09	3.13
LYS	581	GLU	145	0.09	3.13
PHE	460	VAL	64	0.09	3.13
ALA	498	PRO	107	0.09	3.13
ASN	204	ILE	192	0.09	3.13
TYR	197	ARG	103	0.09	3.13
ARG	653	LEU	83	0.09	3.13
GLY	147	LEU	31	0.09	3.13
VAL	413	LYS	60	0.09	3.13
VAL	373	LEU	162	0.09	3.13
GLN	205	ASP	55	0.09	3.12
LEU	754	ILE	117	0.09	3.12
PHE	623	ILE	182	0.09	3.12
SER	44	ARG	141	0.09	3.12
GLY	644	ASP	187	0.09	3.12
ILE	495	ARG	103	0.09	3.12
ILE	276	ASN	144	0.09	3.12
GLY	396	ASN	125	0.09	3.12
LYS	581	ALA	123	0.09	3.12
VAL	673	ALA	124	0.09	3.12
THR	362	LEU	15	0.09	3.12
GLN	672	SER	59	0.09	3.12
VAL	515	ASP	55	0.09	3.12
LEU	696	ILE	133	0.09	3.12
THR	143	PRO	107	0.09	3.11
ALA	134	ALA	78	0.09	3.11
GLN	205	GLN	88	0.09	3.11
LYS	80	TYR	143	0.09	3.11
LEU	254	GLU	95	0.09	3.11
GLU	62	ALA	149	0.09	3.11
VAL	261	SER	38	0.09	3.11
LEU	587	GLN	109	0.09	3.1
GLN	205	ALA	25	0.09	3.1
ASP	760	SER	62	0.09	3.1
MET	575	LEU	84	0.09	3.1
GLN	159	ALA	47	0.09	3.1
LEU	583	VAL	64	0.09	3.1
ALA	328	ALA	126	0.09	3.1
VAL	420	MET	167	0.09	3.1
ALA	232	GLY	98	0.09	3.1
ALA	406	ALA	24	0.09	3.1
SER	191	TYR	139	0.09	3.1
HIS	265	ARG	142	0.09	3.1
ASN	202	ALA	123	0.09	3.1
LEU	441	LEU	93	0.09	3.1
VAL	304	ASP	120	0.09	3.1
ARG	152	VAL	63	0.09	3.1
MET	398	GLN	116	0.09	3.09
GLN	513	SER	62	0.09	3.09
VAL	18	PRO	89	0.09	3.09
ALA	328	LEU	33	0.09	3.09
TRP	377	TYR	151	0.09	3.09
GLY	208	ARG	90	0.09	3.09
GLN	122	LYS	56	0.09	3.09
GLN	65	ASN	125	0.09	3.09
SER	739	SER	62	0.09	3.09
SER	387	GLN	112	0.09	3.09
SER	247	GLN	74	0.09	3.09
ALA	498	GLN	175	0.09	3.09
LEU	350	TYR	139	0.09	3.09
ASP	629	ALA	48	0.09	3.09
ILE	622	ALA	137	0.09	3.09
VAL	562	GLN	112	0.09	3.09
SER	163	SER	38	0.09	3.09
PHE	619	LEU	96	0.09	3.09
ARG	268	PRO	136	0.09	3.09
ILE	514	GLU	95	0.09	3.08
LYS	533	LYS	156	0.09	3.08
LEU	254	GLY	98	0.09	3.08
GLY	644	ASP	159	0.09	3.08
PRO	568	ALA	78	0.09	3.08
ALA	586	ALA	123	0.09	3.08
ALA	149	MET	196	0.09	3.08
LYS	581	ASP	159	0.09	3.08
VAL	472	LEU	33	0.09	3.08
TRP	212	LEU	129	0.09	3.08
ASN	565	ASP	159	0.09	3.08
ILE	17	ILE	68	0.09	3.08
MET	647	MET	43	0.09	3.08
THR	194	GLU	168	0.09	3.08
LEU	437	ALA	27	0.09	3.07
ALA	154	SER	44	0.09	3.07
MET	175	ILE	117	0.09	3.07
GLY	588	GLU	169	0.09	3.07
VAL	187	ASN	185	0.09	3.07
LEU	434	MET	196	0.09	3.07
ARG	445	ALA	45	0.09	3.07
ILE	530	LEU	203	0.09	3.07
THR	184	THR	110	0.09	3.07
VAL	187	ASN	138	0.09	3.07
LEU	246	GLN	132	0.09	3.07
LEU	426	ASP	187	0.09	3.07
ASN	370	TYR	151	0.09	3.07
THR	140	GLU	127	0.09	3.07
TYR	109	PRO	164	0.09	3.07
GLY	124	LYS	122	0.09	3.07
LEU	421	SER	73	0.09	3.07
HIS	512	PRO	161	0.09	3.06
VAL	420	GLN	108	0.09	3.06
CYS	28	GLU	111	0.09	3.06
ARG	48	ARG	42	0.09	3.06
LEU	735	GLU	95	0.09	3.06
ALA	468	PRO	50	0.09	3.06
THR	251	GLU	169	0.09	3.06
THR	140	PRO	202	0.09	3.06
GLY	307	GLN	178	0.09	3.06
ILE	658	LEU	129	0.09	3.06
ALA	756	VAL	160	0.09	3.06
VAL	157	THR	29	0.09	3.06
GLU	69	GLU	157	0.09	3.06
VAL	702	ASP	35	0.09	3.06
VAL	573	ILE	182	0.09	3.06
ILE	495	GLY	98	0.09	3.06
LYS	609	SER	73	0.09	3.06
GLY	190	ALA	137	0.09	3.05
LEU	615	GLY	98	0.09	3.05
ASN	618	ALA	137	0.09	3.05
LYS	668	GLN	109	0.09	3.05
ALA	719	ALA	48	0.09	3.05
GLY	578	ALA	27	0.09	3.05
GLY	79	TRP	176	0.09	3.05
SER	247	LEU	31	0.09	3.05
THR	300	ALA	47	0.09	3.05
ASP	207	LEU	162	0.09	3.05
ALA	778	PRO	152	0.09	3.05
LEU	417	LYS	56	0.09	3.05
VAL	772	VAL	160	0.09	3.05
ALA	529	GLN	119	0.09	3.05
VAL	390	PRO	202	0.09	3.05
ARG	192	TRP	49	0.09	3.05
THR	305	PHE	191	0.09	3.05
LEU	312	LEU	80	0.09	3.05
TRP	481	SER	38	0.09	3.05
ASN	202	ALA	25	0.09	3.05
GLN	484	GLN	178	0.09	3.05
SER	782	TRP	176	0.09	3.05
GLU	62	ASP	159	0.09	3.05
PRO	487	LYS	156	0.09	3.05
THR	528	ASN	65	0.09	3.05
TRP	451	ASN	54	0.09	3.05
LEU	674	PHE	165	0.09	3.05
THR	143	TYR	171	0.09	3.04
ARG	601	ALA	24	0.09	3.04
LEU	20	TYR	143	0.09	3.04
TYR	209	ILE	182	0.09	3.04
ASN	264	GLN	75	0.09	3.04
MET	87	MET	43	0.09	3.04
MET	734	GLN	75	0.09	3.04
PRO	487	ALA	137	0.09	3.04
LYS	533	GLN	119	0.09	3.04
THR	637	TYR	151	0.09	3.04
PHE	89	SER	73	0.09	3.04
VAL	420	ALA	149	0.09	3.04
VAL	420	GLU	127	0.09	3.04
VAL	29	ILE	68	0.09	3.04
ARG	526	GLU	95	0.09	3.04
ARG	555	LYS	153	0.09	3.04
ALA	510	ALA	123	0.09	3.04
VAL	677	LEU	31	0.09	3.04
GLY	646	GLN	88	0.09	3.03
PRO	487	GLU	127	0.09	3.03
ASN	115	LEU	30	0.09	3.03
TYR	620	GLY	98	0.09	3.03
GLY	537	GLN	201	0.09	3.03
ALA	257	ALA	82	0.09	3.03
SER	634	GLN	109	0.09	3.03
LEU	325	GLN	108	0.09	3.03
THR	726	ILE	117	0.09	3.03
ARG	152	LEU	84	0.09	3.03
ALA	123	LYS	173	0.09	3.03
ASP	540	GLN	108	0.09	3.03
SER	606	MET	196	0.09	3.03
LEU	416	GLN	112	0.09	3.03
SER	455	MET	167	0.09	3.03
LEU	457	GLY	181	0.09	3.03
ASP	479	LEU	129	0.09	3.03
LEU	349	LYS	153	0.09	3.02
TRP	566	ASP	71	0.09	3.02
PHE	199	ASP	179	0.09	3.02
GLN	113	LYS	56	0.09	3.02
ARG	38	ALA	126	0.09	3.02
ILE	309	LYS	173	0.09	3.02
TRP	19	MET	43	0.09	3.02
GLY	124	GLN	175	0.09	3.02
ARG	430	SER	44	0.09	3.02
ALA	570	GLN	119	0.09	3.02
LEU	773	SER	62	0.09	3.02
ALA	743	LEU	93	0.09	3.02
PRO	490	LYS	173	0.09	3.02
LYS	569	ALA	123	0.09	3.02
LYS	603	ASN	185	0.09	3.02
ASN	643	ILE	192	0.09	3.01
ASP	611	ALA	66	0.09	3.01
GLN	113	PRO	174	0.09	3.01
GLU	599	VAL	64	0.09	3.01
PRO	378	ILE	150	0.09	3.01
LYS	139	SER	59	0.09	3.01
GLU	764	SER	73	0.09	3.01
LEU	334	PRO	152	0.09	3.01
VAL	376	TYR	41	0.09	3.01
PRO	490	ALA	124	0.09	3.01
ALA	149	TYR	143	0.09	3.01
LEU	312	PRO	152	0.09	3.01
LEU	244	VAL	63	0.09	3.01
SER	634	LEU	33	0.09	3.01
LYS	278	LEU	31	0.09	3.01
VAL	472	VAL	64	0.09	3.01
VAL	146	ALA	48	0.09	3.01
ALA	510	PRO	190	0.09	3.01
ILE	105	ALA	146	0.09	3
SER	489	GLY	40	0.09	3
PHE	84	LEU	37	0.09	3
ALA	459	PRO	202	0.09	3
LYS	603	GLU	127	0.09	3
ALA	374	VAL	204	0.09	3
MET	465	PRO	89	0.09	3
THR	590	LYS	60	0.09	3
THR	140	LYS	198	0.09	3
GLY	595	ASP	35	0.09	3
ALA	627	VAL	94	0.09	3
VAL	261	ILE	32	0.09	3
GLU	536	ALA	47	0.09	3
SER	634	LEU	130	0.09	3
GLN	241	THR	113	0.09	3
GLN	46	MET	177	0.09	3
LEU	457	ARG	115	0.09	3
GLU	539	GLY	101	0.09	3
LEU	711	GLN	132	0.09	3
LYS	609	ALA	47	0.09	3
PRO	490	PHE	105	0.09	2.99
LEU	417	LEU	172	0.09	2.99
ALA	66	ASP	179	0.09	2.99
HIS	558	PRO	174	0.09	2.99
VAL	324	GLY	181	0.09	2.99
ARG	653	PRO	81	0.09	2.99
VAL	683	LEU	83	0.09	2.99
GLN	633	PHE	105	0.09	2.99
PRO	130	ALA	66	0.09	2.99
VAL	758	LYS	122	0.09	2.99
LYS	183	LYS	156	0.09	2.99
MET	594	ALA	78	0.09	2.99
LEU	43	PRO	136	0.09	2.99
ARG	58	LYS	198	0.09	2.99
ALA	303	TYR	139	0.09	2.99
CYS	775	LYS	156	0.09	2.99
TYR	492	ALA	188	0.09	2.98
ASP	92	ASP	179	0.09	2.98
ASP	207	ALA	123	0.09	2.98
ALA	733	GLN	109	0.09	2.98
SER	461	PHE	105	0.09	2.98
LYS	120	VAL	204	0.09	2.98
THR	689	LEU	83	0.09	2.98
THR	499	ASN	125	0.09	2.98
ALA	498	ALA	48	0.09	2.98
LEU	360	LEU	118	0.09	2.98
LEU	473	LEU	83	0.09	2.98
THR	554	LYS	153	0.09	2.98
TRP	635	TYR	171	0.09	2.98
PRO	774	GLN	112	0.09	2.98
PHE	655	PRO	190	0.09	2.98
VAL	604	LEU	172	0.09	2.98
ALA	507	GLU	169	0.09	2.98
PHE	600	TYR	151	0.09	2.98
GLN	484	PRO	107	0.09	2.98
GLN	242	PRO	190	0.09	2.98
LEU	404	GLN	109	0.09	2.98
TRP	551	GLN	75	0.09	2.98
LYS	278	LEU	37	0.09	2.97
PHE	619	ASN	185	0.09	2.97
VAL	187	SER	59	0.09	2.97
VAL	573	LEU	172	0.09	2.97
ALA	580	SER	46	0.09	2.97
THR	143	LEU	114	0.09	2.97
LEU	250	ILE	117	0.09	2.97
LEU	470	LEU	77	0.09	2.97
SER	247	GLY	104	0.09	2.97
LEU	697	VAL	94	0.09	2.97
ARG	196	LEU	163	0.09	2.97
SER	236	GLU	95	0.09	2.97
ARG	601	SER	46	0.09	2.97
GLN	188	PHE	165	0.09	2.97
ASN	34	LEU	135	0.09	2.97
PRO	323	SER	73	0.09	2.97
PRO	172	LEU	102	0.09	2.97
ARG	152	LYS	60	0.09	2.97
ILE	385	ASP	28	0.09	2.96
LEU	394	TYR	151	0.09	2.96
LEU	697	ILE	68	0.09	2.96
SER	455	GLY	76	0.09	2.96
ALA	90	LEU	162	0.09	2.96
LYS	278	PHE	191	0.09	2.96
HIS	558	LEU	31	0.09	2.96
ILE	622	TYR	139	0.09	2.96
VAL	304	GLN	116	0.09	2.96
VAL	573	TRP	176	0.09	2.96
PHE	600	ILE	68	0.09	2.96
LEU	681	ALA	155	0.09	2.96
ILE	309	PRO	190	0.09	2.96
TRP	335	VAL	63	0.09	2.96
GLU	642	LEU	20	0.09	2.96
ILE	385	ALA	124	0.09	2.96
LEU	417	PRO	164	0.09	2.96
PHE	759	TRP	91	0.09	2.95
VAL	372	SER	73	0.09	2.95
TRP	612	LEU	135	0.09	2.95
ASN	137	ALA	27	0.09	2.95
LEU	779	ALA	66	0.09	2.95
ASN	643	ASP	179	0.09	2.95
PHE	621	ALA	48	0.09	2.95
LEU	213	ASP	179	0.09	2.95
GLY	190	PHE	165	0.09	2.95
THR	689	MET	131	0.09	2.95
ARG	653	ALA	78	0.09	2.95
LEU	583	SER	73	0.09	2.95
TYR	492	PHE	105	0.09	2.95
LYS	569	GLU	127	0.09	2.95
LEU	119	LEU	19	0.09	2.95
GLY	578	ASN	125	0.09	2.95
SER	659	LEU	31	0.09	2.95
LEU	312	PRO	202	0.09	2.95
GLU	62	PRO	161	0.09	2.95
PHE	784	VAL	170	0.09	2.95
ILE	497	ILE	133	0.09	2.95
GLU	599	ARG	186	0.09	2.94
SER	458	GLU	95	0.09	2.94
ALA	340	ALA	123	0.09	2.94
LEU	728	ALA	66	0.09	2.94
LEU	694	LEU	80	0.09	2.94
GLU	488	TYR	151	0.09	2.94
GLN	188	GLU	157	0.09	2.94
GLN	159	SER	62	0.09	2.94
ALA	134	GLN	116	0.09	2.94
ASN	584	SER	59	0.09	2.94
ILE	561	ALA	48	0.09	2.94
ARG	61	ASP	71	0.09	2.94
ILE	663	PRO	128	0.09	2.94
ASN	643	ILE	117	0.09	2.94
LEU	119	GLN	119	0.09	2.94
PRO	765	ALA	25	0.09	2.93
PRO	336	ARG	103	0.09	2.93
PHE	381	LYS	173	0.09	2.93
VAL	193	ILE	133	0.09	2.93
LEU	454	VAL	92	0.09	2.93
ILE	666	PHE	166	0.09	2.93
PRO	486	ALA	48	0.09	2.93
ARG	653	LEU	80	0.09	2.93
LYS	211	PHE	191	0.09	2.93
GLY	630	GLN	112	0.09	2.93
ASP	182	ALA	124	0.09	2.93
ALA	308	LEU	129	0.09	2.93
LEU	587	ARG	142	0.09	2.93
PRO	490	ASN	144	0.09	2.93
SER	606	ASN	54	0.09	2.93
GLU	710	SER	38	0.09	2.93
GLU	511	LEU	53	0.09	2.93
THR	550	MET	177	0.09	2.93
THR	499	VAL	170	0.09	2.93
VAL	420	GLN	201	0.09	2.93
LEU	661	LEU	37	0.09	2.93
VAL	146	SER	46	0.09	2.93
ASP	229	LEU	162	0.09	2.93
GLN	159	ASP	71	0.09	2.93
ALA	525	PRO	202	0.09	2.92
LEU	694	ALA	66	0.09	2.92
SER	461	THR	61	0.09	2.92
GLN	484	ASP	55	0.09	2.92
LEU	723	ARG	90	0.09	2.92
TRP	551	GLY	181	0.09	2.92
TRP	423	LEU	83	0.09	2.92
GLY	396	SER	46	0.09	2.92
PRO	336	SER	73	0.09	2.92
ILE	745	ALA	149	0.09	2.92
ARG	653	ASN	185	0.09	2.92
LEU	509	GLU	127	0.09	2.92
PRO	331	GLU	127	0.09	2.92
PRO	331	VAL	64	0.09	2.92
ILE	497	PRO	136	0.09	2.92
ARG	448	PHE	165	0.09	2.92
LEU	245	GLY	40	0.09	2.92
LEU	697	ARG	134	0.09	2.92
SER	44	LEU	163	0.09	2.92
TYR	492	SER	73	0.09	2.91
LEU	607	ALA	45	0.09	2.91
LEU	636	PRO	128	0.09	2.91
SER	634	TRP	176	0.09	2.91
GLN	513	LYS	122	0.09	2.91
GLN	709	LEU	37	0.09	2.91
LEU	425	GLU	127	0.09	2.91
GLN	65	PRO	174	0.09	2.91
LEU	470	PRO	136	0.09	2.91
TRP	635	LEU	83	0.09	2.91
ALA	285	LYS	156	0.09	2.91
LEU	667	PRO	107	0.09	2.91
LEU	334	TRP	57	0.09	2.91
LEU	695	LEU	135	0.09	2.91
GLN	501	LEU	200	0.09	2.91
LEU	76	VAL	160	0.09	2.91
ILE	144	VAL	64	0.09	2.91
LEU	317	LEU	203	0.09	2.91
ILE	771	GLY	98	0.09	2.91
GLU	220	PHE	105	0.09	2.91
LYS	73	GLN	112	0.09	2.91
LEU	416	LEU	118	0.09	2.91
GLU	160	ILE	133	0.09	2.91
LEU	325	ALA	149	0.09	2.91
PHE	621	GLU	95	0.09	2.91
LEU	57	PRO	152	0.09	2.91
GLN	669	VAL	94	0.09	2.9
SER	348	SER	67	0.09	2.9
ASN	137	PRO	128	0.09	2.9
GLU	500	PRO	174	0.09	2.9
ARG	235	THR	110	0.09	2.9
PRO	438	GLY	101	0.09	2.9
VAL	683	MET	177	0.09	2.9
ALA	328	PRO	161	0.09	2.9
SER	163	ALA	78	0.09	2.9
ASP	532	ALA	47	0.09	2.9
ALA	327	ASN	185	0.09	2.9
ILE	144	GLN	112	0.09	2.9
THR	305	ARG	115	0.09	2.9
LEU	214	ASP	55	0.09	2.9
ALA	31	VAL	94	0.09	2.9
LEU	741	VAL	204	0.09	2.9
ALA	698	ALA	66	0.09	2.9
VAL	443	ASP	187	0.09	2.9
ILE	771	ALA	24	0.09	2.9
ASN	538	GLN	119	0.09	2.9
PRO	560	SER	62	0.09	2.9
GLU	500	TYR	41	0.09	2.89
LEU	741	TYR	151	0.09	2.89
LEU	466	PHE	105	0.09	2.89
LEU	273	ASN	54	0.09	2.89
LEU	478	VAL	94	0.09	2.89
TRP	612	TRP	49	0.09	2.89
ARG	526	ALA	126	0.09	2.89
LEU	254	ILE	182	0.09	2.89
LEU	425	MET	43	0.09	2.89
ARG	58	ILE	68	0.09	2.89
GLY	208	GLU	145	0.09	2.89
PHE	593	LEU	118	0.09	2.89
MET	297	ASP	187	0.09	2.89
HIS	265	ASP	71	0.09	2.89
VAL	573	ALA	47	0.09	2.89
ASN	553	GLU	157	0.09	2.89
GLU	500	GLN	109	0.09	2.89
THR	251	VAL	63	0.09	2.89
THR	150	GLU	127	0.09	2.89
VAL	316	LEU	84	0.09	2.89
ALA	542	TYR	151	0.09	2.89
GLU	9	LEU	135	0.09	2.88
ARG	270	GLY	40	0.09	2.88
ASN	553	LYS	156	0.09	2.88
LEU	505	PHE	191	0.09	2.88
ARG	38	SER	38	0.09	2.88
ALA	21	ASP	71	0.09	2.88
ARG	235	MET	131	0.09	2.88
LEU	383	ASP	179	0.09	2.88
VAL	428	GLN	108	0.09	2.88
PHE	623	GLU	145	0.09	2.88
ASN	137	ASN	125	0.09	2.88
SER	191	LEU	31	0.09	2.88
HIS	512	GLN	108	0.09	2.88
PHE	165	SER	62	0.09	2.88
ILE	658	ALA	155	0.09	2.88
GLU	203	GLN	112	0.09	2.88
SER	634	LEU	84	0.09	2.88
SER	247	SER	46	0.09	2.88
ASP	111	ASP	159	0.09	2.88
ILE	561	LYS	56	0.09	2.88
LEU	579	ASN	138	0.09	2.88
GLN	205	VAL	170	0.09	2.88
VAL	316	LYS	60	0.09	2.88
ASN	491	GLN	106	0.09	2.88
LYS	757	LEU	154	0.09	2.88
THR	83	VAL	94	0.09	2.88
CYS	775	GLU	127	0.09	2.87
ASN	565	ASP	187	0.09	2.87
LEU	454	GLN	75	0.09	2.87
LEU	32	SER	38	0.09	2.87
PRO	189	PRO	136	0.09	2.87
TYR	266	LEU	30	0.09	2.87
LEU	349	GLU	111	0.09	2.87
ALA	507	LYS	153	0.09	2.87
TYR	266	TYR	143	0.09	2.87
VAL	304	ARG	115	0.09	2.87
ASP	207	LEU	30	0.09	2.87
VAL	157	ALA	82	0.09	2.87
PRO	487	ARG	115	0.09	2.87
GLN	483	GLN	88	0.09	2.87
GLN	216	LYS	153	0.09	2.87
LEU	397	ASN	54	0.09	2.87
ALA	503	SER	59	0.09	2.87
GLN	631	ALA	188	0.09	2.87
GLY	595	LEU	118	0.09	2.87
MET	693	ALA	48	0.09	2.87
LEU	651	GLY	181	0.09	2.86
GLN	484	PHE	105	0.09	2.86
GLY	185	ASP	120	0.09	2.86
VAL	604	GLN	201	0.09	2.86
LEU	206	ASP	179	0.09	2.86
PRO	624	TRP	176	0.09	2.86
LYS	73	LYS	156	0.09	2.86
GLN	598	GLY	181	0.09	2.86
LEU	549	PHE	191	0.09	2.86
MET	424	PHE	191	0.09	2.86
LYS	581	TYR	41	0.09	2.86
GLY	720	LEU	118	0.09	2.86
PRO	656	ALA	66	0.09	2.86
ASP	92	GLN	106	0.09	2.86
GLU	599	PRO	136	0.09	2.86
LEU	697	PHE	105	0.09	2.86
LEU	368	PHE	147	0.09	2.86
VAL	193	ASP	120	0.09	2.86
THR	150	ASP	194	0.09	2.86
LEU	127	LEU	93	0.09	2.86
LEU	717	ILE	150	0.09	2.86
LEU	674	GLY	101	0.09	2.86
LEU	312	ASP	179	0.09	2.86
SER	782	VAL	160	0.09	2.85
GLU	576	ARG	134	0.09	2.85
ALA	719	ALA	155	0.09	2.85
ALA	374	GLU	157	0.09	2.85
SER	47	LEU	135	0.09	2.85
GLY	410	PRO	128	0.09	2.85
GLN	95	GLN	109	0.09	2.85
TRP	481	THR	113	0.09	2.85
SER	606	PRO	190	0.09	2.85
TRP	641	ALA	126	0.09	2.85
GLN	113	MET	196	0.09	2.85
LEU	681	TYR	41	0.09	2.85
MET	575	VAL	204	0.09	2.85
VAL	78	GLN	175	0.09	2.85
PHE	50	VAL	64	0.09	2.85
THR	86	LEU	118	0.09	2.85
LEU	249	THR	61	0.09	2.85
LYS	603	SER	59	0.09	2.85
PHE	621	ALA	193	0.09	2.85
TRP	612	PRO	136	0.09	2.85
LEU	57	ASN	65	0.09	2.85
CYS	730	PRO	136	0.09	2.85
PRO	617	ASP	35	0.09	2.85
VAL	412	ASN	54	0.09	2.84
MET	424	ILE	182	0.09	2.84
ALA	262	GLY	76	0.09	2.84
ALA	406	ALA	123	0.09	2.84
PHE	784	VAL	94	0.09	2.84
VAL	78	LEU	93	0.09	2.84
LEU	783	VAL	160	0.09	2.84
PRO	13	TYR	151	0.09	2.84
SER	455	TRP	49	0.09	2.84
LEU	543	VAL	170	0.09	2.84
PHE	784	ALA	27	0.09	2.84
ALA	97	THR	110	0.09	2.84
ALA	507	SER	73	0.09	2.84
TRP	551	GLY	101	0.09	2.84
GLY	475	SER	62	0.09	2.84
GLN	188	ASN	125	0.09	2.84
THR	453	ALA	45	0.09	2.84
LYS	80	GLN	108	0.09	2.84
ALA	529	ALA	124	0.09	2.84
LEU	754	ALA	82	0.09	2.84
LEU	711	GLY	40	0.09	2.84
ALA	743	ALA	155	0.09	2.84
TRP	763	PHE	191	0.09	2.84
ASN	204	SER	59	0.09	2.84
ASP	142	GLN	119	0.09	2.84
LEU	636	LEU	96	0.09	2.84
ASP	142	ILE	150	0.09	2.84
GLU	156	ALA	149	0.09	2.84
VAL	683	GLN	106	0.09	2.84
GLN	46	GLY	101	0.09	2.84
VAL	673	ARG	134	0.09	2.84
LYS	569	VAL	64	0.09	2.84
VAL	389	LYS	122	0.09	2.83
ARG	431	ALA	26	0.09	2.83
PHE	460	ARG	142	0.09	2.83
GLY	33	ARG	142	0.09	2.83
LYS	722	ALA	45	0.09	2.83
PRO	384	TYR	151	0.09	2.83
TRP	451	LEU	80	0.09	2.83
VAL	610	ASN	144	0.09	2.83
LEU	471	LYS	85	0.09	2.83
GLU	210	LYS	122	0.09	2.83
LEU	681	LEU	172	0.09	2.83
VAL	304	GLY	76	0.09	2.83
ARG	11	ARG	79	0.09	2.83
THR	150	LYS	198	0.09	2.83
ILE	658	PRO	174	0.09	2.83
GLN	669	LEU	80	0.09	2.83
LEU	473	TRP	176	0.09	2.82
ALA	56	LEU	33	0.09	2.82
ALA	97	LEU	118	0.09	2.82
LEU	136	ALA	126	0.09	2.82
MET	344	LEU	154	0.09	2.82
ASN	544	ILE	133	0.09	2.82
GLN	45	ILE	68	0.09	2.82
LEU	470	ILE	150	0.09	2.82
LEU	312	LYS	85	0.09	2.82
SER	47	GLN	132	0.09	2.82
PRO	632	ILE	133	0.09	2.82
ARG	524	TYR	41	0.09	2.82
LYS	211	ALA	123	0.09	2.82
TRP	551	PHE	105	0.09	2.82
GLU	541	ALA	193	0.09	2.82
ALA	154	SER	59	0.09	2.82
MET	575	ILE	68	0.09	2.82
VAL	99	TRP	176	0.09	2.81
LEU	213	PRO	202	0.09	2.81
ASP	596	ALA	82	0.09	2.81
LYS	506	GLN	112	0.09	2.81
GLY	644	LYS	60	0.09	2.81
ALA	179	GLY	76	0.09	2.81
LEU	696	GLY	98	0.09	2.81
TYR	197	VAL	92	0.09	2.81
ASN	204	GLN	58	0.09	2.81
LEU	20	GLY	181	0.09	2.81
ARG	239	ILE	192	0.09	2.81
THR	433	TYR	151	0.09	2.81
THR	649	GLY	40	0.09	2.81
ARG	48	PRO	50	0.09	2.81
ALA	308	LEU	118	0.09	2.81
ASP	142	ASP	187	0.09	2.81
ALA	525	TYR	139	0.09	2.81
ASP	760	LEU	130	0.09	2.81
ILE	514	ILE	192	0.09	2.81
LEU	151	GLN	106	0.09	2.81
SER	634	GLN	106	0.09	2.81
VAL	26	GLY	101	0.09	2.81
LEU	312	LEU	77	0.09	2.81
LEU	312	ALA	27	0.09	2.81
TYR	620	PRO	50	0.09	2.81
THR	150	ILE	182	0.09	2.81
LEU	505	PRO	107	0.09	2.8
TRP	767	VAL	94	0.09	2.8
ASP	479	ASN	185	0.09	2.8
GLU	230	LEU	31	0.09	2.8
LEU	127	TYR	139	0.09	2.8
PRO	450	PRO	107	0.09	2.8
GLY	646	GLN	116	0.09	2.8
ALA	570	ILE	117	0.09	2.8
ALA	308	LEU	53	0.09	2.8
GLN	672	MET	196	0.09	2.8
HIS	512	SER	46	0.09	2.8
ASP	571	LYS	156	0.09	2.8
GLN	709	TRP	91	0.09	2.8
PRO	189	LEU	162	0.09	2.8
VAL	26	ARG	42	0.09	2.8
TRP	377	PHE	166	0.09	2.8
VAL	700	LEU	84	0.09	2.8
MET	684	ALA	66	0.09	2.8
SER	614	TYR	171	0.09	2.8
ARG	152	LEU	52	0.09	2.8
ALA	260	ALA	126	0.09	2.8
LEU	446	GLN	74	0.09	2.8
LYS	569	LYS	85	0.09	2.8
VAL	390	ASP	120	0.09	2.79
GLY	630	ASP	187	0.09	2.79
ARG	616	TRP	91	0.09	2.79
THR	184	TYR	171	0.09	2.79
VAL	346	THR	61	0.09	2.79
THR	749	GLU	157	0.09	2.79
ASP	104	PRO	174	0.09	2.79
VAL	412	PRO	190	0.09	2.79
LEU	132	GLY	76	0.09	2.79
THR	453	LEU	53	0.09	2.79
ARG	768	LYS	153	0.09	2.79
ARG	192	LEU	93	0.09	2.79
ASN	264	ASP	55	0.09	2.79
ASN	375	ALA	155	0.09	2.79
ARG	430	ASP	28	0.09	2.79
ILE	745	ASP	194	0.09	2.79
ASP	92	TYR	139	0.09	2.79
GLY	595	ALA	51	0.09	2.79
SER	518	ILE	68	0.09	2.79
GLN	676	TYR	139	0.09	2.79
VAL	346	PHE	105	0.09	2.79
ILE	663	LEU	96	0.09	2.79
THR	554	GLN	88	0.09	2.79
ALA	459	LEU	129	0.09	2.79
ALA	154	GLU	168	0.09	2.78
THR	93	TYR	139	0.09	2.78
LEU	674	GLY	76	0.09	2.78
LEU	128	GLN	201	0.09	2.78
LYS	211	LYS	173	0.09	2.78
ILE	663	PRO	136	0.09	2.78
VAL	700	MET	131	0.09	2.78
LEU	341	ALA	149	0.09	2.78
ASP	557	GLN	108	0.09	2.78
LEU	250	MET	131	0.09	2.78
GLN	113	GLN	175	0.09	2.78
VAL	316	THR	29	0.09	2.78
LEU	695	ARG	79	0.09	2.78
LEU	233	LEU	77	0.09	2.78
SER	444	PRO	161	0.09	2.78
GLU	539	ILE	182	0.09	2.78
ALA	442	THR	61	0.09	2.78
HIS	558	ASN	125	0.09	2.78
LYS	211	ASP	159	0.09	2.78
GLU	511	ASN	125	0.09	2.77
LEU	783	ASP	194	0.09	2.77
ALA	442	ILE	133	0.09	2.77
ALA	406	LEU	154	0.09	2.77
ASP	145	ARG	141	0.09	2.77
THR	114	SER	46	0.09	2.77
GLN	672	ARG	142	0.09	2.77
LEU	57	GLU	111	0.09	2.77
VAL	386	ASP	187	0.09	2.77
ASP	479	PHE	158	0.09	2.77
ALA	503	PRO	202	0.09	2.77
SER	240	PRO	89	0.09	2.77
THR	362	LEU	200	0.09	2.77
ALA	308	GLY	104	0.09	2.77
GLN	216	LEU	129	0.09	2.77
LEU	779	VAL	92	0.09	2.77
LEU	317	VAL	204	0.09	2.77
ILE	495	THR	113	0.09	2.77
THR	194	ALA	27	0.09	2.77
LEU	317	GLU	95	0.09	2.77
GLY	578	LYS	153	0.09	2.77
ALA	510	GLU	127	0.09	2.77
GLN	672	ALA	149	0.09	2.77
SER	269	PHE	165	0.09	2.77
GLU	69	ALA	25	0.09	2.77
LEU	741	SER	59	0.09	2.77
LEU	43	TYR	139	0.09	2.76
GLY	124	VAL	204	0.09	2.76
ALA	186	PHE	105	0.09	2.76
VAL	738	GLY	181	0.09	2.76
PHE	168	ASP	194	0.09	2.76
PRO	534	ASP	187	0.09	2.76
LEU	20	ILE	192	0.09	2.76
GLN	242	LEU	163	0.09	2.76
ASP	532	PHE	166	0.09	2.76
ALA	66	GLN	119	0.09	2.76
MET	175	ASN	54	0.09	2.76
LEU	426	LEU	33	0.09	2.76
VAL	102	ALA	123	0.09	2.76
MET	39	PRO	50	0.09	2.76
ASP	557	LYS	156	0.09	2.76
LYS	581	ALA	149	0.09	2.76
VAL	738	ASP	159	0.09	2.76
GLN	65	VAL	160	0.09	2.76
LEU	296	MET	43	0.09	2.76
ASP	111	GLN	119	0.09	2.76
LYS	289	VAL	121	0.09	2.76
GLU	69	GLN	108	0.09	2.76
MET	575	GLU	111	0.09	2.76
SER	634	THR	113	0.09	2.76
LEU	349	SER	62	0.09	2.76
LEU	687	TYR	151	0.09	2.76
SER	455	ASP	71	0.09	2.76
THR	251	MET	167	0.09	2.76
ASP	479	GLU	168	0.09	2.76
ARG	131	ALA	155	0.09	2.76
VAL	428	MET	167	0.09	2.76
LEU	132	ILE	117	0.09	2.75
VAL	673	ALA	149	0.09	2.75
ALA	719	ASP	55	0.09	2.75
PHE	460	TYR	41	0.09	2.75
LEU	674	PRO	136	0.09	2.75
PRO	504	GLU	157	0.09	2.75
PHE	168	TYR	151	0.09	2.75
LYS	183	ALA	146	0.09	2.75
PHE	50	GLN	132	0.09	2.75
ALA	186	LEU	37	0.09	2.75
ILE	105	ARG	141	0.09	2.75
VAL	420	SER	62	0.09	2.75
ASN	375	GLN	116	0.09	2.75
GLY	118	LEU	31	0.09	2.75
GLN	122	GLN	119	0.09	2.75
GLY	53	GLN	189	0.09	2.75
ASN	34	GLU	95	0.09	2.75
GLN	654	GLN	86	0.09	2.75
PHE	168	SER	148	0.09	2.75
PHE	50	GLY	181	0.09	2.75
LEU	250	ALA	197	0.09	2.75
LEU	587	ASP	55	0.09	2.74
GLN	699	LEU	37	0.09	2.74
VAL	193	ASN	144	0.09	2.74
LEU	454	SER	62	0.09	2.74
ASN	559	TRP	49	0.09	2.74
TRP	481	LEU	37	0.09	2.74
ALA	744	VAL	160	0.09	2.74
THR	194	MET	177	0.09	2.74
ALA	733	ALA	27	0.09	2.74
ARG	601	GLN	108	0.09	2.74
ALA	134	ASP	187	0.09	2.74
ARG	725	ASN	185	0.09	2.74
LEU	408	ASP	55	0.09	2.74
PRO	487	PHE	105	0.09	2.74
MET	424	GLN	175	0.09	2.74
SER	606	MET	43	0.09	2.74
LEU	290	VAL	94	0.09	2.74
ASN	166	ALA	123	0.09	2.74
GLN	122	LYS	156	0.09	2.74
PRO	624	GLN	116	0.09	2.74
LYS	668	LEU	118	0.09	2.73
LEU	494	PHE	105	0.09	2.73
ASN	204	LYS	122	0.09	2.73
THR	300	ASP	179	0.09	2.73
GLN	113	ALA	47	0.09	2.73
ILE	347	MET	196	0.09	2.73
ASP	92	GLU	169	0.09	2.73
GLN	242	GLY	40	0.09	2.73
TRP	223	GLY	40	0.09	2.73
THR	279	GLN	74	0.09	2.73
ILE	495	ASP	71	0.09	2.73
SER	23	GLY	98	0.09	2.73
LYS	569	LEU	93	0.09	2.73
ILE	495	SER	73	0.09	2.73
GLU	642	GLN	199	0.09	2.73
LYS	668	GLU	127	0.09	2.73
PRO	632	ILE	150	0.09	2.73
TRP	423	LEU	162	0.09	2.73
ASN	427	LYS	198	0.09	2.73
LEU	68	ASN	125	0.09	2.73
LEU	249	PHE	158	0.09	2.73
ARG	640	ARG	134	0.09	2.73
GLU	69	ASP	159	0.09	2.73
LEU	697	TRP	91	0.09	2.73
GLU	642	GLU	168	0.09	2.73
ALA	529	ALA	45	0.09	2.73
ASN	34	VAL	204	0.09	2.73
ALA	282	LEU	135	0.09	2.73
LYS	380	ARG	186	0.09	2.73
ALA	340	ASP	179	0.09	2.73
PRO	556	GLY	101	0.09	2.72
LEU	724	ASP	120	0.09	2.72
LEU	254	MET	131	0.09	2.72
LYS	581	THR	29	0.09	2.72
MET	465	LEU	52	0.09	2.72
GLY	75	ASP	120	0.09	2.72
LYS	218	VAL	160	0.09	2.72
ALA	459	LEU	77	0.09	2.72
ALA	171	GLY	40	0.09	2.72
LYS	533	GLN	201	0.09	2.72
GLU	710	LEU	154	0.09	2.72
ASP	557	VAL	204	0.09	2.72
ALA	90	ASN	144	0.09	2.72
TRP	195	THR	113	0.09	2.72
LEU	543	VAL	92	0.09	2.72
LEU	636	LYS	122	0.09	2.72
ARG	74	LYS	156	0.09	2.72
ASP	557	LYS	173	0.09	2.72
VAL	407	GLU	157	0.09	2.72
LYS	322	ALA	123	0.09	2.72
ASN	496	GLY	181	0.09	2.72
THR	194	SER	46	0.09	2.72
VAL	502	ARG	90	0.09	2.72
ALA	260	SER	73	0.09	2.72
ILE	309	GLN	88	0.09	2.72
ASN	166	GLY	98	0.09	2.72
ILE	309	ALA	193	0.09	2.72
LYS	569	GLN	119	0.09	2.71
GLU	511	GLU	157	0.09	2.71
LEU	296	ALA	47	0.09	2.71
ASP	476	ASP	35	0.09	2.71
PRO	632	LEU	154	0.09	2.71
GLN	676	THR	110	0.09	2.71
LEU	579	ALA	188	0.09	2.71
ARG	431	ALA	24	0.09	2.71
LYS	77	ILE	182	0.09	2.71
MET	318	GLY	181	0.09	2.71
GLN	482	VAL	92	0.09	2.71
GLY	646	GLN	86	0.09	2.71
LYS	668	ARG	115	0.09	2.71
ALA	510	LEU	31	0.09	2.71
GLU	572	PHE	105	0.09	2.71
LEU	615	TRP	91	0.09	2.71
ASN	584	LYS	153	0.09	2.71
PHE	621	ALA	45	0.09	2.71
GLN	65	GLN	201	0.09	2.71
THR	499	LEU	77	0.09	2.71
LEU	779	ASN	125	0.09	2.71
GLN	669	SER	38	0.09	2.71
LEU	214	ALA	123	0.09	2.71
PRO	534	ALA	149	0.09	2.71
ALA	327	THR	113	0.09	2.71
LEU	607	ASP	194	0.09	2.71
LEU	779	VAL	18	0.09	2.71
THR	749	LEU	118	0.09	2.71
SER	47	PRO	107	0.09	2.71
GLN	650	GLU	145	0.09	2.71
ALA	665	PHE	166	0.09	2.71
ASP	571	ALA	123	0.09	2.71
ASN	177	PRO	161	0.09	2.71
PHE	199	PRO	174	0.09	2.71
THR	279	ASP	71	0.09	2.71
PRO	161	ALA	155	0.09	2.71
LEU	462	THR	110	0.09	2.71
PRO	568	GLN	108	0.09	2.71
VAL	386	VAL	204	0.09	2.7
LEU	751	LEU	77	0.09	2.7
GLN	95	LEU	93	0.09	2.7
GLY	595	ASP	179	0.09	2.7
LYS	77	ARG	186	0.09	2.7
VAL	146	PHE	191	0.09	2.7
SER	444	PHE	105	0.09	2.7
LEU	301	ARG	23	0.09	2.7
GLY	155	GLY	76	0.09	2.7
TYR	382	LYS	85	0.09	2.7
MET	734	PRO	128	0.09	2.7
PHE	732	PRO	136	0.09	2.7
VAL	713	LEU	130	0.09	2.7
ASP	142	ILE	117	0.09	2.7
ASP	207	GLU	168	0.09	2.7
GLY	155	VAL	63	0.09	2.7
LYS	73	SER	62	0.09	2.7
LYS	278	PHE	165	0.09	2.7
LEU	697	ASP	71	0.09	2.7
LEU	296	GLN	88	0.09	2.7
LEU	244	MET	131	0.09	2.7
GLY	208	ASN	54	0.09	2.7
LEU	404	ILE	117	0.09	2.7
ALA	275	GLN	189	0.09	2.7
GLU	625	PHE	166	0.09	2.7
ILE	309	GLN	175	0.09	2.7
ASP	103	ALA	45	0.09	2.7
ALA	747	ARG	90	0.09	2.7
LEU	674	GLY	40	0.09	2.7
GLN	188	LEU	172	0.09	2.7
THR	150	MET	43	0.09	2.7
ILE	17	SER	44	0.09	2.7
TRP	714	GLY	181	0.09	2.7
LEU	583	GLN	86	0.09	2.7
GLY	644	GLU	127	0.09	2.7
LEU	112	ASP	120	0.09	2.69
ILE	495	ILE	117	0.09	2.69
SER	59	GLU	111	0.09	2.69
PRO	490	ARG	186	0.09	2.69
THR	305	SER	73	0.09	2.69
GLY	399	LEU	130	0.09	2.69
GLN	113	LYS	156	0.09	2.69
ASN	204	GLN	112	0.09	2.69
LEU	341	GLN	201	0.09	2.69
LEU	417	GLN	116	0.09	2.69
VAL	390	GLN	88	0.09	2.69
PHE	600	GLN	86	0.09	2.69
LEU	543	PRO	174	0.09	2.69
THR	749	SER	73	0.09	2.69
ASP	557	ASN	54	0.09	2.69
LEU	439	ASN	65	0.09	2.69
PRO	323	SER	59	0.09	2.69
GLN	654	ARG	186	0.09	2.69
ARG	55	GLU	157	0.09	2.69
THR	749	ARG	42	0.09	2.69
MET	575	LYS	153	0.09	2.69
GLN	484	MET	177	0.09	2.69
GLU	203	GLU	145	0.09	2.69
LYS	73	LYS	173	0.09	2.69
LEU	138	ASP	35	0.09	2.69
TRP	195	ASP	179	0.09	2.69
PHE	165	GLU	169	0.09	2.69
ARG	440	VAL	160	0.09	2.69
ALA	123	GLN	119	0.09	2.69
LEU	417	ASP	179	0.09	2.69
ARG	173	TRP	176	0.09	2.69
GLU	546	ASP	71	0.09	2.69
PRO	116	ALA	123	0.09	2.69
THR	657	TYR	143	0.09	2.69
LEU	527	GLU	169	0.09	2.69
ARG	38	VAL	64	0.09	2.69
LEU	636	SER	46	0.09	2.69
GLU	227	ASP	159	0.09	2.69
GLU	511	VAL	92	0.09	2.68
MET	432	PRO	152	0.09	2.68
LYS	581	HIS	87	0.09	2.68
ASP	182	LYS	156	0.09	2.68
TRP	787	GLN	74	0.09	2.68
VAL	324	PRO	50	0.09	2.68
LEU	135	ILE	133	0.09	2.68
TYR	109	ASP	179	0.09	2.68
GLY	185	ALA	27	0.09	2.68
GLN	483	VAL	160	0.09	2.68
ASN	559	VAL	63	0.09	2.68
TYR	620	PRO	81	0.09	2.68
GLY	578	LEU	130	0.09	2.68
THR	592	GLU	145	0.09	2.68
ASN	559	SER	67	0.09	2.68
ASN	137	GLN	108	0.09	2.68
LYS	77	ASP	159	0.09	2.68
LEU	82	PRO	174	0.09	2.68
GLU	210	PRO	174	0.09	2.68
VAL	78	PRO	174	0.09	2.68
THR	83	GLN	106	0.09	2.68
LEU	549	ASP	194	0.09	2.68
VAL	316	ALA	25	0.09	2.68
ALA	570	ASP	179	0.09	2.68
ALA	415	PRO	174	0.09	2.68
ASN	496	ASN	138	0.09	2.68
THR	499	PRO	89	0.09	2.68
ALA	580	LEU	130	0.09	2.67
LYS	73	PRO	81	0.09	2.67
LEU	311	ILE	68	0.09	2.67
GLN	598	ASN	185	0.09	2.67
THR	184	ALA	48	0.09	2.67
ASN	553	ALA	25	0.09	2.67
LEU	421	SER	148	0.09	2.67
LEU	681	VAL	64	0.09	2.67
ASN	538	PRO	174	0.09	2.67
LEU	112	GLN	88	0.09	2.67
VAL	428	SER	46	0.09	2.67
ASP	557	GLN	178	0.09	2.67
ALA	507	THR	29	0.09	2.67
ASN	137	LYS	153	0.09	2.67
ARG	601	ASN	65	0.09	2.67
LYS	289	ALA	149	0.09	2.67
LYS	757	ASP	194	0.09	2.67
LEU	20	ALA	149	0.09	2.67
ALA	179	GLN	108	0.09	2.67
VAL	157	ASN	54	0.09	2.67
SER	452	PHE	165	0.09	2.67
VAL	389	LEU	31	0.09	2.67
PRO	617	PRO	89	0.09	2.67
MET	734	ASP	71	0.09	2.67
ILE	385	ASN	205	0.09	2.67
MET	647	ALA	124	0.09	2.67
LEU	681	ALA	137	0.09	2.67
MET	318	GLY	40	0.09	2.67
LEU	280	LEU	135	0.09	2.67
ILE	561	THR	29	0.09	2.67
GLU	599	LEU	80	0.09	2.66
LYS	506	ALA	25	0.09	2.66
LYS	533	GLU	157	0.09	2.66
GLY	630	ALA	124	0.09	2.66
LEU	694	LEU	135	0.09	2.66
PRO	64	ALA	66	0.09	2.66
ASN	166	TYR	139	0.09	2.66
GLY	208	GLN	112	0.09	2.66
VAL	412	GLN	112	0.09	2.66
GLN	65	VAL	63	0.09	2.66
LEU	615	HIS	87	0.09	2.66
ALA	507	ALA	155	0.09	2.66
LEU	509	SER	46	0.09	2.66
[truncated: 165,233 more rows]
