# Supplementary material for: Structural characterization of the YbbAP-TesA ABC transporter identifies it as a lipid hydrolase complex that extracts hydrophobic compounds from the bacterial inner membrane
Source: PLoS Biol. 2025 Nov 25;23(11):e3003427. doi: 10.1371/journal.pbio.3003427 (PMC12646458; doi:10.1371/journal.pbio.3003427)
Supplement: S4 Data — (XLSX) [file pbio.3003427.s021.xlsx]

## Sheet: Fig 4A
		Abs 400 nm	Abs 400 nm
	time (s)	YbbAPTesA	Control						time ->
	0	0.3384	0					wavelength (nm)	0	300	600	900	1200	1500	1800	2100	2400	2700	3000	3300	3600	3900	4200	4500	4800	5100	5400	5700	6000	6300	6600	6900	7200	7500	7800	8100	8400	8700	9000	9300	9600	9900	10200	10500	10800	11100	11400	11700	12000
	300	0.6066	0.0007					300	0.0102	-0.0105	-0.0299	-0.0446	-0.054	-0.0594	-0.0615	-0.0631	-0.0613	-0.0631	-0.0677	-0.0694	-0.0708	-0.0727	-0.0742	-0.074	-0.0747	-0.0734	-0.0735	-0.0735	-0.0726	-0.0727	-0.0724	-0.0737	-0.0741	-0.0747	-0.0752	-0.0747	-0.0744	-0.074	-0.0765	-0.0752	-0.078	-0.0779	-0.0793	-0.0783	-0.0785	-0.0783	-0.0782	-0.0782	-0.079
	600	0.8361	0.0017					304	0.0388	0.0411	0.0413	0.0438	0.0489	0.0542	0.0578	0.0601	0.0639	0.0643	0.0617	0.0599	0.0574	0.0559	0.0551	0.0558	0.0561	0.0577	0.0561	0.0568	0.0565	0.0567	0.0564	0.056	0.0564	0.0553	0.0557	0.0549	0.0544	0.0546	0.0529	0.0528	0.0527	0.0506	0.0508	0.0514	0.0519	0.0508	0.0499	0.051	0.0505
	900	1.0249	0.003					308	0.0578	0.0857	0.1076	0.1289	0.1462	0.1606	0.171	0.1803	0.186	0.1874	0.1864	0.1848	0.1822	0.1804	0.18	0.1802	0.1815	0.1821	0.1822	0.1828	0.1828	0.1824	0.1821	0.1816	0.1819	0.1812	0.1809	0.1812	0.1804	0.1796	0.1797	0.1787	0.178	0.1774	0.1773	0.1767	0.1767	0.1763	0.1756	0.1757	0.1755
	1200	1.1743	0.004					312	0.0786	0.126	0.1642	0.2015	0.2323	0.2571	0.2746	0.2872	0.2959	0.2987	0.2981	0.297	0.2948	0.293	0.2927	0.2934	0.2943	0.2948	0.2955	0.2954	0.2953	0.2956	0.2952	0.295	0.2949	0.2943	0.2945	0.2941	0.2938	0.2932	0.2928	0.2919	0.2913	0.2911	0.2903	0.2901	0.2902	0.2899	0.2894	0.2893	0.2889
	1500	1.2876	0.0053					316	0.0938	0.158	0.2148	0.2642	0.3056	0.3379	0.3613	0.3781	0.3886	0.3932	0.3933	0.3928	0.3906	0.3884	0.3886	0.3889	0.3899	0.391	0.3914	0.3915	0.3918	0.3915	0.3912	0.3913	0.3918	0.3909	0.3908	0.3905	0.3901	0.3899	0.3889	0.3884	0.3878	0.3875	0.3871	0.3863	0.3869	0.387	0.3858	0.3854	0.3853
	1800	1.3678	0.0065					320	0.1068	0.1856	0.2552	0.3145	0.3649	0.4023	0.4305	0.4493	0.4622	0.4673	0.4677	0.4675	0.4654	0.4642	0.4641	0.4647	0.4658	0.4662	0.4669	0.4674	0.4676	0.4672	0.4674	0.4674	0.4666	0.467	0.4671	0.4664	0.4665	0.4659	0.4654	0.4648	0.4646	0.4635	0.4631	0.4629	0.4626	0.463	0.4629	0.4619	0.4619
	2100	1.422	0.0073					324	0.1171	0.2043	0.281	0.3473	0.4023	0.4442	0.4745	0.495	0.5083	0.515	0.5157	0.5155	0.5139	0.5122	0.5118	0.5129	0.514	0.5152	0.516	0.516	0.5159	0.5163	0.5163	0.5162	0.5161	0.5159	0.5158	0.5155	0.5153	0.5147	0.5147	0.5136	0.5132	0.513	0.5122	0.5123	0.5121	0.512	0.5116	0.511	0.5111
	2400	1.4604	0.0084					328	0.1234	0.2174	0.2993	0.3696	0.4276	0.4722	0.5045	0.5257	0.5399	0.5464	0.5478	0.5477	0.546	0.5446	0.545	0.5456	0.547	0.548	0.5487	0.5487	0.5493	0.5491	0.5491	0.5494	0.5489	0.5492	0.5493	0.5488	0.5489	0.5486	0.5481	0.5473	0.5469	0.546	0.546	0.5456	0.5457	0.5458	0.5457	0.5448	0.5447
	2700	1.4816	0.0097					332	0.1291	0.2274	0.3136	0.3878	0.4478	0.4938	0.5274	0.5499	0.5647	0.5713	0.5734	0.5736	0.5719	0.5707	0.5704	0.5716	0.5736	0.5743	0.5753	0.5753	0.5756	0.5756	0.5752	0.5759	0.5758	0.5762	0.5758	0.5756	0.5756	0.5752	0.5747	0.5741	0.5741	0.5732	0.5734	0.5728	0.5726	0.573	0.5726	0.5721	0.5722
	3000	1.4914	0.0109					336	0.1344	0.2373	0.3276	0.4041	0.4668	0.5148	0.549	0.5725	0.5876	0.5949	0.597	0.5973	0.5957	0.5945	0.5949	0.5963	0.5979	0.5988	0.5995	0.6001	0.6003	0.6007	0.6007	0.601	0.6007	0.6004	0.601	0.6007	0.6012	0.6002	0.6003	0.5996	0.5994	0.5994	0.5986	0.5986	0.5989	0.5984	0.5983	0.598	0.5978
	3300	1.4959	0.012					340	0.1397	0.2485	0.3426	0.4227	0.4875	0.5375	0.5723	0.5964	0.6125	0.6195	0.6223	0.623	0.6216	0.6203	0.6212	0.6226	0.6238	0.6254	0.6262	0.6267	0.6273	0.6276	0.6276	0.6281	0.6283	0.6285	0.6285	0.6283	0.6285	0.6281	0.6282	0.6277	0.6272	0.6272	0.6269	0.6268	0.6263	0.6269	0.6263	0.6259	0.6265
	3600	1.4972	0.0135					344	0.1478	0.2617	0.3611	0.4447	0.5124	0.5635	0.6001	0.6257	0.6421	0.6504	0.6529	0.654	0.6532	0.6518	0.6526	0.6537	0.656	0.6569	0.6585	0.6593	0.6591	0.6598	0.66	0.6607	0.6609	0.6609	0.6609	0.6612	0.6614	0.6608	0.6613	0.6605	0.6603	0.6602	0.6599	0.6601	0.66	0.66	0.6596	0.6593	0.6597
	3900	1.4979	0.0147					348	0.1562	0.2768	0.3815	0.4691	0.5399	0.5941	0.6319	0.6582	0.6753	0.6847	0.6875	0.6887	0.6876	0.6873	0.6878	0.6896	0.6908	0.6923	0.6939	0.6945	0.6954	0.696	0.6958	0.6967	0.6971	0.6971	0.6977	0.6976	0.6983	0.6976	0.697	0.698	0.697	0.6973	0.6975	0.6961	0.6975	0.6972	0.6971	0.6976	0.6975
	4200	1.5004	0.0157					352	0.1655	0.2935	0.4046	0.4973	0.5716	0.6276	0.6682	0.6958	0.7138	0.723	0.7269	0.7279	0.7273	0.7268	0.7277	0.7295	0.7311	0.7331	0.7346	0.735	0.7353	0.7369	0.7374	0.738	0.7385	0.7382	0.7385	0.739	0.7396	0.7402	0.7397	0.7389	0.7392	0.739	0.7394	0.7388	0.7392	0.7394	0.7394	0.7392	0.7396
	4500	1.5046	0.0168					356	0.1763	0.313	0.4316	0.5295	0.6079	0.6689	0.711	0.74	0.7589	0.7695	0.7744	0.7756	0.7762	0.7743	0.7754	0.777	0.7793	0.7808	0.7819	0.7836	0.7845	0.7845	0.785	0.7878	0.7875	0.7872	0.7881	0.789	0.7891	0.7884	0.7882	0.7885	0.7887	0.7884	0.7882	0.7887	0.7885	0.7889	0.7889	0.7889	0.7889
	4800	1.5094	0.0181					360	0.1901	0.3387	0.4655	0.5725	0.6559	0.7215	0.7667	0.7975	0.8178	0.8305	0.8342	0.8361	0.8357	0.8353	0.8369	0.8394	0.8421	0.8431	0.8443	0.8467	0.8484	0.8486	0.8487	0.8499	0.8507	0.8505	0.851	0.8523	0.8529	0.8519	0.8523	0.8525	0.8524	0.8519	0.8523	0.8523	0.8524	0.8533	0.8531	0.8528	0.8533
	5100	1.513	0.0192					364	0.2067	0.3681	0.5068	0.6213	0.7133	0.7829	0.8325	0.8647	0.8888	0.9007	0.9057	0.9084	0.9084	0.9077	0.9088	0.9123	0.9129	0.9161	0.9176	0.9199	0.9207	0.9217	0.9225	0.9247	0.9245	0.9253	0.9256	0.9264	0.927	0.9269	0.9275	0.9262	0.9273	0.926	0.9269	0.9278	0.9291	0.9281	0.9277	0.9273	0.9285
	5400	1.5164	0.0201					368	0.2279	0.406	0.5581	0.6841	0.7857	0.8607	0.9156	0.952	0.9774	0.9902	0.9968	0.9981	0.9991	0.9986	1.0003	1.0036	1.0061	1.0088	1.0106	1.0119	1.0129	1.0153	1.0162	1.0178	1.0171	1.0194	1.0185	1.0199	1.0214	1.0202	1.0203	1.0206	1.021	1.0206	1.0213	1.0204	1.0229	1.0231	1.0221	1.0224	1.0238
	5700	1.5191	0.0217					372	0.248	0.4419	0.608	0.7447	0.8539	0.9359	0.9943	1.0336	1.0628	1.0768	1.0835	1.0868	1.0869	1.0866	1.0887	1.0912	1.0949	1.0968	1.0989	1.1014	1.1019	1.1034	1.1047	1.1057	1.1073	1.1087	1.109	1.1101	1.1111	1.1106	1.1113	1.111	1.1109	1.1122	1.1111	1.1128	1.1127	1.1136	1.1138	1.1131	1.1148
	6000	1.5222	0.0229					376	0.2662	0.4752	0.6545	0.8017	0.9189	1.0067	1.072	1.1131	1.1426	1.1572	1.1661	1.1695	1.1683	1.1685	1.171	1.1749	1.1777	1.1797	1.1835	1.184	1.1875	1.1889	1.1896	1.191	1.1918	1.195	1.195	1.1959	1.1955	1.1972	1.1974	1.1967	1.1992	1.1973	1.1962	1.1968	1.1988	1.2004	1.1992	1.1995	1.2005
	6300	1.5236	0.024					380	0.2836	0.5068	0.6971	0.8558	0.9804	1.0744	1.1422	1.1879	1.2187	1.236	1.244	1.2476	1.2481	1.2482	1.2505	1.2522	1.2577	1.2603	1.2626	1.2649	1.2675	1.2693	1.2698	1.272	1.2734	1.2738	1.2746	1.2762	1.2772	1.2784	1.2765	1.2788	1.2785	1.2787	1.2785	1.2784	1.2803	1.2798	1.2789	1.2802	1.2801
	6600	1.5256	0.0252					384	0.3029	0.5415	0.746	0.9145	1.0479	1.149	1.2203	1.2682	1.3017	1.3197	1.3301	1.3326	1.3343	1.3346	1.3371	1.3396	1.3436	1.347	1.3501	1.3542	1.3553	1.3569	1.3578	1.3618	1.3615	1.3631	1.3637	1.3642	1.3664	1.3655	1.3666	1.3667	1.3672	1.3664	1.3682	1.3669	1.3689	1.3698	1.3695	1.3698	1.3698
	6900	1.5275	0.0259					388	0.3193	0.5706	0.7859	0.9636	1.1041	1.2113	1.2859	1.3379	1.3732	1.3925	1.4011	1.4059	1.4064	1.4072	1.4099	1.4129	1.4172	1.4212	1.4247	1.4275	1.4285	1.4302	1.4329	1.4353	1.4356	1.4375	1.4384	1.4388	1.441	1.442	1.4407	1.4412	1.4412	1.4422	1.4436	1.4423	1.4434	1.4446	1.4448	1.4441	1.4451
	7200	1.5294	0.0276					392	0.331	0.5928	0.8161	1.0012	1.1465	1.2572	1.3356	1.3894	1.4258	1.4465	1.4558	1.4607	1.461	1.4616	1.4644	1.4683	1.4729	1.4768	1.4802	1.483	1.4852	1.4865	1.4884	1.4911	1.4919	1.4938	1.4958	1.4959	1.4977	1.4981	1.4982	1.4979	1.4993	1.4989	1.4997	1.4999	1.5	1.5012	1.5012	1.5021	1.5032
	7500	1.5304	0.0287					396	0.3375	0.605	0.8328	1.0211	1.1696	1.283	1.3631	1.4182	1.4551	1.4765	1.4861	1.4906	1.4917	1.4919	1.495	1.4994	1.5042	1.5068	1.5114	1.5133	1.516	1.5178	1.52	1.5228	1.5239	1.5242	1.5267	1.5271	1.5284	1.5287	1.5299	1.5301	1.5303	1.5304	1.5311	1.5316	1.532	1.5324	1.5331	1.5327	1.5339
	7800	1.5319	0.0299					400	0.3384	0.6066	0.8361	1.0249	1.1743	1.2876	1.3678	1.422	1.4604	1.4816	1.4914	1.4959	1.4972	1.4979	1.5004	1.5046	1.5094	1.513	1.5164	1.5191	1.5222	1.5236	1.5256	1.5275	1.5294	1.5304	1.5319	1.5329	1.5344	1.5344	1.5353	1.5354	1.5363	1.5364	1.537	1.537	1.5386	1.5384	1.5388	1.5393	1.5399
	8100	1.5329	0.031					404	0.3347	0.5993	0.8256	1.0121	1.1596	1.271	1.3497	1.4034	1.4409	1.4616	1.4715	1.4764	1.477	1.4773	1.4803	1.4853	1.4891	1.4927	1.4964	1.4997	1.5013	1.5033	1.5054	1.5075	1.5089	1.5101	1.5116	1.5131	1.5144	1.5144	1.5155	1.5153	1.5164	1.5166	1.5161	1.5166	1.5178	1.5179	1.518	1.5184	1.5196
	8400	1.5344	0.032					408	0.3233	0.5798	0.7989	0.9797	1.123	1.231	1.3081	1.3609	1.3969	1.4164	1.4268	1.4309	1.4322	1.433	1.4358	1.44	1.4444	1.4479	1.4513	1.454	1.4571	1.459	1.4609	1.4626	1.4637	1.4645	1.4658	1.4676	1.4688	1.4686	1.4684	1.4701	1.4706	1.4705	1.4718	1.4708	1.4712	1.4726	1.4726	1.4735	1.4743
	8700	1.5344	0.0335					412	0.3044	0.5455	0.7532	0.9243	1.0588	1.1627	1.2358	1.2858	1.3199	1.3383	1.3481	1.3531	1.354	1.3544	1.3567	1.3612	1.3672	1.3703	1.3723	1.3753	1.3764	1.3785	1.381	1.3826	1.3826	1.3858	1.3862	1.3877	1.3883	1.3876	1.3904	1.3903	1.391	1.39	1.3925	1.3916	1.3932	1.3933	1.3925	1.3939	1.3938
	9000	1.5353	0.0346					416	0.2782	0.4995	0.6888	0.846	0.9708	1.0649	1.1323	1.1787	1.209	1.227	1.2361	1.2401	1.2412	1.2418	1.2457	1.2491	1.2537	1.2572	1.2589	1.2609	1.2633	1.2643	1.2668	1.2692	1.2713	1.2706	1.2711	1.2733	1.2741	1.2741	1.2763	1.2762	1.2766	1.2761	1.276	1.2768	1.277	1.278	1.2775	1.2775	1.2795
	9300	1.5354	0.036					420	0.2518	0.451	0.6233	0.7641	0.8776	0.9632	1.0231	1.0666	1.0946	1.1115	1.1194	1.1238	1.125	1.1256	1.1274	1.1311	1.1356	1.1372	1.1387	1.1421	1.1435	1.1459	1.1473	1.1499	1.1513	1.1524	1.1534	1.1536	1.154	1.1548	1.1546	1.1547	1.1554	1.1552	1.1563	1.1576	1.1579	1.1588	1.1581	1.1582	1.1577
	9600	1.5363	0.0368					424	0.2253	0.4046	0.5582	0.6863	0.7874	0.8645	0.9197	0.9566	0.9824	0.9967	1.0057	1.0097	1.0091	1.0106	1.013	1.0152	1.0175	1.0226	1.0227	1.0259	1.0267	1.0288	1.0324	1.032	1.033	1.0335	1.0334	1.0335	1.036	1.0381	1.0373	1.0375	1.038	1.0367	1.0368	1.0374	1.0392	1.0403	1.038	1.0403	1.0409
	9900	1.5364	0.038					428	0.197	0.3543	0.4903	0.6022	0.6923	0.7594	0.8078	0.8409	0.8635	0.8771	0.8831	0.8851	0.8868	0.8853	0.8903	0.8912	0.894	0.8963	0.8991	0.9009	0.9034	0.9049	0.9066	0.9062	0.9072	0.9089	0.9098	0.9108	0.9108	0.9119	0.9121	0.9126	0.9127	0.9125	0.9114	0.9117	0.9143	0.9138	0.9143	0.9126	0.9153
	10200	1.537	0.0392					432	0.1664	0.2985	0.4132	0.5075	0.5831	0.6401	0.6806	0.709	0.7275	0.7394	0.7442	0.7476	0.7488	0.7494	0.7504	0.7527	0.7553	0.7575	0.7603	0.7609	0.7628	0.7646	0.7643	0.7655	0.7663	0.7666	0.7676	0.7695	0.7699	0.769	0.7696	0.7693	0.7709	0.771	0.7711	0.7709	0.7706	0.7709	0.7709	0.7717	0.7722
	10500	1.537	0.0402					436	0.1348	0.2421	0.3355	0.413	0.4728	0.5202	0.5538	0.5765	0.5923	0.601	0.606	0.608	0.6093	0.6098	0.6099	0.6126	0.6147	0.6178	0.6191	0.6202	0.6213	0.6202	0.6229	0.6235	0.6238	0.6244	0.6249	0.626	0.6269	0.6259	0.6262	0.6275	0.6281	0.6284	0.6281	0.6274	0.6279	0.6275	0.6276	0.6275	0.6291
	10800	1.5386	0.0417					440	0.1067	0.1918	0.2656	0.326	0.376	0.413	0.4395	0.4572	0.4701	0.4781	0.4811	0.4841	0.4834	0.4855	0.4872	0.4866	0.4885	0.4908	0.4906	0.4924	0.4918	0.4935	0.4949	0.4957	0.4957	0.4962	0.4964	0.4963	0.4974	0.4983	0.4978	0.4986	0.4973	0.4985	0.4979	0.4976	0.4981	0.499	0.499	0.4988	0.4995
	11100	1.5384	0.0425					444	0.0839	0.1509	0.2084	0.2561	0.2948	0.3239	0.3452	0.3596	0.3694	0.3762	0.3792	0.3804	0.38	0.3808	0.3808	0.3821	0.3835	0.3857	0.3859	0.3872	0.3878	0.3878	0.3877	0.389	0.3896	0.3903	0.3908	0.3912	0.3908	0.3908	0.391	0.3915	0.3898	0.3906	0.3908	0.3917	0.3919	0.3929	0.3922	0.3932	0.3935
	11400	1.5388	0.0436					448	0.0656	0.1181	0.1634	0.2017	0.2312	0.2542	0.271	0.282	0.2902	0.2946	0.2965	0.2974	0.2981	0.2992	0.2995	0.2994	0.3013	0.3028	0.3029	0.3033	0.3041	0.3039	0.305	0.3062	0.305	0.3065	0.3061	0.3066	0.3073	0.3067	0.3074	0.3075	0.3069	0.307	0.3071	0.3078	0.3075	0.308	0.3072	0.308	0.3082
	11700	1.5393	0.0451					452	0.0504	0.0902	0.1245	0.1534	0.1763	0.1936	0.2064	0.2154	0.2203	0.2249	0.2267	0.2275	0.2277	0.2283	0.2281	0.23	0.2304	0.2309	0.2316	0.2319	0.2323	0.2309	0.2332	0.2334	0.2337	0.2335	0.2335	0.2342	0.2346	0.2341	0.2345	0.2346	0.2345	0.2346	0.2345	0.2348	0.2344	0.2346	0.2343	0.235	0.2356
	12000	1.5399	0.0458					456	0.0365	0.0657	0.0908	0.1116	0.1284	0.1419	0.1502	0.1573	0.1605	0.1644	0.165	0.1659	0.1658	0.1668	0.167	0.1667	0.168	0.1685	0.169	0.1696	0.1693	0.1693	0.17	0.1702	0.1705	0.1711	0.1708	0.1706	0.171	0.1706	0.1708	0.1719	0.1712	0.1712	0.1721	0.1704	0.1717	0.172	0.1718	0.1714	0.1717
	12300	1.5402	0.0471					460	0.0248	0.0446	0.0619	0.0765	0.0875	0.0965	0.1026	0.1073	0.1099	0.1121	0.1131	0.1131	0.114	0.1133	0.1142	0.1145	0.1146	0.1155	0.1156	0.1152	0.1156	0.1164	0.1163	0.1164	0.1169	0.1163	0.1165	0.1169	0.117	0.1168	0.1169	0.1171	0.1174	0.1171	0.1169	0.1173	0.1169	0.1175	0.1172	0.1176	0.1176
	12600	1.5409	0.0481					464	0.0159	0.0289	0.0402	0.0498	0.0571	0.0631	0.0674	0.0698	0.0721	0.0733	0.0742	0.0744	0.0746	0.0745	0.0747	0.0747	0.0752	0.0752	0.0754	0.0755	0.076	0.0755	0.0762	0.0766	0.0765	0.0765	0.0762	0.0765	0.0764	0.0762	0.0766	0.0764	0.0765	0.0766	0.0766	0.0764	0.0772	0.0772	0.0768	0.0771	0.0769
	12900	1.5415	0.0493					468	0.0099	0.0184	0.0255	0.0317	0.0368	0.0405	0.0431	0.0451	0.0462	0.0472	0.0477	0.0478	0.0478	0.0481	0.0481	0.0481	0.0483	0.0485	0.0487	0.0489	0.0487	0.049	0.049	0.049	0.0493	0.0493	0.0491	0.0489	0.0493	0.0493	0.0494	0.0494	0.0495	0.0492	0.0493	0.0492	0.0496	0.0493	0.0494	0.0494	0.0496
	13200	1.5408	0.0504					472	0.0061	0.0114	0.0157	0.0196	0.0226	0.0246	0.0266	0.0279	0.0282	0.0292	0.0293	0.0293	0.0296	0.0296	0.0293	0.0294	0.0298	0.0298	0.0298	0.0301	0.03	0.0301	0.0301	0.0301	0.03	0.0304	0.0304	0.0306	0.0307	0.0303	0.0304	0.0303	0.0305	0.0301	0.0303	0.0306	0.0306	0.0305	0.0305	0.0304	0.0305
	13500	1.5412	0.0515					476	0.0033	0.0063	0.0091	0.0112	0.0132	0.0148	0.0153	0.016	0.0164	0.0167	0.0173	0.0171	0.0172	0.0169	0.0171	0.0172	0.0173	0.0174	0.0174	0.0175	0.0174	0.0172	0.0174	0.0173	0.0174	0.0175	0.0175	0.0174	0.0177	0.0175	0.0175	0.0178	0.0173	0.018	0.0176	0.0178	0.0178	0.0177	0.0174	0.0172	0.0178
	13800	1.5416	0.0524					480	0.0011	0.0028	0.0041	0.0054	0.0062	0.0072	0.0078	0.0081	0.0085	0.008	0.0086	0.0086	0.0086	0.0086	0.0087	0.0088	0.0087	0.009	0.0086	0.0088	0.0087	0.0087	0.0088	0.009	0.0089	0.009	0.0089	0.0086	0.0092	0.009	0.0089	0.0087	0.0087	0.0091	0.0091	0.009	0.009	0.0085	0.0091	0.0089	0.0093
	14100	1.5412	0.0535					484	0.0002	0.0013	0.0019	0.0024	0.003	0.0033	0.0033	0.0038	0.0037	0.0036	0.0039	0.0041	0.004	0.0043	0.004	0.0043	0.0042	0.0044	0.0043	0.0042	0.004	0.0044	0.0042	0.0043	0.0041	0.0043	0.0044	0.0041	0.0045	0.0044	0.0042	0.0043	0.0042	0.0044	0.004	0.004	0.0045	0.0041	0.0042	0.0042	0.0039
	14400	1.5419	0.0543					488	0.0003	0.0004	0.0007	0.0013	0.0013	0.0016	0.0016	0.0018	0.002	0.0019	0.0019	0.0017	0.0021	0.0021	0.002	0.0018	0.0017	0.0019	0.0019	0.0021	0.0017	0.0018	0.002	0.0019	0.0023	0.0018	0.0022	0.002	0.002	0.0017	0.0019	0.0017	0.002	0.0017	0.0017	0.002	0.002	0.0019	0.002	0.002	0.0019
	14700	1.5421	0.0557					492	-0.0001	-0.0003	-0.0001	0	0.0002	0.0002	0.0005	0.0007	0.0001	0.0008	0.0005	0.0004	0.0004	0.0005	0.0005	0.0006	0.0005	0.0007	0.0006	0.0005	0.0006	0.0005	0.0005	0.0005	0.0002	0.0007	0.0004	0.0005	0.0007	0.0003	0.0004	0.0004	0.0006	0.0005	0.0003	0.0005	0.0004	0.0006	0.0002	0.0007	0.0005
	15000	1.5423	0.0569					496	-0.0007	-0.0002	-0.0002	-0.0002	0	-0.0004	-0.0002	0.0005	-0.0001	-0.0001	-0.0001	0.0001	-0.0003	0.0003	-0.0001	0.0004	-0.0002	0.0002	-0.0001	0.0001	-0.0002	-0.0001	0	0.0005	0.0001	-0.0002	-0.0001	0.0002	0.0001	-0.0001	-0.0003	0	-0.0002	-0.0002	-0.0005	0.0001	-0.0005	-0.0003	0	-0.0001	-0.0001
	15300	1.5436	0.0581					500	-0.0005	-0.0004	-0.0005	-0.0002	-0.0006	-0.0001	-0.0007	-0.0003	-0.0004	-0.0004	-0.0006	-0.0007	-0.0005	-0.0004	-0.0006	-0.0011	-0.0005	-0.0001	-0.0005	-0.0004	-0.0005	-0.0005	0.0001	-0.0004	-0.0002	-0.0005	-0.0008	-0.0004	0.0001	-0.0003	-0.0004	-0.0005	-0.0006	-0.0002	-0.0005	-0.0006	-0.0007	-0.0005	-0.0005	-0.0004	-0.0006
	15600	1.543	0.059					504	-0.001	-0.0013	-0.0013	-0.0012	-0.0009	-0.0011	-0.0009	-0.0008	-0.0007	-0.0015	-0.0007	-0.0005	-0.0013	-0.0008	-0.001	-0.0012	-0.0008	-0.0014	-0.0009	-0.0008	-0.0009	-0.0007	-0.0011	-0.0006	-0.0011	-0.0011	-0.0011	-0.0011	-0.0009	-0.0007	-0.0009	-0.0005	-0.001	-0.0007	-0.001	-0.0011	-0.0005	-0.0012	-0.0013	-0.001	-0.0012
	15900	1.543	0.0603					508	-0.0012	-0.001	-0.0013	-0.0014	-0.0009	-0.001	-0.0014	-0.0012	-0.0011	-0.0008	-0.0013	-0.0011	-0.0013	-0.0012	-0.0009	-0.001	-0.0013	-0.0009	-0.0011	-0.0009	-0.0013	-0.0013	-0.0015	-0.0013	-0.0011	-0.0012	-0.0014	-0.0018	-0.0009	-0.0013	-0.0015	-0.0016	-0.0013	-0.0016	-0.0017	-0.0006	-0.0012	-0.001	-0.0012	-0.0012	-0.0012
	16200	1.5426	0.0613					512	-0.0006	-0.0009	-0.0008	-0.0007	-0.0009	-0.0008	-0.0006	-0.0008	-0.0006	-0.0007	-0.0014	-0.0006	-0.0011	-0.0009	-0.0006	-0.0007	-0.0006	-0.0008	-0.0011	-0.001	-0.001	-0.0007	-0.0007	-0.0005	-0.0006	-0.0008	-0.0007	-0.001	-0.0011	-0.0011	-0.0011	-0.0009	-0.0008	-0.0014	-0.0013	-0.001	-0.0009	-0.001	-0.0015	-0.001	-0.0008
	16500	1.5433	0.0627					516	-0.0006	-0.0013	-0.0008	-0.0014	-0.0012	-0.0013	-0.0013	-0.0012	-0.001	-0.0015	-0.0014	-0.0013	-0.0017	-0.0015	-0.0017	-0.0014	-0.0016	-0.0021	-0.0017	-0.0017	-0.0013	-0.0015	-0.0015	-0.0013	-0.0016	-0.0014	-0.0009	-0.0011	-0.0016	-0.0015	-0.0015	-0.0015	-0.0013	-0.0015	-0.0015	-0.0017	-0.0011	-0.0016	-0.0014	-0.0015	-0.0012
	16800	1.5432	0.0635					520	-0.0012	-0.0008	-0.0011	-0.0011	-0.0014	-0.0007	-0.0012	-0.0011	-0.001	-0.0006	-0.0014	-0.0014	-0.0013	-0.0015	-0.0012	-0.0011	-0.0015	-0.0011	-0.001	-0.0017	-0.0013	-0.0013	-0.0014	-0.0009	-0.0014	-0.0012	-0.0012	-0.0012	-0.0015	-0.0016	-0.001	-0.0017	-0.0014	-0.0015	-0.0017	-0.001	-0.0015	-0.0011	-0.0014	-0.0012	-0.0012
	17100	1.5431	0.0645					524	-0.0007	-0.0009	-0.0013	-0.0011	-0.0009	-0.0011	-0.0008	-0.0005	-0.001	-0.0009	-0.001	-0.001	-0.0016	-0.0013	-0.0012	-0.0005	-0.0008	-0.001	-0.0014	-0.0008	-0.0008	-0.0011	-0.0009	-0.0006	-0.0013	-0.001	-0.001	-0.0011	-0.0013	-0.0007	-0.0013	-0.0011	-0.0007	-0.001	-0.0013	-0.0009	-0.0012	-0.001	-0.0009	-0.0012	-0.0011
	17400	1.5427	0.0655					528	-0.0007	-0.0003	-0.0003	-0.001	-0.0007	-0.0008	-0.0006	-0.0004	-0.0007	-0.0008	-0.0005	-0.0009	-0.0009	-0.0009	-0.0009	-0.0008	-0.0008	-0.0008	-0.0011	-0.0006	-0.0009	-0.0006	-0.0012	-0.0008	-0.0013	-0.0009	-0.0009	-0.0012	-0.001	-0.0008	-0.0008	-0.0009	-0.0012	-0.0007	-0.0011	-0.0011	-0.0011	-0.001	-0.0014	-0.0012	-0.0007
	17700	1.5442	0.0672					532	-0.0009	-0.0011	-0.0013	-0.0009	-0.0015	-0.0012	-0.0012	-0.0012	-0.0012	-0.0012	-0.0008	-0.001	-0.0014	-0.0009	-0.0012	-0.0015	-0.0015	-0.0012	-0.0016	-0.0013	-0.0013	-0.0014	-0.0011	-0.0012	-0.0012	-0.0016	-0.0011	-0.0013	-0.0013	-0.0013	-0.0014	-0.0016	-0.0011	-0.002	-0.0011	-0.0014	-0.0013	-0.0017	-0.0015	-0.0016	-0.0015
	18000	1.5438	0.068					536	-0.0006	-0.001	-0.001	-0.0011	-0.0011	-0.0011	-0.0008	-0.0006	-0.001	-0.0013	-0.0011	-0.0011	-0.0013	-0.0012	-0.0009	-0.001	-0.0006	-0.0009	-0.0008	-0.0013	-0.0013	-0.001	-0.0007	-0.0008	-0.0007	-0.0014	-0.0008	-0.0012	-0.0007	-0.0013	-0.0012	-0.0009	-0.0011	-0.001	-0.0011	-0.0013	-0.0011	-0.0016	-0.001	-0.001	-0.0012
	18300	1.544	0.0691					540	-0.0015	-0.0006	-0.0008	-0.0011	-0.001	-0.0014	-0.0009	-0.0013	-0.0015	-0.0009	-0.0011	-0.0008	-0.0012	-0.0015	-0.0014	-0.0019	-0.0012	-0.0009	-0.0009	-0.0008	-0.001	-0.0012	-0.0012	-0.001	-0.0011	-0.0013	-0.0008	-0.0013	-0.0008	-0.0012	-0.0008	-0.001	-0.0012	-0.0011	-0.0013	-0.0013	-0.0013	-0.0015	-0.0011	-0.0012	-0.0009
	18600	1.5442	0.0701					544	-0.0014	-0.0009	-0.0013	-0.0013	-0.001	-0.0012	-0.0009	-0.001	-0.001	-0.0008	-0.001	-0.0012	-0.0011	-0.0011	-0.001	-0.001	-0.0013	-0.0009	-0.001	-0.0014	-0.001	-0.0012	-0.0013	-0.0008	-0.0016	-0.0012	-0.0012	-0.0013	-0.0011	-0.0009	-0.0011	-0.0011	-0.0015	-0.0013	-0.001	-0.0012	-0.001	-0.001	-0.001	-0.0014	-0.001
	18900	1.5446	0.0711					548	-0.0009	-0.0009	-0.001	-0.0013	-0.0011	-0.0012	-0.0018	-0.0013	-0.0013	-0.0017	-0.0014	-0.0014	-0.0015	-0.0015	-0.0013	-0.0015	-0.0013	-0.0015	-0.0013	-0.0014	-0.0013	-0.0015	-0.0013	-0.0014	-0.0016	-0.0016	-0.0017	-0.0014	-0.001	-0.0019	-0.0014	-0.0016	-0.0015	-0.0017	-0.0019	-0.0018	-0.0013	-0.0015	-0.0014	-0.0017	-0.001
	19200	1.5446	0.0724					552	-0.0015	-0.002	-0.0009	-0.002	-0.0017	-0.0017	-0.0016	-0.0011	-0.0024	-0.0014	-0.0018	-0.0024	-0.0016	-0.0019	-0.0016	-0.0015	-0.0017	-0.0018	-0.0018	-0.0022	-0.0021	-0.0015	-0.002	-0.0016	-0.0017	-0.0017	-0.0016	-0.0017	-0.0018	-0.0018	-0.0019	-0.0016	-0.0018	-0.0014	-0.0015	-0.0019	-0.0018	-0.0027	-0.0022	-0.0021	-0.0014
	19500	1.5439	0.073					556	-0.0013	-0.0016	-0.0012	-0.0019	-0.0019	-0.0015	-0.0016	-0.0019	-0.0016	-0.0019	-0.0021	-0.0022	-0.0016	-0.0016	-0.002	-0.0021	-0.0018	-0.0017	-0.0016	-0.002	-0.0024	-0.0019	-0.0017	-0.0017	-0.0023	-0.0021	-0.0019	-0.0022	-0.0021	-0.0018	-0.0021	-0.0015	-0.002	-0.002	-0.0019	-0.0018	-0.0022	-0.0017	-0.0019	-0.0018	-0.0019
	19800	1.544	0.0745					560	-0.0011	-0.0015	-0.0016	-0.0017	-0.0014	-0.0013	-0.0013	-0.0009	-0.0012	-0.002	-0.0015	-0.0018	-0.0011	-0.0006	-0.002	-0.0015	-0.0012	-0.0015	-0.0016	-0.0019	-0.0016	-0.001	-0.002	-0.0015	-0.0011	-0.0013	-0.0013	-0.0012	-0.0018	-0.0011	-0.001	-0.0018	-0.0022	-0.0015	-0.0016	-0.0016	-0.0016	-0.0007	-0.0013	-0.0021	-0.0014
	20100	1.5439	0.0753					564	-0.0015	-0.0017	-0.0015	-0.0021	-0.0013	-0.0018	-0.0018	-0.0014	-0.0016	-0.0022	-0.0022	-0.0016	-0.0018	-0.0022	-0.0024	-0.0016	-0.0022	-0.002	-0.0018	-0.0021	-0.0017	-0.0023	-0.002	-0.0023	-0.0018	-0.0019	-0.0022	-0.0019	-0.002	-0.0017	-0.0022	-0.0017	-0.0021	-0.0025	-0.0017	-0.0019	-0.0017	-0.0025	-0.0019	-0.0024	-0.0019
	20400	1.5445	0.0764					568	-0.0011	-0.0007	-0.0019	-0.0012	-0.001	-0.0019	-0.0011	-0.0011	-0.0015	-0.0012	-0.0006	-0.0012	-0.0008	-0.0009	-0.0014	-0.0014	-0.0013	-0.0015	-0.0017	-0.0015	-0.0012	-0.0015	-0.0012	-0.0016	-0.0007	-0.0011	-0.0016	-0.001	-0.0014	-0.0008	-0.0011	-0.0009	-0.0013	-0.0017	-0.0015	-0.0016	-0.0018	-0.0012	-0.0017	-0.002	-0.0013
	20700	1.5446	0.0776					572	-0.0005	-0.001	-0.0009	-0.0004	-0.0012	-0.0012	-0.0015	-0.0013	-0.0012	-0.0009	-0.0013	-0.0009	-0.0012	-0.0021	-0.0011	-0.0014	-0.0012	-0.0008	-0.0016	-0.0011	-0.0015	-0.0016	-0.0015	-0.001	-0.0012	-0.0018	-0.0014	-0.0013	-0.001	-0.0011	-0.0015	-0.0016	-0.0014	-0.0011	-0.001	-0.0011	-0.0013	-0.0016	-0.0018	-0.0013	-0.0015
	21000	1.5448	0.0787					576	-0.001	-0.0018	-0.0016	-0.002	-0.0015	-0.0011	-0.0014	-0.0016	-0.0019	-0.0014	-0.0012	-0.0015	-0.0009	-0.0018	-0.0015	-0.0015	-0.0018	-0.0014	-0.0015	-0.0018	-0.0014	-0.0015	-0.0019	-0.0019	-0.0018	-0.0019	-0.0014	-0.0015	-0.0016	-0.0021	-0.0019	-0.0016	-0.0024	-0.0018	-0.0019	-0.0019	-0.0016	-0.0014	-0.0019	-0.002	-0.0017
	21300	1.5443	0.0796					580	-0.0013	-0.001	-0.0015	-0.0008	-0.0015	-0.0011	-0.001	-0.0006	-0.001	-0.0015	-0.0013	-0.0014	-0.0014	-0.0021	-0.001	-0.0007	-0.0012	-0.0012	-0.0011	-0.0019	-0.0013	-0.0012	-0.0012	-0.0011	-0.0009	-0.0014	-0.001	-0.0012	-0.0016	-0.0011	-0.001	-0.0015	-0.0016	-0.0013	-0.0016	-0.0019	-0.0011	-0.0014	-0.0009	-0.0012	-0.0011
	21600	1.5453	0.0806					584	-0.0012	-0.0013	-0.0007	-0.0015	-0.0011	-0.0015	-0.0015	-0.0014	-0.0018	-0.001	-0.0013	-0.0017	-0.0015	-0.0017	-0.0009	-0.0018	-0.0011	-0.0004	-0.0022	-0.0017	-0.0019	-0.0016	-0.0014	-0.0008	-0.0017	-0.0019	-0.002	-0.0019	-0.0015	-0.0015	-0.0012	-0.0013	-0.0017	-0.0016	-0.0014	-0.0017	-0.0017	-0.0016	-0.0013	-0.0017	-0.0012
	21900	1.5452	0.0819					588	-0.001	-0.0019	-0.0012	-0.0016	-0.0011	-0.0012	-0.002	-0.0015	-0.0016	-0.0015	-0.0011	-0.0008	-0.0015	-0.0016	-0.0011	-0.0014	-0.0013	-0.0014	-0.0016	-0.0013	-0.0013	-0.0015	-0.002	-0.0013	-0.0014	-0.0017	-0.0018	-0.0012	-0.0013	-0.0015	-0.0013	-0.0017	-0.001	-0.0016	-0.0006	-0.0015	-0.0012	-0.0019	-0.0015	-0.0009	-0.0019
	22200	1.5448	0.0828					592	-0.0005	-0.0008	-0.0006	-0.0006	-0.0012	-0.0002	-0.0013	-0.0014	-0.0004	-0.0008	-0.0008	-0.0004	-0.0012	-0.0007	-0.001	-0.0012	-0.0013	-0.0011	-0.0002	-0.0007	-0.0008	-0.0011	-0.0016	-0.0007	-0.0007	-0.0005	-0.0005	-0.001	-0.001	-0.0014	-0.0003	-0.0001	-0.0011	-0.0012	-0.0007	-0.0006	-0.0005	-0.001	-0.0007	-0.0012	-0.001
	22500	1.5448	0.0839					596	-0.0017	-0.002	-0.0017	-0.0013	-0.0018	-0.0018	-0.0016	-0.0023	-0.0016	-0.0014	-0.0018	-0.0018	-0.0015	-0.0018	-0.002	-0.0015	-0.0015	-0.0017	-0.0019	-0.0019	-0.0025	-0.002	-0.0019	-0.0022	-0.002	-0.0015	-0.0015	-0.0017	-0.0017	-0.0015	-0.0014	-0.0026	-0.0023	-0.0023	-0.0021	-0.0019	-0.0016	-0.0022	-0.0014	-0.0018	-0.0022
	22800	1.5448	0.0846					600	-0.0016	-0.0011	0	-0.0012	-0.0015	-0.0014	-0.0013	-0.0014	-0.0016	-0.0013	-0.0017	-0.001	-0.0012	-0.0015	-0.0011	-0.0001	-0.0014	-0.0015	-0.0018	-0.0011	-0.0003	-0.0014	-0.0015	-0.0011	-0.0015	-0.0009	-0.0009	-0.0012	-0.0012	-0.0014	-0.0016	-0.0013	-0.0017	-0.0012	-0.0011	-0.0007	-0.0013	-0.0011	-0.0006	-0.0005	-0.0019
	23100	1.5451	0.0858					604	-0.0018	-0.0011	-0.0015	-0.0011	-0.0011	-0.001	-0.0017	-0.0021	-0.0009	-0.0017	-0.0006	-0.001	-0.0014	-0.0016	-0.0018	-0.0012	-0.0015	-0.0021	-0.0016	-0.0017	-0.0009	-0.0017	-0.0013	-0.0011	-0.0014	-0.0011	-0.0021	-0.0015	-0.0015	-0.0012	-0.0015	-0.0013	-0.0012	-0.0015	-0.001	-0.0013	-0.001	-0.0014	-0.0016	-0.0015	-0.0018
	23400	1.545	0.0869					608	-0.0019	-0.0016	-0.0025	-0.0024	-0.0021	-0.0022	-0.0022	-0.0025	-0.0023	-0.003	-0.0016	-0.0027	-0.0025	-0.002	-0.0028	-0.0022	-0.0023	-0.0026	-0.002	-0.0026	-0.0022	-0.0025	-0.0021	-0.0026	-0.0024	-0.0024	-0.0029	-0.0026	-0.0018	-0.0021	-0.0022	-0.0018	-0.0025	-0.0023	-0.0021	-0.0023	-0.0031	-0.002	-0.002	-0.0021	-0.0021
	23700	1.5463	0.0881					612	-0.002	-0.0018	-0.0014	-0.002	-0.0025	-0.002	-0.0023	-0.0018	-0.002	-0.0016	-0.0027	-0.0021	-0.0023	-0.0023	-0.0019	-0.0014	-0.0028	-0.002	-0.0017	-0.002	-0.0026	-0.0021	-0.0027	-0.0023	-0.0024	-0.002	-0.0016	-0.0014	-0.0027	-0.0023	-0.0019	-0.0022	-0.0018	-0.0019	-0.0022	-0.0023	-0.0025	-0.0029	-0.002	-0.0023	-0.0025
	24000	1.5465	0.0891					616	-0.0015	-0.0007	-0.0018	-0.0015	-0.0019	-0.0021	-0.0022	-0.0021	-0.002	-0.0019	-0.0022	-0.0017	-0.0014	-0.0015	-0.0025	-0.0016	-0.0019	-0.0024	-0.0019	-0.0018	-0.0022	-0.0018	-0.0015	-0.0016	-0.0021	-0.0019	-0.0017	-0.0033	-0.0025	-0.0023	-0.0023	-0.0013	-0.0012	-0.0022	-0.0022	-0.0019	-0.0012	-0.0019	-0.0016	-0.0027	-0.0016
	24300	1.545	0.0901					620	-0.002	-0.0018	-0.0016	-0.0009	-0.0017	-0.0014	-0.0027	-0.0018	-0.002	-0.0024	-0.0023	-0.0023	-0.0024	-0.0023	-0.0015	-0.0027	-0.0026	-0.0018	-0.0025	-0.0016	-0.0027	-0.0026	-0.0012	-0.0018	-0.0024	-0.0026	-0.0028	-0.0029	-0.0026	-0.0023	-0.0022	-0.0023	-0.0015	-0.0023	-0.0024	-0.0017	-0.0022	-0.0027	-0.0019	-0.0023	-0.0018
	24600	1.5454	0.0912					624	-0.0021	-0.0019	-0.0016	-0.002	-0.0014	-0.0021	-0.002	-0.0016	-0.0024	-0.0021	-0.0012	-0.0033	-0.0007	-0.0026	-0.0024	-0.0024	-0.0017	-0.0023	-0.002	-0.0022	-0.0023	-0.0014	-0.0022	-0.0021	-0.0017	-0.0023	-0.0023	-0.0022	-0.002	-0.0028	-0.0025	-0.002	-0.0013	-0.0024	-0.0009	-0.002	-0.0015	-0.0015	-0.0016	-0.0023	-0.0017
	24900	1.5453	0.0923					628	-0.0021	-0.003	-0.0022	-0.0023	-0.0028	-0.002	-0.0024	-0.002	-0.0023	-0.0024	-0.003	-0.0023	-0.0024	-0.0025	-0.0023	-0.0026	-0.0022	-0.0027	-0.0017	-0.0024	-0.0024	-0.0026	-0.0023	-0.0022	-0.0026	-0.0024	-0.0021	-0.0026	-0.0022	-0.0027	-0.0025	-0.003	-0.0022	-0.0027	-0.0025	-0.0024	-0.0025	-0.0027	-0.002	-0.0027	-0.0026
	25200	1.5456	0.0936					632	-0.0023	-0.0023	-0.0024	-0.0026	-0.0026	-0.003	-0.0025	-0.0026	-0.003	-0.0028	-0.0031	-0.0025	-0.0035	-0.0032	-0.0034	-0.0026	-0.0032	-0.003	-0.0028	-0.0029	-0.0026	-0.003	-0.0024	-0.0029	-0.0032	-0.0026	-0.0028	-0.0028	-0.0032	-0.0031	-0.0041	-0.0026	-0.0028	-0.0036	-0.0023	-0.0027	-0.0028	-0.003	-0.0027	-0.0029	-0.0032
	25500	1.5452	0.0945					636	-0.0025	-0.0021	-0.0022	-0.0022	-0.0031	-0.0018	-0.0029	-0.0021	-0.0031	-0.0027	-0.0029	-0.0025	-0.0026	-0.0029	-0.0027	-0.0022	-0.003	-0.0027	-0.0029	-0.0034	-0.0027	-0.0025	-0.0034	-0.0016	-0.0028	-0.0026	-0.0027	-0.0028	-0.0032	-0.0031	-0.0028	-0.0029	-0.0031	-0.0031	-0.0032	-0.0033	-0.0031	-0.0026	-0.0026	-0.0028	-0.003
	25800	1.5454	0.0956					640	-0.0026	-0.0025	-0.0023	-0.0021	-0.0024	-0.0021	-0.0014	-0.0019	-0.0022	-0.002	-0.0021	-0.0023	-0.0018	-0.0029	-0.0027	-0.0027	-0.0027	-0.0017	-0.0025	-0.0024	-0.0024	-0.0022	-0.0023	-0.002	-0.0027	-0.0019	-0.0022	-0.0023	-0.0024	-0.0018	-0.0017	-0.0029	-0.002	-0.0019	-0.0023	-0.0018	-0.0021	-0.0025	-0.0022	-0.0032	-0.0025
	26100	1.5446	0.0965					644	-0.0017	-0.0028	-0.0017	-0.0021	-0.0032	-0.0017	-0.0017	-0.0019	-0.0024	-0.0019	-0.0022	-0.0021	-0.0025	-0.0027	-0.0026	-0.0024	-0.0031	-0.0021	-0.0027	-0.0019	-0.0025	-0.0026	-0.0028	-0.0023	-0.002	-0.0015	-0.0028	-0.0026	-0.0025	-0.002	-0.0022	-0.0018	-0.0019	-0.0029	-0.0032	-0.0024	-0.0018	-0.003	-0.0032	-0.0027	-0.0023
	26400	1.545	0.0976					648	-0.0026	-0.0029	-0.003	-0.0035	-0.0025	-0.0028	-0.002	-0.0032	-0.0032	-0.0024	-0.0023	-0.0028	-0.0025	-0.0019	-0.0034	-0.002	-0.0033	-0.002	-0.0017	-0.0034	-0.0029	-0.0022	-0.0025	-0.0021	-0.003	-0.0027	-0.0032	-0.0027	-0.0033	-0.0021	-0.0024	-0.0018	-0.0029	-0.0029	-0.0033	-0.0027	-0.0026	-0.0023	-0.0023	-0.0021	-0.0027
	26700	1.5449	0.0987					652	-0.0022	-0.0019	-0.0024	-0.0024	-0.0028	-0.0027	-0.0026	-0.0024	-0.0023	-0.0025	-0.0028	-0.0024	-0.0023	-0.0028	-0.0034	-0.0027	-0.0018	-0.0024	-0.0024	-0.0027	-0.0021	-0.0029	-0.003	-0.0026	-0.0024	-0.0026	-0.0036	-0.0036	-0.0024	-0.0034	-0.0023	-0.0022	-0.0027	-0.003	-0.0027	-0.0024	-0.0029	-0.0022	-0.0025	-0.0029	-0.0022
	27000	1.5449	0.0996					656	-0.0026	-0.0026	-0.0024	-0.0018	-0.0029	-0.0029	-0.0021	-0.003	-0.0027	-0.0032	-0.0028	-0.0022	-0.0026	-0.0029	-0.0019	-0.0026	-0.0023	-0.0023	-0.0036	-0.0033	-0.003	-0.0027	-0.0026	-0.0019	-0.003	-0.0019	-0.0025	-0.0033	-0.003	-0.0023	-0.0028	-0.0024	-0.0019	-0.0031	-0.0019	-0.0034	-0.0021	-0.0025	-0.0032	-0.0035	-0.0026
	27300	1.5448	0.1006					660	-0.0019	-0.0021	-0.0016	-0.0018	-0.0019	-0.002	-0.0026	-0.0028	-0.0026	-0.0019	-0.0022	-0.0019	-0.0018	-0.0028	-0.0026	-0.0024	-0.0025	-0.0019	-0.0019	-0.002	-0.0025	-0.0029	-0.0025	-0.002	-0.0025	-0.0024	-0.0029	-0.0022	-0.0013	-0.0025	-0.0023	-0.0027	-0.0021	-0.0027	-0.0023	-0.0017	-0.0029	-0.0023	-0.0023	-0.0025	-0.0019
	27600	1.5445	0.1012					664	-0.0024	-0.0025	-0.0019	-0.0019	-0.0023	-0.0015	-0.0014	-0.0017	-0.0015	-0.0012	-0.0018	-0.0019	-0.0022	-0.0021	-0.0015	-0.0023	-0.0018	-0.0017	-0.0023	-0.0023	-0.0023	-0.0024	-0.0022	-0.0029	-0.0024	-0.0019	-0.0027	-0.0031	-0.0017	-0.0019	-0.0019	-0.0026	-0.0023	-0.0017	-0.0009	-0.002	-0.0022	-0.0014	-0.0019	-0.0015	-0.0028
	27900	1.5443	0.1026					668	-0.0019	-0.0024	-0.0012	-0.0017	-0.0018	-0.0018	-0.0023	-0.002	-0.0021	-0.0022	-0.0015	-0.0023	-0.0027	-0.002	-0.0019	-0.0018	-0.0016	-0.0029	-0.0015	-0.0013	-0.0024	-0.0033	-0.0013	-0.0013	-0.0025	-0.0015	-0.0015	-0.003	-0.0023	-0.001	-0.0018	-0.0018	-0.0021	-0.0015	-0.0022	-0.0019	-0.0014	-0.0017	-0.0023	-0.0019	-0.0022
	28200	1.5446	0.1037					672	-0.0011	-0.0014	-0.0016	-0.002	-0.0012	-0.0016	-0.0016	-0.0016	-0.0018	-0.0029	-0.0013	-0.0021	-0.0016	-0.0014	-0.0025	-0.0019	-0.0027	-0.0013	-0.0023	-0.0024	-0.0022	-0.0023	-0.0004	-0.0014	-0.0018	-0.0028	-0.0022	-0.0022	-0.0016	-0.0025	-0.0016	-0.0023	-0.0022	-0.0022	-0.0017	-0.0024	-0.0013	-0.0023	-0.0014	-0.0014	-0.0024
	28500	1.5447	0.1047					676	-0.0018	-0.0023	-0.0027	-0.0026	-0.0017	-0.0025	-0.0023	-0.0028	-0.0016	-0.003	-0.0024	-0.0017	-0.0027	-0.0024	-0.0014	-0.0019	-0.0025	-0.0017	-0.0025	-0.0029	-0.0022	-0.002	-0.0018	-0.003	-0.0015	-0.0025	-0.0025	-0.0035	-0.0021	-0.0015	-0.0024	-0.0026	-0.002	-0.0022	-0.0021	-0.0022	-0.0032	-0.0028	-0.0021	-0.0016	-0.0023
	28800	1.5445	0.1061					680	-0.0023	-0.001	-0.0024	-0.0024	-0.0015	-0.0013	-0.0024	-0.0017	-0.0021	-0.0015	-0.0016	-0.0014	-0.0016	-0.0021	-0.001	-0.002	-0.0014	-0.0016	-0.0017	-0.0014	-0.002	-0.0015	-0.0021	-0.0016	-0.003	-0.002	-0.0022	-0.0026	-0.0015	-0.0021	-0.0022	-0.0019	-0.0017	-0.0021	-0.0029	-0.0013	-0.0011	-0.0019	-0.0026	-0.0021	-0.0019
	29100	1.5446	0.1068					684	-0.0017	-0.0019	-0.002	-0.0013	-0.002	-0.0021	-0.0028	-0.0021	-0.0043	-0.0016	-0.0016	-0.0038	-0.0023	-0.002	-0.0018	-0.0023	-0.0031	-0.0026	-0.0026	-0.0022	-0.0029	-0.0029	-0.0023	-0.0022	-0.0023	-0.0027	-0.002	-0.0027	-0.0016	-0.0035	-0.003	-0.0026	-0.0025	-0.0027	-0.0025	-0.0027	-0.003	-0.0031	-0.0027	-0.0038	-0.0031
	29400	1.5447	0.1075					688	-0.0027	-0.0027	-0.0025	-0.0034	-0.003	-0.0019	-0.003	-0.003	-0.004	-0.0028	-0.003	-0.0025	-0.0026	-0.0029	-0.0027	-0.002	-0.0027	-0.0025	-0.0028	-0.0032	-0.0022	-0.0028	-0.0027	-0.0018	-0.0026	-0.0026	-0.0027	-0.0027	-0.0031	-0.002	-0.0019	-0.0035	-0.0027	-0.0031	-0.0018	-0.0025	-0.0026	-0.0025	-0.0026	-0.0027	-0.0027
	29700	1.5446	0.1089					692	-0.0012	-0.0014	-0.0017	-0.0013	-0.0021	-0.0012	-0.0007	-0.001	-0.0021	-0.0015	-0.0011	-0.0026	-0.0014	-0.0011	-0.002	-0.0023	-0.002	-0.0015	-0.0015	-0.0015	-0.0012	-0.0029	-0.0023	-0.0027	-0.0017	-0.0009	-0.0016	-0.0024	-0.0017	-0.0023	-0.003	-0.0027	-0.0016	-0.0019	-0.0022	-0.0017	-0.0021	-0.0021	-0.0023	-0.001	-0.0022
								696	-0.0007	-0.0011	-0.0014	-0.0019	-0.0014	-0.0018	-0.0015	-0.0015	-0.0017	-0.0016	-0.0018	-0.0014	-0.002	-0.0014	-0.0025	-0.0023	-0.0016	-0.0015	-0.0027	-0.0021	-0.0021	-0.0018	-0.0014	-0.0017	-0.002	-0.0012	-0.0016	-0.0005	-0.0027	-0.0015	-0.0024	-0.002	-0.0027	-0.0015	-0.0016	-0.0022	-0.0018	-0.0023	-0.0014	-0.0014	-0.0014
								700	-0.0018	-0.002	-0.0012	-0.0015	-0.0017	-0.0019	-0.002	-0.0009	-0.0018	-0.0019	-0.0024	-0.001	-0.0014	-0.0022	-0.0022	-0.0021	-0.0018	-0.0016	-0.0013	-0.0016	-0.0015	-0.0023	-0.0018	-0.0018	-0.0018	-0.0027	-0.0022	-0.0019	-0.0015	-0.0023	-0.0013	-0.0024	-0.0014	-0.0022	-0.0017	-0.0023	-0.0025	-0.0013	-0.0023	-0.0028	-0.0017
								704	-0.0008	-0.0008	-0.001	-0.0006	-0.0011	-0.0007	-0.0008	-0.0009	-0.002	-0.0007	-0.0013	-0.0015	-0.0013	-0.0005	-0.0008	-0.0004	-0.0023	-0.0011	-0.0007	-0.0009	-0.0008	-0.0009	-0.0009	-0.001	-0.0008	-0.0006	-0.0016	-0.0006	-0.0006	-0.0007	-0.0017	-0.0013	-0.0011	-0.0019	-0.0009	-0.001	-0.0009	-0.0014	-0.0011	-0.0008	-0.0008
								708	-0.0014	-0.0019	-0.0016	-0.001	-0.0011	-0.0012	-0.0018	-0.0014	-0.001	-0.0014	-0.0011	-0.0021	-0.0015	-0.0017	-0.0015	-0.0014	-0.0014	-0.0009	-0.0017	-0.0018	-0.0015	-0.0016	-0.0012	-0.0017	-0.0011	-0.0016	-0.001	-0.0018	-0.0026	-0.0012	-0.0007	-0.0017	-0.0016	-0.0017	-0.0018	-0.0022	-0.0014	-0.0013	-0.0021	-0.0021	-0.0015
								712	-0.0008	-0.0018	-0.0013	-0.0017	-0.0016	-0.0018	-0.001	-0.0012	-0.0026	-0.0014	-0.0016	-0.0013	-0.0004	-0.0022	-0.0015	-0.0014	-0.0021	-0.0016	-0.0012	-0.0015	-0.0014	-0.0019	-0.002	-0.0014	-0.0018	-0.0019	-0.0019	-0.0016	-0.0023	-0.0016	-0.0017	-0.0021	-0.0018	-0.0014	-0.0016	-0.0024	-0.0014	-0.0017	-0.0017	-0.002	-0.0015
								716	-0.0002	-0.0007	0	0.0004	-0.0003	-0.0002	-0.0001	0	-0.0003	0	-0.0005	0.0003	-0.0002	-0.0007	0.0001	-0.0003	-0.0003	-0.0002	0.0001	0.0001	0.0004	0	0	0.0001	0	-0.0002	0.0003	-0.0001	0.0001	-0.0006	-0.0004	-0.0002	-0.0004	-0.0004	-0.0001	-0.0005	0.0001	-0.0005	-0.0006	0.0003	0.0002
								720	-0.0008	-0.0006	-0.0011	-0.002	-0.0013	-0.0011	-0.0013	-0.0017	-0.0011	-0.0012	-0.0007	-0.0014	-0.0015	-0.0015	-0.0016	-0.0014	-0.0014	-0.0009	-0.0007	-0.0009	-0.0016	-0.0014	-0.001	-0.0021	-0.0021	-0.0009	-0.0005	-0.0021	-0.0006	-0.0015	-0.0012	-0.0015	-0.0011	-0.0006	-0.0024	-0.0017	-0.0017	-0.0022	-0.002	-0.001	-0.0009
								724	-0.001	-0.0013	-0.0016	-0.0007	-0.0014	-0.0022	-0.0016	-0.0005	-0.0008	-0.001	-0.0007	-0.0005	-0.0011	-0.001	-0.0008	-0.0012	-0.0007	-0.0006	-0.0014	-0.0008	-0.0005	-0.0012	-0.0013	-0.0011	-0.0009	-0.0015	-0.0015	-0.0018	-0.0017	-0.0009	-0.0015	-0.0015	-0.0015	-0.0015	-0.0019	-0.0018	-0.001	-0.0017	-0.0013	-0.0008	-0.001
								728	-0.0004	0.0001	-0.0005	-0.0008	-0.0003	-0.0005	-0.001	-0.0003	-0.0005	-0.0001	-0.0005	-0.0003	-0.0014	-0.0001	-0.0001	-0.0005	-0.0009	-0.0006	-0.0006	-0.0005	-0.0006	-0.0007	-0.0018	-0.0004	-0.0006	0.0001	-0.0007	-0.0006	-0.0007	-0.0003	-0.0007	-0.0012	-0.0003	-0.0003	-0.0003	-0.0011	0	-0.0009	-0.0012	-0.0007	-0.0017
								732	0	0.0001	0	-0.0001	0.0003	-0.0007	-0.0009	-0.0006	0.0001	-0.0006	-0.0005	0.0006	-0.0004	-0.0005	-0.0001	-0.0001	-0.0004	-0.0003	0.0004	0.0002	-0.0004	0	-0.0005	0.0001	-0.0005	-0.0007	-0.0005	-0.0011	-0.0005	-0.0003	0.0003	-0.0015	-0.0002	-0.0009	-0.0003	-0.0002	0.0004	-0.0002	-0.0013	-0.0002	-0.0001
								736	-0.0005	-0.0005	-0.0003	-0.0006	-0.0006	0.0004	0.0001	0.0008	0.0008	-0.0007	-0.0007	0.0005	-0.0007	0.0004	0.001	0	-0.0009	0.0016	-0.0006	-0.0006	-0.0006	-0.0004	-0.0004	-0.0003	0.0005	0.0004	-0.0006	-0.0004	0	-0.0011	0	-0.0001	0.0001	0.0004	0.0003	-0.0008	0.0001	-0.0004	0.0003	-0.0003	-0.001
								740	-0.0007	0.0008	-0.0003	-0.0003	-0.0006	-0.0005	-0.0013	-0.001	-0.0014	-0.0003	-0.0007	-0.0015	-0.0005	-0.0002	-0.0009	0.0011	-0.0009	0.0002	-0.0012	-0.0015	-0.0007	-0.0007	-0.0015	-0.0012	-0.0012	-0.0015	-0.0006	0	-0.0005	-0.001	-0.0015	-0.0012	-0.0008	-0.0013	-0.0011	-0.0004	-0.0011	-0.0005	0.0002	-0.0013	0
								744	-0.0005	0.0015	-0.0003	-0.0006	-0.0004	-0.0003	-0.0008	0.0005	-0.0001	-0.0002	0.0003	-0.0011	-0.0002	0.001	-0.0006	-0.0001	-0.0003	-0.0006	-0.0005	0	-0.0004	0.0005	-0.0011	-0.0001	0.0001	0.0004	0.0001	0.0005	0.0001	-0.0003	-0.0002	-0.001	-0.0013	-0.0007	-0.0009	-0.0012	0.0004	-0.001	-0.0007	-0.001	-0.0004
								748	0.0002	0.0004	-0.0004	-0.0005	-0.0002	-0.0003	-0.001	-0.0002	0.0002	-0.0011	-0.0002	-0.0008	-0.0006	-0.002	-0.0012	-0.0006	-0.001	-0.0011	-0.0011	-0.0009	-0.0005	-0.0003	0	-0.0009	-0.0008	0.0004	-0.0011	-0.0015	-0.0003	-0.0002	-0.002	-0.0009	-0.0005	-0.0001	-0.0023	-0.0004	-0.0005	-0.001	-0.0006	-0.0005	-0.0009
								752	0.0002	-0.0011	0.0007	-0.0003	-0.0002	-0.0009	-0.0012	-0.0015	-0.0005	-0.0005	0.0001	-0.0003	0	-0.0009	-0.0007	-0.0007	-0.0004	-0.0007	0	-0.0012	-0.0003	0.0005	0	0.0003	-0.0006	-0.0004	-0.0003	-0.0002	-0.0002	-0.0004	0	-0.0004	-0.0007	-0.0005	-0.0004	-0.0007	0	-0.0015	-0.0005	-0.0013	-0.0004
								756	-0.0002	-0.0011	-0.002	-0.0009	-0.001	-0.0004	0	-0.0013	0.0002	-0.0003	-0.0012	0.0002	-0.0014	-0.0012	-0.0001	0.0003	-0.0009	-0.0006	-0.0013	-0.0005	0.0001	-0.0008	-0.0015	-0.0019	-0.0011	-0.0004	-0.0007	-0.0013	-0.0009	-0.0005	-0.0013	-0.0009	-0.0013	-0.0003	-0.0012	-0.0023	-0.0005	-0.0013	-0.0005	-0.0017	-0.0001
								760	0.0002	-0.0007	-0.0008	-0.0003	-0.0009	0.0003	-0.0018	0.0001	0.0005	-0.0004	-0.0001	-0.0012	-0.0006	-0.0004	0	-0.0001	-0.0009	-0.001	-0.0001	-0.0011	-0.0001	-0.001	-0.0006	-0.0004	-0.0009	-0.0011	-0.0008	-0.0001	-0.001	-0.0005	-0.0005	-0.0008	-0.0007	-0.0004	0.0005	-0.0009	0.0002	-0.0006	-0.0002	-0.0013	-0.0009
								764	-0.0002	0	0.0007	-0.0013	0.0005	0	0.001	-0.0006	0.0008	0.0008	0.0001	0.0002	0.0007	0.0004	0.001	0.001	0.0003	0.0005	0.0007	0.0007	-0.0002	0.0001	0.0004	0.0005	0.0002	0.0007	0.0006	0.0014	0.0011	0.0006	0.001	0.0009	0	0.0002	0	0.0002	0.0006	0.0008	0.0006	0.0015	0
								768	-0.0004	-0.0004	-0.0008	0.0001	0.0008	0.0001	0.0002	-0.0015	-0.0011	-0.0009	-0.0011	-0.001	-0.002	-0.0017	-0.0004	-0.0014	-0.0006	-0.002	-0.0008	-0.0014	-0.0001	-0.0011	-0.0023	-0.0003	-0.0012	-0.0018	0.0002	-0.0009	0	-0.0009	-0.0013	-0.0022	-0.0006	0.0007	0.0005	-0.0019	-0.0003	-0.0013	-0.0008	-0.0005	-0.0008
								772	-0.0014	-0.0012	-0.0011	0	-0.0018	-0.0003	-0.001	-0.0013	-0.002	-0.0011	-0.0014	-0.0007	-0.0006	-0.0011	-0.0001	-0.0007	-0.0015	0.0003	-0.0003	-0.0023	-0.0005	-0.001	-0.0015	-0.0014	-0.0013	-0.0026	-0.0019	-0.0012	-0.0009	-0.0025	-0.003	-0.0013	-0.0007	-0.0024	0.0012	-0.0013	-0.0015	-0.0011	-0.002	-0.0003	-0.0004
								776	-0.0005	-0.0025	-0.0004	-0.0023	-0.002	-0.0025	-0.0013	-0.0011	-0.0009	-0.0001	-0.0011	-0.0003	-0.0016	-0.0012	-0.0019	-0.0011	-0.0016	-0.0009	-0.0019	-0.0008	-0.0003	-0.0003	-0.0025	-0.001	-0.0004	-0.0012	0.0007	-0.0021	-0.001	-0.0011	-0.0018	-0.0011	-0.0019	-0.0006	-0.0005	-0.0012	-0.0005	-0.0018	-0.0028	-0.002	-0.0006
								780	-0.002	-0.0015	-0.0012	-0.0023	-0.0028	-0.003	-0.0007	-0.003	-0.0022	-0.0021	-0.0029	-0.0022	-0.0026	-0.0019	-0.001	-0.003	-0.003	-0.0033	-0.0033	-0.0012	-0.004	-0.0027	-0.0044	-0.0011	-0.0009	-0.0019	-0.0029	-0.002	-0.0005	-0.0025	-0.0033	-0.0024	-0.0042	-0.0038	-0.0022	-0.0014	-0.002	-0.0014	-0.002	-0.0015	-0.0027
								784	-0.0014	-0.002	-0.0011	-0.0004	-0.0017	-0.0018	-0.0012	-0.0023	-0.0021	-0.0022	-0.0011	-0.0004	-0.0007	-0.0024	-0.0014	-0.0019	-0.0011	-0.0011	-0.001	-0.0014	-0.0017	-0.0021	-0.0024	-0.0011	-0.0018	-0.0013	-0.0008	-0.0014	-0.0012	-0.0013	-0.0014	-0.0019	-0.003	-0.0009	-0.0009	-0.002	-0.0009	-0.0024	-0.0012	-0.0019	-0.0027
								788	-0.0017	-0.0034	-0.0044	-0.0045	-0.0036	-0.0024	-0.0024	-0.0035	-0.0033	-0.0029	-0.0016	-0.0032	-0.0034	-0.003	-0.0033	-0.0027	-0.0026	-0.0023	-0.0023	-0.0017	-0.0032	-0.0026	-0.002	-0.0036	-0.0021	-0.0039	-0.0038	-0.0028	-0.0017	-0.0032	-0.0037	-0.0026	-0.0031	-0.0031	-0.0031	-0.0036	-0.0026	-0.003	-0.003	-0.0044	-0.0014
								792	-0.0009	-0.0011	-0.001	-0.0008	0.0001	-0.0006	-0.002	-0.0012	-0.0013	-0.0013	-0.0016	-0.0003	-0.0029	-0.0017	-0.0004	-0.0013	-0.0014	-0.0001	-0.0013	-0.002	-0.0028	-0.0009	-0.0007	-0.0015	-0.0021	-0.0034	-0.0015	-0.0024	0	-0.0025	-0.0005	-0.0012	-0.0015	-0.0023	-0.0006	-0.0003	-0.0013	-0.0017	0.0002	-0.0012	-0.0013
								796	-0.0021	-0.001	-0.0024	-0.0018	-0.004	-0.0016	-0.0005	-0.0001	-0.0042	-0.0034	-0.0019	-0.0037	-0.0031	-0.002	-0.0017	-0.002	-0.0028	-0.0025	-0.0014	-0.0031	-0.0029	-0.0018	-0.0045	-0.0017	0	-0.0027	-0.0036	-0.003	-0.0024	-0.0031	-0.0032	-0.0027	-0.0007	-0.0028	-0.0028	-0.0013	-0.0029	-0.003	-0.003	-0.0028	-0.0023
								800	-0.0025	-0.0029	-0.0028	0.0005	-0.0022	-0.0014	-0.0026	-0.0019	-0.0017	-0.0018	-0.0021	-0.0011	-0.0037	-0.002	-0.0025	-0.0015	-0.0018	-0.0022	-0.0013	-0.0012	-0.0028	-0.0023	-0.0028	-0.0033	-0.0028	-0.0017	-0.0019	-0.0018	-0.0027	-0.0019	-0.0027	-0.0018	-0.0033	-0.0022	-0.0011	-0.002	-0.002	-0.0015	-0.002	-0.0021	-0.0029
[truncated: 160 more columns]
