# Supplementary material for: Structural characterization of the YbbAP-TesA ABC transporter identifies it as a lipid hydrolase complex that extracts hydrophobic compounds from the bacterial inner membrane
Source: PLoS Biol. 2025 Nov 25;23(11):e3003427. doi: 10.1371/journal.pbio.3003427 (PMC12646458; doi:10.1371/journal.pbio.3003427)
Supplement: S5 Data — (XLSX) [file pbio.3003427.s022.xlsx]

## Sheet: Fig 4B
	Relative rates of hydrolysis
	1	pnpAcetate	2	pnpButyrate	3	pnpOctanoate
Repeat 1	0.964611	32.0973	1.93787	97.1816	2.81354	6.75487
Repeat 2	1.02346	28.3984	2.19759	101.127	2.92362	7.36979
Repeat 3	0.778878	27.7881	1.89013	101.691	3.12112	7.07631
