# Supplementary material for: Structural characterization of the YbbAP-TesA ABC transporter identifies it as a lipid hydrolase complex that extracts hydrophobic compounds from the bacterial inner membrane
Source: PLoS Biol. 2025 Nov 25;23(11):e3003427. doi: 10.1371/journal.pbio.3003427 (PMC12646458; doi:10.1371/journal.pbio.3003427)
Supplement: S6 Data — (XLSX) [file pbio.3003427.s023.xlsx]

## Sheet: Fig 4C
	Experiment 1		A420 values
	t (min)	YbbAPTesA	no enzyme	no substrate
	1	0.2243	0.2123	0.1262
	15	0.2975	0.2097
	30	0.3826	0.2121
	60	0.5481	0.2144
	90	0.6702	0.2139	0.1053
	Experiment 2		A420 values
	t (min)	YbbAPTesA rpt2	YbbAPTesA rpt3	control	no substrate
	1	0.2254	0.2233	0.2098	0.1119
	15	0.2793	0.2835	0.2053
	30	0.3472	0.3433	0.2124
	60	0.4431	0.439	0.2097
	90	0.5365	0.5512	0.2193	0.1147
	Combined Data		A420 values
	t (min)	YbbAPTesA	Control	No substrate
	1	0.2243	0.2123	0.1262
	15	0.2975	0.2097
	30	0.3826	0.2121
	60	0.5481	0.2144
	90	0.6702	0.2139	0.1053
	1	0.2233	0.2098	0.1119
	15	0.2835	0.2053
	30	0.3433	0.2124
	60	0.439	0.2097
	90	0.5512	0.2193	0.1147
	1	0.2254
	15	0.2793
	30	0.3472
	60	0.4431
	90	0.5365
	Plot background subtracted
	t (min)	YbbAPTesA	Control	No substrate
	1	0.01325	0.00125	0.00715
	15	0.08645	-0.00135
	30	0.17155	0.00105
	60	0.33705	0.00335
	90	0.45915	0.00285	-0.01375
	1	0.01225	-0.00125	-0.00715
	15	0.07245	-0.00575
	30	0.13225	0.00135
	60	0.22795	-0.00135
	90	0.34015	0.00825	-0.00435
	1	0.01435
	15	0.06825
	30	0.13615
	60	0.23205
	90	0.32545
