# Supplementary material for: Structural characterization of the YbbAP-TesA ABC transporter identifies it as a lipid hydrolase complex that extracts hydrophobic compounds from the bacterial inner membrane
Source: PLoS Biol. 2025 Nov 25;23(11):e3003427. doi: 10.1371/journal.pbio.3003427 (PMC12646458; doi:10.1371/journal.pbio.3003427)
Supplement: S7 Data — (XLSX) [file pbio.3003427.s024.xlsx]

## Sheet: process
	Fig 4D Right : Rates of Nitrocefin hydrolysis min-1									Fig 4D Left:
	Rates of Hydrolysis										time ->
	1	2	3	Mean rate		[nitrocefin] uM	Rate	Fit		wavelength (nm)	0	900	1800	2700	3600	4500	5400	6300	7200	8100	9000	9900	10800	11700	12600	13500	14400	15300	16200	17100	18000	18900	19800	20700	21600	22500	23400	24300	25200	26100	27000	27900	28800	29700	30600	31500	32400	33300	34200
250	36.9279	52.4673	46.4578	45.2843		250	36.9279			300	0	-0.0199	-0.0385	-0.0552	-0.0681	-0.0831	-0.0955	-0.1122	-0.1199	-0.1336	-0.1413	-0.152	-0.1599	-0.1677	-0.1785	-0.1857	-0.195	-0.1998	-0.2053	-0.2145	-0.2211	-0.2306	-0.2378	-0.2467	-0.2535	-0.2617	-0.265	-0.2496	-0.2562	-0.2615	-0.2726	-0.2772	-0.2855	-0.2943	-0.3005	-0.3074	-0.3139	-0.3211	-0.3247
225	44.7437	53.6017	41.6196	46.655		225	44.7437			304	0	-0.0208	-0.0385	-0.0481	-0.0636	-0.0734	-0.0872	-0.0976	-0.107	-0.1172	-0.1283	-0.1375	-0.1432	-0.1523	-0.1592	-0.164	-0.1747	-0.1812	-0.1857	-0.191	-0.1987	-0.2052	-0.2124	-0.2201	-0.2255	-0.2334	-0.2358	-0.2258	-0.2276	-0.2342	-0.2435	-0.2484	-0.2545	-0.2622	-0.2694	-0.2744	-0.2808	-0.2858	-0.2924
200	50.1238	50.7286	46.2229	49.0251		200	50.1238			308	0	-0.0143	-0.0241	-0.0381	-0.0451	-0.058	-0.0645	-0.0749	-0.087	-0.0941	-0.104	-0.1119	-0.12	-0.1226	-0.1311	-0.1381	-0.1399	-0.1455	-0.1511	-0.1559	-0.1623	-0.1682	-0.1727	-0.1803	-0.1865	-0.1911	-0.1934	-0.1831	-0.193	-0.1931	-0.2003	-0.2048	-0.2116	-0.2157	-0.2244	-0.2271	-0.2336	-0.2399	-0.2438
175	40.8177	41.0586	44.5474	42.1412		175	40.8177			312	0	-0.0127	-0.0227	-0.03	-0.0399	-0.0479	-0.0568	-0.0647	-0.0741	-0.0791	-0.0886	-0.0945	-0.0993	-0.1069	-0.1106	-0.1155	-0.1191	-0.1247	-0.1274	-0.1317	-0.1388	-0.1415	-0.1484	-0.1518	-0.1564	-0.1635	-0.1633	-0.1579	-0.1597	-0.1646	-0.1699	-0.1743	-0.1778	-0.184	-0.1908	-0.1986	-0.2026	-0.2051	-0.2102
150	40.5252	49.5027	43.1705	44.3995		150	40.5252			316	0	-0.0123	-0.0193	-0.029	-0.036	-0.0456	-0.0518	-0.0597	-0.0666	-0.0725	-0.079	-0.0846	-0.0905	-0.0948	-0.1011	-0.1057	-0.1098	-0.1135	-0.1164	-0.1216	-0.1252	-0.1306	-0.1351	-0.1402	-0.1433	-0.1483	-0.1513	-0.143	-0.1493	-0.151	-0.1601	-0.1595	-0.1641	-0.173	-0.1752	-0.1794	-0.1847	-0.189	-0.193
125	42.9173	50.0831	40.7062	44.5689		125	42.9173			320	0	-0.0116	-0.021	-0.0307	-0.0385	-0.0474	-0.0556	-0.0632	-0.0702	-0.0776	-0.0855	-0.0911	-0.0966	-0.1013	-0.1084	-0.1127	-0.1178	-0.12	-0.1254	-0.1292	-0.1352	-0.1389	-0.1447	-0.1506	-0.154	-0.1609	-0.1629	-0.1539	-0.1573	-0.1607	-0.1658	-0.1714	-0.1764	-0.1813	-0.1883	-0.1923	-0.1958	-0.2003	-0.2043
100	34.7306	34.2385	38.6678	35.879		100	34.7306			324	0	-0.0142	-0.0256	-0.037	-0.0478	-0.0578	-0.0668	-0.0761	-0.0852	-0.0937	-0.1016	-0.1091	-0.1157	-0.1224	-0.1288	-0.1341	-0.1397	-0.1451	-0.15	-0.156	-0.1609	-0.1663	-0.1732	-0.1787	-0.1847	-0.19	-0.193	-0.1818	-0.1859	-0.1902	-0.1961	-0.2017	-0.2086	-0.2141	-0.2201	-0.2274	-0.2312	-0.2356	-0.2394
75	36.6222	41.0397	37.7578	38.4732		75	36.6222			328	0	-0.0178	-0.0318	-0.0452	-0.0585	-0.0705	-0.0816	-0.0931	-0.1039	-0.1142	-0.1236	-0.1319	-0.1402	-0.1481	-0.1554	-0.1625	-0.1688	-0.1754	-0.1821	-0.1885	-0.1956	-0.202	-0.2095	-0.2173	-0.2244	-0.2318	-0.2322	-0.2202	-0.2227	-0.2286	-0.2366	-0.2441	-0.2503	-0.2579	-0.2644	-0.2708	-0.2767	-0.2818	-0.2868
50	37.6452	38.9859	35.5913	37.4075		50	37.6452			332	0	-0.0214	-0.0393	-0.0563	-0.0729	-0.0875	-0.1015	-0.1158	-0.129	-0.1414	-0.1521	-0.1629	-0.173	-0.1824	-0.1924	-0.2006	-0.2094	-0.2169	-0.2246	-0.2328	-0.2407	-0.2494	-0.2585	-0.2689	-0.2771	-0.2861	-0.2863	-0.2701	-0.2725	-0.2798	-0.2899	-0.2988	-0.3076	-0.316	-0.3246	-0.3311	-0.3385	-0.3439	-0.3502
25	35.7971	38.8429	35.1336	36.5912		25	35.7971			336	0	-0.0285	-0.0492	-0.0732	-0.0903	-0.1093	-0.127	-0.1436	-0.1602	-0.1746	-0.1875	-0.2023	-0.214	-0.2255	-0.2375	-0.2478	-0.2571	-0.2677	-0.2771	-0.2873	-0.2976	-0.3077	-0.3194	-0.332	-0.3424	-0.3521	-0.3524	-0.332	-0.3337	-0.3426	-0.3554	-0.3666	-0.3776	-0.388	-0.3969	-0.405	-0.413	-0.4199	-0.4274
10	29.0998	na	26.6237	27.8617		10	29.0998			340	0	-0.0356	-0.0645	-0.0889	-0.1148	-0.1351	-0.1557	-0.1756	-0.1953	-0.2132	-0.2302	-0.2455	-0.2596	-0.2743	-0.2882	-0.3009	-0.3128	-0.3251	-0.336	-0.3487	-0.3603	-0.3737	-0.387	-0.4026	-0.4147	-0.4269	-0.4261	-0.4019	-0.4025	-0.4138	-0.4286	-0.4434	-0.4565	-0.468	-0.4786	-0.4883	-0.4978	-0.5058	-0.5137
0	0	0	0	0		0	0			344	0	-0.0394	-0.0739	-0.1037	-0.1304	-0.1584	-0.1823	-0.2045	-0.2269	-0.2479	-0.2676	-0.2859	-0.3036	-0.3197	-0.336	-0.351	-0.3654	-0.379	-0.3928	-0.4066	-0.4208	-0.4358	-0.4516	-0.4708	-0.486	-0.499	-0.4978	-0.4682	-0.469	-0.4829	-0.5009	-0.5174	-0.5316	-0.5455	-0.558	-0.5687	-0.5791	-0.5887	-0.5975
						250	52.4673			348	0	-0.0439	-0.0828	-0.1174	-0.1478	-0.1773	-0.2043	-0.2303	-0.2542	-0.2775	-0.3	-0.319	-0.3397	-0.3583	-0.3767	-0.3946	-0.409	-0.4254	-0.4399	-0.4552	-0.4727	-0.4889	-0.5075	-0.5284	-0.5462	-0.5614	-0.5587	-0.5239	-0.526	-0.5409	-0.5605	-0.5804	-0.5963	-0.6125	-0.6252	-0.6383	-0.6491	-0.6596	-0.6703
						225	53.6017			352	0	-0.0471	-0.0884	-0.124	-0.1608	-0.1929	-0.2223	-0.2509	-0.2782	-0.3055	-0.3282	-0.3518	-0.3738	-0.3922	-0.413	-0.4308	-0.4487	-0.4655	-0.4838	-0.4994	-0.5176	-0.5366	-0.5566	-0.5794	-0.5997	-0.6144	-0.6121	-0.575	-0.575	-0.5922	-0.6143	-0.6363	-0.6532	-0.6713	-0.6859	-0.698	-0.7107	-0.7225	-0.7344
						200	50.7286			356	0	-0.0533	-0.0959	-0.1385	-0.1737	-0.2113	-0.2453	-0.2746	-0.3031	-0.3316	-0.3573	-0.3828	-0.4051	-0.4285	-0.4495	-0.4686	-0.4881	-0.5062	-0.5257	-0.5434	-0.563	-0.5833	-0.6055	-0.6294	-0.6515	-0.6677	-0.6647	-0.6251	-0.6248	-0.6421	-0.6662	-0.6909	-0.7099	-0.7281	-0.7435	-0.7574	-0.7713	-0.7832	-0.7955
						175	41.0586			360	0	-0.055	-0.1039	-0.1496	-0.1918	-0.2249	-0.2603	-0.2945	-0.3254	-0.3565	-0.3826	-0.4107	-0.4338	-0.4583	-0.48	-0.5027	-0.524	-0.5435	-0.5638	-0.5843	-0.6043	-0.6268	-0.6506	-0.6762	-0.6987	-0.7188	-0.7146	-0.6706	-0.6711	-0.6907	-0.7157	-0.7405	-0.7606	-0.7812	-0.7969	-0.8128	-0.8262	-0.8399	-0.8527
						150	49.5027			364	0	-0.0597	-0.109	-0.1564	-0.1983	-0.2367	-0.2756	-0.3113	-0.3441	-0.3746	-0.4018	-0.4338	-0.4585	-0.4843	-0.5076	-0.5309	-0.5522	-0.5732	-0.5948	-0.6158	-0.6373	-0.6609	-0.6869	-0.7136	-0.7383	-0.7566	-0.7533	-0.7079	-0.7068	-0.7275	-0.7548	-0.782	-0.8039	-0.8251	-0.8426	-0.858	-0.8726	-0.8861	-0.9006
						125	50.0831			368	0	-0.0619	-0.1131	-0.1627	-0.2048	-0.2468	-0.2846	-0.3226	-0.3572	-0.391	-0.422	-0.4511	-0.4787	-0.5042	-0.5282	-0.5538	-0.5734	-0.5974	-0.6205	-0.6429	-0.6656	-0.6915	-0.7165	-0.7442	-0.769	-0.7915	-0.7856	-0.7389	-0.7379	-0.7592	-0.7881	-0.8155	-0.8388	-0.8627	-0.879	-0.8962	-0.9117	-0.9267	-0.9416
						100	34.2385			372	0	-0.0716	-0.1238	-0.1714	-0.2163	-0.2596	-0.2981	-0.3404	-0.3693	-0.4066	-0.4364	-0.4665	-0.4942	-0.5229	-0.5461	-0.5728	-0.5941	-0.618	-0.6419	-0.6661	-0.6883	-0.7147	-0.7416	-0.7718	-0.7962	-0.8168	-0.8129	-0.7642	-0.7623	-0.7852	-0.8156	-0.8445	-0.868	-0.8903	-0.9073	-0.9265	-0.9421	-0.958	-0.9717
						75	41.0397			376	0	-0.0614	-0.1183	-0.1664	-0.2119	-0.2575	-0.2948	-0.3349	-0.3697	-0.4052	-0.4364	-0.4672	-0.4964	-0.5213	-0.5495	-0.5733	-0.5981	-0.6208	-0.6435	-0.6675	-0.692	-0.7177	-0.7454	-0.7758	-0.8018	-0.8231	-0.8194	-0.7685	-0.7671	-0.7896	-0.8196	-0.8494	-0.8731	-0.8977	-0.9166	-0.933	-0.9492	-0.9655	-0.9793
						50	38.9859			380	0	-0.0681	-0.1189	-0.1721	-0.2168	-0.26	-0.3002	-0.3387	-0.3735	-0.4092	-0.4425	-0.4734	-0.5015	-0.5283	-0.5536	-0.5792	-0.6036	-0.6266	-0.6491	-0.6734	-0.6987	-0.7226	-0.7509	-0.7831	-0.8084	-0.8291	-0.8255	-0.7748	-0.7729	-0.7957	-0.8261	-0.8565	-0.8803	-0.9037	-0.9225	-0.9392	-0.9563	-0.9728	-0.9871
						25	38.8429			384	0	-0.0628	-0.112	-0.1639	-0.2058	-0.2506	-0.2894	-0.3307	-0.3647	-0.3966	-0.4307	-0.4606	-0.4901	-0.516	-0.5428	-0.566	-0.59	-0.6152	-0.6383	-0.6604	-0.6849	-0.711	-0.7386	-0.7692	-0.7965	-0.8158	-0.8111	-0.7614	-0.7595	-0.7839	-0.8137	-0.8433	-0.8658	-0.8894	-0.9085	-0.9267	-0.9424	-0.9568	-0.9726
						10				388	0	-0.0538	-0.1052	-0.1522	-0.1987	-0.2376	-0.2833	-0.317	-0.3506	-0.386	-0.4154	-0.4459	-0.4713	-0.4988	-0.5239	-0.5483	-0.5716	-0.5948	-0.6183	-0.6408	-0.664	-0.6884	-0.717	-0.7463	-0.7713	-0.7924	-0.7878	-0.7394	-0.7378	-0.7604	-0.7898	-0.8197	-0.8416	-0.8656	-0.883	-0.9005	-0.9169	-0.931	-0.9464
						0	0			392	0	-0.0556	-0.1052	-0.1489	-0.1923	-0.2348	-0.2673	-0.3048	-0.3369	-0.3666	-0.3993	-0.4276	-0.4536	-0.4816	-0.5035	-0.5267	-0.5509	-0.571	-0.5928	-0.6146	-0.6354	-0.6602	-0.6881	-0.717	-0.7408	-0.7595	-0.7558	-0.7094	-0.7092	-0.7295	-0.7585	-0.7858	-0.8079	-0.831	-0.8471	-0.8644	-0.8801	-0.8954	-0.9107
						250	46.4578			396	0	-0.0587	-0.1062	-0.1435	-0.185	-0.2235	-0.2591	-0.2878	-0.3209	-0.3492	-0.379	-0.4045	-0.4289	-0.4551	-0.4765	-0.4999	-0.519	-0.5413	-0.5599	-0.5814	-0.6024	-0.6255	-0.65	-0.6767	-0.7003	-0.718	-0.7142	-0.6721	-0.67	-0.6909	-0.7179	-0.7433	-0.7647	-0.7854	-0.8015	-0.8174	-0.8318	-0.8467	-0.8609
						225	41.6196			400	0	-0.0435	-0.0869	-0.121	-0.1583	-0.1922	-0.2221	-0.2586	-0.2829	-0.3105	-0.3372	-0.3637	-0.3869	-0.4041	-0.4286	-0.4474	-0.4688	-0.4871	-0.5054	-0.5252	-0.5439	-0.5645	-0.5889	-0.614	-0.6344	-0.6508	-0.6465	-0.6091	-0.6077	-0.6268	-0.6508	-0.676	-0.6948	-0.7134	-0.7309	-0.7445	-0.7588	-0.7721	-0.7847
						200	46.2229			404	0	-0.0413	-0.0793	-0.1105	-0.1404	-0.1681	-0.1979	-0.2273	-0.2524	-0.2793	-0.3016	-0.3217	-0.3448	-0.3632	-0.3812	-0.4001	-0.4195	-0.4357	-0.451	-0.4686	-0.4866	-0.5056	-0.5276	-0.5496	-0.5681	-0.5832	-0.5811	-0.5465	-0.5461	-0.5628	-0.5849	-0.6075	-0.6244	-0.6416	-0.6573	-0.6705	-0.6824	-0.6944	-0.707
						175	44.5474			408	0	-0.0353	-0.0681	-0.0954	-0.1221	-0.1483	-0.1746	-0.1946	-0.2201	-0.2429	-0.2612	-0.2792	-0.2991	-0.3146	-0.3322	-0.3473	-0.3653	-0.3776	-0.3943	-0.4098	-0.4241	-0.4407	-0.46	-0.4786	-0.4951	-0.5079	-0.5069	-0.4762	-0.4769	-0.4924	-0.5112	-0.53	-0.5463	-0.5614	-0.5747	-0.5873	-0.5983	-0.6089	-0.6194
						150	43.1705			412	0	-0.0306	-0.0542	-0.0823	-0.1042	-0.123	-0.1457	-0.1634	-0.186	-0.2025	-0.2191	-0.2365	-0.2492	-0.2659	-0.2766	-0.2909	-0.3032	-0.3182	-0.3297	-0.3415	-0.3536	-0.3694	-0.3823	-0.4005	-0.4126	-0.424	-0.4214	-0.3985	-0.3991	-0.4101	-0.4277	-0.443	-0.4574	-0.469	-0.4808	-0.4899	-0.5003	-0.5094	-0.5185
						125	40.7062			416	0	-0.021	-0.0401	-0.0585	-0.0771	-0.0933	-0.1082	-0.1238	-0.1365	-0.1491	-0.163	-0.1753	-0.1857	-0.1982	-0.2076	-0.2185	-0.2269	-0.236	-0.2449	-0.2543	-0.2658	-0.2758	-0.2872	-0.3	-0.3099	-0.3184	-0.3175	-0.2992	-0.302	-0.3109	-0.3233	-0.3346	-0.3451	-0.3553	-0.3635	-0.3722	-0.3791	-0.3868	-0.3933
						100	38.6678			420	0	-0.0181	-0.0298	-0.0413	-0.0531	-0.0635	-0.0762	-0.0847	-0.0951	-0.1039	-0.1121	-0.1199	-0.1284	-0.1347	-0.1422	-0.1496	-0.1566	-0.1623	-0.17	-0.1762	-0.1819	-0.1898	-0.1967	-0.2052	-0.2122	-0.2196	-0.2185	-0.2076	-0.2099	-0.216	-0.2257	-0.2325	-0.2404	-0.2472	-0.2542	-0.2601	-0.2662	-0.2714	-0.2772
						75	37.7578			424	0	-0.0081	-0.0122	-0.0219	-0.0268	-0.0324	-0.0383	-0.0432	-0.0489	-0.0538	-0.0583	-0.063	-0.0683	-0.0717	-0.075	-0.0809	-0.084	-0.0877	-0.0919	-0.0959	-0.0995	-0.1049	-0.108	-0.113	-0.1162	-0.1204	-0.1213	-0.1155	-0.1184	-0.1216	-0.1275	-0.1315	-0.1367	-0.1413	-0.1467	-0.1507	-0.155	-0.1591	-0.1621
						50	35.5913			428	0	0.0006	0.001	0.001	0.0014	0.001	-0.0013	-0.0005	-0.0026	-0.0027	-0.0034	-0.004	-0.0056	-0.0052	-0.0077	-0.0079	-0.0085	-0.0098	-0.01	-0.0121	-0.0132	-0.0136	-0.0146	-0.0162	-0.0165	-0.0183	-0.0198	-0.0205	-0.0237	-0.0247	-0.026	-0.0275	-0.0275	-0.0313	-0.0333	-0.0362	-0.0385	-0.0405	-0.0422
						25	35.1336			432	0	0.0067	0.0174	0.0254	0.0317	0.038	0.0422	0.048	0.0523	0.0563	0.059	0.0626	0.066	0.0688	0.0711	0.0746	0.0769	0.0786	0.081	0.083	0.0838	0.0879	0.0904	0.0939	0.0971	0.0979	0.0959	0.0885	0.0838	0.087	0.0885	0.0928	0.0945	0.0947	0.0949	0.0938	0.0942	0.0946	0.0943
						10	26.6237			436	0	0.0197	0.0361	0.0498	0.0634	0.0768	0.0863	0.0977	0.107	0.1166	0.124	0.1325	0.1391	0.1459	0.1525	0.1592	0.1656	0.1715	0.1766	0.1826	0.1876	0.1943	0.2017	0.2107	0.217	0.2197	0.2157	0.2012	0.1976	0.203	0.2104	0.2176	0.2231	0.2266	0.2291	0.2312	0.2329	0.2359	0.2377
						0	0			440	0	0.0264	0.0506	0.0737	0.0943	0.1125	0.1289	0.1452	0.1596	0.1735	0.1864	0.1986	0.2102	0.2204	0.2313	0.2405	0.2497	0.2598	0.269	0.2779	0.2859	0.2964	0.3076	0.3191	0.3306	0.3367	0.3311	0.3105	0.3049	0.3138	0.3249	0.3374	0.3453	0.3521	0.3573	0.3617	0.365	0.3701	0.3739
						250		44.2726		444	0	0.0354	0.0697	0.0964	0.1232	0.146	0.1681	0.1896	0.2089	0.226	0.2423	0.2592	0.2738	0.2891	0.302	0.3148	0.328	0.3398	0.3512	0.3635	0.3751	0.3885	0.4025	0.419	0.4326	0.4405	0.4349	0.4081	0.403	0.4149	0.429	0.4458	0.4559	0.4659	0.4729	0.4794	0.4845	0.4915	0.4974
						245		44.247		448	0	0.0409	0.0787	0.1131	0.1451	0.1752	0.2003	0.2251	0.2475	0.2683	0.2903	0.3091	0.3273	0.3451	0.3606	0.3762	0.3914	0.4059	0.4204	0.4342	0.4482	0.465	0.4824	0.5016	0.5184	0.5293	0.5221	0.49	0.4834	0.4985	0.5162	0.5362	0.5495	0.561	0.5695	0.5779	0.5853	0.5932	0.6006
						240		44.2205		452	0	0.0496	0.0947	0.1332	0.1691	0.2025	0.2333	0.261	0.2886	0.3137	0.3376	0.3594	0.38	0.3998	0.4189	0.4372	0.4543	0.4716	0.4885	0.5049	0.5213	0.54	0.5605	0.5834	0.6022	0.6147	0.6061	0.5699	0.5641	0.5804	0.601	0.6244	0.6394	0.6537	0.6641	0.6742	0.6828	0.6922	0.7007
						235		44.1928		456	0	0.0559	0.1043	0.1486	0.1902	0.2279	0.2616	0.2943	0.3246	0.3529	0.3805	0.406	0.4294	0.4519	0.4737	0.4937	0.5141	0.5337	0.5525	0.5712	0.5909	0.6118	0.6343	0.6609	0.6822	0.6969	0.6867	0.6464	0.6393	0.6589	0.6827	0.7086	0.7264	0.7434	0.7543	0.766	0.7764	0.7872	0.7972
	FIT VALUES		KM	7.27		230		44.164		460	0	0.0621	0.1161	0.166	0.2113	0.2536	0.2923	0.3279	0.3621	0.3948	0.4249	0.4532	0.4802	0.5056	0.53	0.553	0.5749	0.5968	0.6179	0.6398	0.6612	0.6845	0.7102	0.7393	0.7634	0.7799	0.7689	0.7237	0.7176	0.7387	0.7649	0.7938	0.8133	0.8326	0.8462	0.8589	0.8705	0.883	0.8948
			Vmax	45.56		225		44.134		464	0	0.0668	0.1256	0.1794	0.2291	0.2751	0.3173	0.3564	0.394	0.4286	0.4617	0.4936	0.5227	0.5499	0.577	0.6021	0.6262	0.6499	0.6733	0.6964	0.7204	0.7457	0.7741	0.8059	0.8321	0.8505	0.8377	0.7889	0.7828	0.8057	0.8344	0.8662	0.8873	0.9084	0.9237	0.9379	0.9506	0.9642	0.9772
						220		44.1026		468	0	0.072	0.1355	0.1931	0.2453	0.2947	0.3399	0.382	0.4213	0.4594	0.4944	0.5278	0.5593	0.5892	0.617	0.6443	0.6703	0.695	0.7203	0.7453	0.77	0.7977	0.8282	0.8611	0.8905	0.9091	0.8961	0.8445	0.8373	0.8625	0.8937	0.927	0.9502	0.9728	0.9883	1.0047	1.0178	1.0329	1.0465
						215		44.0698		472	0	0.0746	0.1418	0.2021	0.2583	0.3098	0.3577	0.4022	0.4429	0.4836	0.5201	0.5546	0.5882	0.6197	0.6492	0.6776	0.7049	0.7316	0.7578	0.7838	0.8107	0.8397	0.8715	0.9069	0.9363	0.9569	0.9437	0.8888	0.8823	0.9083	0.9411	0.9765	1.0007	1.0239	1.0412	1.0575	1.0722	1.0878	1.102
						210		44.0355		476	0	0.0783	0.1477	0.2104	0.2682	0.3222	0.3719	0.4185	0.4617	0.5031	0.5414	0.5778	0.6124	0.645	0.6763	0.7059	0.7342	0.7624	0.7891	0.8166	0.8442	0.8744	0.9076	0.9449	0.9756	0.9964	0.9823	0.9263	0.9193	0.946	0.9808	1.0173	1.0428	1.0674	1.0864	1.1027	1.1173	1.1348	1.1495
						205		43.9996		480	0	0.0805	0.1532	0.2179	0.2779	0.3334	0.3851	0.4328	0.4779	0.5207	0.5607	0.5979	0.6341	0.6682	0.6999	0.7307	0.7606	0.7892	0.8169	0.8456	0.8744	0.9059	0.9401	0.9784	1.0104	1.0323	1.0173	0.9593	0.9527	0.9803	1.0161	1.054	1.0808	1.1057	1.1245	1.143	1.1582	1.1751	1.1911
						200		43.962		484	0	0.0827	0.1568	0.2237	0.2855	0.3425	0.3955	0.4452	0.4911	0.5353	0.5764	0.6151	0.6517	0.6868	0.7199	0.7513	0.7821	0.8115	0.8404	0.8697	0.8995	0.9317	0.9666	1.0059	1.039	1.0615	1.0471	0.9872	0.9799	1.0088	1.045	1.0843	1.1116	1.1377	1.1572	1.1757	1.1918	1.2094	1.2259
						195		43.9225		488	0	0.0845	0.1599	0.2277	0.2908	0.349	0.403	0.4534	0.5005	0.545	0.5871	0.6265	0.664	0.6999	0.7335	0.766	0.797	0.8267	0.8569	0.8862	0.9165	0.949	0.9853	1.0248	1.0587	1.0817	1.0665	1.0062	0.9992	1.0283	1.0652	1.1052	1.1324	1.1595	1.1794	1.1983	1.2148	1.2324	1.2494
						190		43.881		492	0	0.0853	0.1608	0.23	0.2937	0.3528	0.4076	0.458	0.5057	0.5508	0.5934	0.6333	0.6715	0.7076	0.7416	0.7745	0.8056	0.8358	0.8661	0.8964	0.9267	0.9601	0.9961	1.0365	1.07	1.0935	1.0785	1.017	1.0101	1.0398	1.0774	1.1175	1.1459	1.1727	1.1929	1.2122	1.2292	1.2466	1.2636
						185		43.8373		496	0	0.0854	0.1618	0.2308	0.2951	0.3545	0.4092	0.4606	0.5082	0.5538	0.5963	0.6364	0.6748	0.7109	0.7455	0.7783	0.8095	0.8404	0.8703	0.9006	0.9314	0.9646	1.0009	1.0416	1.0756	1.0988	1.0838	1.0221	1.0156	1.0451	1.0829	1.1234	1.1519	1.1789	1.1996	1.2185	1.2354	1.2534	1.2705
						180		43.7913		500	0	0.0858	0.1619	0.2309	0.2951	0.3544	0.4096	0.4603	0.5092	0.5535	0.5965	0.6366	0.6746	0.7111	0.7455	0.7782	0.8094	0.8406	0.8703	0.9006	0.9318	0.9648	1.0007	1.0415	1.0755	1.0987	1.0836	1.0223	1.0151	1.0459	1.0823	1.1236	1.1518	1.179	1.1989	1.2181	1.2351	1.2537	1.2704
						175		43.7428		504	0	0.0847	0.1609	0.2296	0.2928	0.3521	0.4063	0.4571	0.5054	0.5502	0.5926	0.6327	0.6706	0.7065	0.7408	0.7735	0.8048	0.8349	0.865	0.8948	0.926	0.9593	0.9949	1.0354	1.0687	1.0923	1.0779	1.0159	1.0094	1.039	1.0763	1.117	1.1452	1.1721	1.1916	1.2112	1.2281	1.2463	1.2637
						170		43.6915		508	0	0.0839	0.1588	0.2269	0.2901	0.3476	0.4016	0.4519	0.4993	0.5438	0.5858	0.6255	0.6629	0.6989	0.7322	0.7648	0.7956	0.8258	0.8549	0.8852	0.9149	0.9478	0.9842	1.0231	1.0567	1.0796	1.0649	1.0049	0.9985	1.0268	1.0648	1.104	1.1317	1.1585	1.1788	1.1974	1.2148	1.2321	1.2495
						165		43.6373		512	0	0.0824	0.1561	0.2228	0.2853	0.342	0.395	0.4447	0.491	0.5348	0.5763	0.6147	0.6521	0.6869	0.7204	0.752	0.7827	0.8121	0.8409	0.8699	0.8997	0.9324	0.9676	1.0063	1.0396	1.0621	1.0473	0.9876	0.9817	1.0106	1.0466	1.0854	1.1128	1.1395	1.1579	1.1773	1.1936	1.2116	1.2281
						160		43.5798		516	0	0.0809	0.1529	0.2186	0.2789	0.3347	0.3867	0.4352	0.4804	0.5235	0.5635	0.6017	0.6376	0.6721	0.7048	0.7357	0.7653	0.794	0.8227	0.8511	0.8801	0.9116	0.946	0.9845	1.0171	1.0386	1.0248	0.9664	0.9602	0.9881	1.0237	1.0619	1.0891	1.114	1.1332	1.1524	1.1677	1.1856	1.2011
						155		43.5188		520	0	0.0787	0.1489	0.2138	0.2726	0.327	0.3776	0.4253	0.4693	0.511	0.5509	0.5878	0.6232	0.6561	0.688	0.7184	0.7476	0.7759	0.8036	0.8313	0.8598	0.8907	0.9241	0.9616	0.9926	1.0141	1.0008	0.9445	0.9374	0.9647	0.9999	1.037	1.063	1.0886	1.1068	1.1254	1.1403	1.1576	1.1735
						150		43.4539		524	0	0.0765	0.1447	0.2065	0.2641	0.3172	0.3666	0.4124	0.4557	0.4958	0.534	0.5709	0.6044	0.6373	0.6678	0.6979	0.7259	0.7528	0.7801	0.8072	0.8346	0.8647	0.8978	0.9334	0.964	0.9846	0.9716	0.9168	0.9107	0.9366	0.9706	1.0065	1.0323	1.0571	1.0747	1.0927	1.1078	1.1238	1.1388
						145		43.3848		528	0	0.0743	0.1402	0.2002	0.2556	0.307	0.3545	0.399	0.4405	0.4793	0.5168	0.5518	0.5847	0.6162	0.6457	0.6747	0.7017	0.7281	0.7541	0.7801	0.8067	0.8353	0.8671	0.9022	0.9313	0.9518	0.9394	0.886	0.8801	0.9053	0.9378	0.9727	0.9978	1.0211	1.0385	1.0549	1.0697	1.0857	1.1003
						140		43.3109		532	0	0.0708	0.1343	0.1917	0.245	0.2947	0.3403	0.3831	0.423	0.4605	0.4962	0.5295	0.5613	0.5913	0.6206	0.6472	0.6736	0.699	0.7236	0.7488	0.7743	0.8023	0.8329	0.8663	0.8945	0.9141	0.9014	0.851	0.8446	0.8698	0.9008	0.934	0.9572	0.9802	0.9975	1.0127	1.0272	1.0428	1.0559
						135		43.2319		536	0	0.0677	0.1284	0.1834	0.234	0.2809	0.3242	0.3657	0.403	0.4392	0.4734	0.5052	0.5352	0.5641	0.5911	0.6176	0.6424	0.6664	0.6906	0.7145	0.7385	0.7648	0.7941	0.8261	0.8524	0.8716	0.8608	0.812	0.8049	0.8295	0.8591	0.891	0.9126	0.9345	0.9503	0.9662	0.98	0.9933	1.0072
						130		43.1471		540	0	0.0636	0.1215	0.1732	0.2213	0.2656	0.3071	0.346	0.3818	0.4164	0.4481	0.4783	0.507	0.5342	0.5602	0.5849	0.6085	0.6315	0.6541	0.6761	0.6999	0.7251	0.752	0.783	0.8078	0.8255	0.8151	0.7687	0.7632	0.7855	0.8131	0.8434	0.8649	0.8852	0.9002	0.9154	0.928	0.9415	0.9544
						125		43.0559		544	0	0.0612	0.1163	0.1662	0.2118	0.254	0.2934	0.3299	0.3647	0.3979	0.4283	0.4567	0.4845	0.5099	0.5345	0.5581	0.5807	0.6027	0.6238	0.645	0.6681	0.6913	0.7176	0.7468	0.7713	0.7877	0.7767	0.7335	0.7283	0.7495	0.7762	0.8055	0.825	0.8448	0.8591	0.8732	0.885	0.8977	0.91
						120		42.9575		548	0	0.0577	0.1098	0.157	0.2004	0.2407	0.2779	0.3127	0.3457	0.3763	0.4056	0.4328	0.4586	0.4831	0.5063	0.5288	0.5496	0.5703	0.5913	0.6115	0.6329	0.6551	0.6799	0.708	0.7304	0.7465	0.7371	0.6949	0.69	0.7095	0.7352	0.7627	0.782	0.8009	0.8138	0.8267	0.8392	0.8505	0.8626
						115		42.8511		552	0	0.0543	0.1037	0.1472	0.1884	0.2266	0.2615	0.2946	0.3251	0.3536	0.3803	0.4068	0.4306	0.4543	0.4762	0.4966	0.5169	0.5368	0.5563	0.5749	0.5945	0.6159	0.6395	0.6645	0.6864	0.7017	0.6923	0.653	0.6477	0.6668	0.6908	0.7165	0.7344	0.7517	0.7645	0.7773	0.7873	0.7998	0.8095
						110		42.7356		556	0	0.0506	0.0966	0.1377	0.176	0.2107	0.2433	0.2744	0.3024	0.3299	0.355	0.3782	0.4011	0.4227	0.443	0.4629	0.4815	0.4992	0.5176	0.5352	0.5539	0.5737	0.5944	0.619	0.639	0.6533	0.6448	0.6082	0.6034	0.6208	0.6433	0.6673	0.6841	0.7001	0.7115	0.7233	0.733	0.7441	0.7543
		36.9279	44.7437	50.1238	40.8177	105		42.6098		560	0	0.047	0.0897	0.1274	0.1619	0.1943	0.2245	0.2529	0.2796	0.3036	0.3271	0.3486	0.3707	0.3902	0.4083	0.4257	0.4442	0.4603	0.477	0.4936	0.51	0.5291	0.549	0.5706	0.5891	0.6018	0.5958	0.5609	0.5563	0.5723	0.593	0.6149	0.6297	0.645	0.657	0.6668	0.6771	0.6856	0.6948
		52.4673	53.6017	50.7286	41.0586	100		42.4723		564	0	0.0431	0.0818	0.1178	0.1497	0.179	0.2077	0.2335	0.2578	0.2805	0.3021	0.3223	0.3416	0.3599	0.3769	0.3941	0.4088	0.425	0.4404	0.455	0.4706	0.4878	0.5062	0.5271	0.5436	0.5557	0.5485	0.5182	0.513	0.528	0.5469	0.567	0.5819	0.5949	0.6052	0.6153	0.6238	0.6327	0.6397
		46.4578	41.6196	46.2229	44.5474	95		42.3213		568	0	0.0403	0.0767	0.1092	0.1394	0.1665	0.1932	0.2172	0.239	0.26	0.2809	0.2998	0.3172	0.3345	0.3505	0.3655	0.3799	0.3948	0.409	0.4231	0.4371	0.453	0.4701	0.4885	0.5046	0.5155	0.5093	0.4805	0.4768	0.4906	0.5074	0.5273	0.5392	0.5526	0.5617	0.5703	0.5784	0.5873	0.5947
						90		42.1548		572	0	0.0372	0.0705	0.1002	0.1283	0.1546	0.1772	0.2	0.2207	0.2406	0.2592	0.2764	0.2931	0.3078	0.3233	0.3374	0.3512	0.3643	0.3782	0.3907	0.4042	0.4184	0.4341	0.4518	0.466	0.4764	0.4704	0.4435	0.4401	0.4529	0.4688	0.4864	0.4983	0.5106	0.5189	0.5276	0.5335	0.5417	0.5487
						85		41.9703		576	0	0.034	0.0648	0.0923	0.1175	0.1415	0.1622	0.1832	0.2014	0.2191	0.2363	0.2522	0.2674	0.2814	0.2958	0.3082	0.3204	0.3325	0.3448	0.3563	0.369	0.3818	0.3962	0.4126	0.4258	0.435	0.43	0.4042	0.4016	0.4127	0.4272	0.4438	0.454	0.4651	0.4726	0.4807	0.4877	0.4944	0.5006
						80		41.7646		580	0	0.0308	0.0585	0.0833	0.106	0.1268	0.147	0.1649	0.1815	0.1984	0.2133	0.2271	0.241	0.2534	0.2662	0.2776	0.2878	0.2999	0.3109	0.321	0.3323	0.3429	0.3568	0.3714	0.3828	0.3908	0.3866	0.3652	0.3609	0.3718	0.3841	0.3997	0.4087	0.4182	0.4257	0.4332	0.439	0.4448	0.4509
						75		41.534		584	0	0.0264	0.0517	0.0737	0.0941	0.1121	0.1301	0.1465	0.1618	0.1757	0.1894	0.2024	0.2137	0.2256	0.236	0.2472	0.2558	0.2663	0.2763	0.2863	0.2947	0.3062	0.3177	0.3297	0.3409	0.3478	0.3447	0.3245	0.3215	0.3302	0.342	0.356	0.3643	0.3721	0.3785	0.3849	0.3893	0.3961	0.4013
						70		41.2735		588	0	0.0243	0.0461	0.0654	0.0843	0.1012	0.1162	0.1314	0.1443	0.1573	0.1698	0.1816	0.1923	0.2023	0.2123	0.2216	0.2302	0.2385	0.2476	0.257	0.2647	0.2741	0.2843	0.2965	0.3062	0.3126	0.3089	0.2908	0.288	0.2963	0.307	0.3186	0.3263	0.3344	0.3401	0.3451	0.3502	0.3548	0.3587
						65		40.9769		592	0	0.0221	0.0421	0.0605	0.0766	0.092	0.1065	0.1197	0.1316	0.1433	0.1545	0.1653	0.1743	0.1832	0.1923	0.2011	0.2086	0.2166	0.2249	0.232	0.24	0.2489	0.2587	0.269	0.2775	0.2831	0.2802	0.2639	0.2618	0.2685	0.2783	0.2888	0.2954	0.3032	0.3076	0.3125	0.3171	0.3211	0.3254
						60		40.6362		596	0	0.0202	0.0383	0.0538	0.0685	0.0821	0.0955	0.1072	0.118	0.1284	0.138	0.1479	0.1565	0.1646	0.1729	0.18	0.1868	0.1945	0.2011	0.2085	0.2154	0.2226	0.2312	0.241	0.2483	0.2538	0.2509	0.2363	0.2344	0.2412	0.2495	0.259	0.2647	0.2712	0.2756	0.2803	0.2836	0.2881	0.2914
						55		40.2409		600	0	0.0179	0.0337	0.0478	0.0613	0.0737	0.0845	0.0955	0.1045	0.1142	0.1222	0.1306	0.1383	0.1457	0.1519	0.1593	0.1657	0.1719	0.178	0.1842	0.1909	0.1977	0.205	0.2138	0.2202	0.2245	0.2214	0.209	0.2072	0.2132	0.2208	0.2291	0.2337	0.24	0.2437	0.2477	0.2508	0.255	0.2588
						50		39.7765		604	0	0.0149	0.0295	0.0416	0.053	0.0628	0.0738	0.0821	0.0904	0.0995	0.1061	0.1132	0.1199	0.1264	0.1326	0.1382	0.1438	0.1491	0.1547	0.16	0.166	0.1716	0.1778	0.185	0.1912	0.1948	0.1934	0.1826	0.1793	0.1848	0.1911	0.1991	0.2034	0.2081	0.2112	0.2154	0.2181	0.2206	0.2239
						45		39.2233		608	0	0.0136	0.0257	0.0367	0.0469	0.056	0.0638	0.0728	0.0792	0.0865	0.0931	0.0989	0.1047	0.1103	0.1157	0.1208	0.1258	0.13	0.1349	0.1402	0.1449	0.149	0.1551	0.1615	0.1666	0.1696	0.1684	0.1588	0.1563	0.1608	0.1666	0.1734	0.1769	0.1815	0.1847	0.1869	0.1902	0.1925	0.1949
						40		38.553		612	0	0.012	0.0231	0.0321	0.0408	0.0496	0.0567	0.0639	0.071	0.077	0.0819	0.0878	0.0925	0.0971	0.1023	0.1063	0.1109	0.1156	0.1193	0.1226	0.1271	0.1325	0.1363	0.1432	0.1475	0.1508	0.1482	0.1395	0.1384	0.1427	0.1483	0.1535	0.1571	0.1603	0.163	0.1654	0.1669	0.1698	0.1716
						35		37.7242		616	0	0.0111	0.0201	0.0287	0.0364	0.0431	0.05	0.0566	0.0623	0.0674	0.0733	0.0779	0.0824	0.0865	0.0902	0.0939	0.0973	0.1017	0.1054	0.1092	0.1128	0.1172	0.1205	0.126	0.13	0.1315	0.1311	0.1232	0.1223	0.1256	0.1302	0.1351	0.1391	0.1423	0.1445	0.1464	0.1478	0.1505	0.1515
						30		36.6729		620	0	0.0095	0.0162	0.0243	0.0319	0.0381	0.0432	0.0489	0.0539	0.0595	0.0633	0.0677	0.0717	0.0753	0.0792	0.0821	0.0851	0.0893	0.0917	0.0951	0.0985	0.1017	0.1062	0.1101	0.1139	0.1155	0.1148	0.1077	0.1067	0.1096	0.114	0.1183	0.1204	0.1237	0.1252	0.1277	0.1294	0.1312	0.1321
						25		35.2959		624	0	0.0084	0.0154	0.021	0.0274	0.0324	0.0372	0.0422	0.0474	0.0501	0.0547	0.058	0.0617	0.0638	0.068	0.0706	0.0728	0.0768	0.0791	0.082	0.0845	0.0867	0.0913	0.095	0.0976	0.1	0.0984	0.0926	0.0913	0.0937	0.0976	0.102	0.1037	0.1063	0.1071	0.1094	0.1107	0.1131	0.1148
						20		33.414		628	0	0.0073	0.0127	0.0186	0.0244	0.0283	0.0334	0.0368	0.0402	0.044	0.0468	0.0504	0.0526	0.0561	0.0592	0.062	0.064	0.0658	0.0686	0.0707	0.0731	0.0755	0.079	0.0815	0.0846	0.0864	0.0848	0.0805	0.0791	0.0818	0.0841	0.0874	0.0891	0.0915	0.0933	0.0942	0.0948	0.097	0.098
						15		30.687		632	0	0.006	0.011	0.0164	0.0207	0.025	0.0284	0.0317	0.0341	0.0377	0.04	0.0418	0.0457	0.0476	0.05	0.0518	0.0545	0.0564	0.0577	0.0605	0.0627	0.0647	0.0672	0.069	0.0715	0.0733	0.0725	0.0684	0.0672	0.0693	0.0723	0.0736	0.0765	0.0775	0.0789	0.0805	0.081	0.0828	0.0832
						10		26.381		636	0	0.0064	0.0108	0.0148	0.0177	0.0224	0.0252	0.0282	0.0299	0.0331	0.0346	0.0367	0.0394	0.0414	0.0445	0.0459	0.0474	0.0487	0.05	0.0521	0.0546	0.0561	0.058	0.0611	0.063	0.0635	0.0636	0.0591	0.059	0.0601	0.0619	0.0642	0.066	0.0676	0.069	0.0693	0.0705	0.0713	0.0713
						5		18.5656		640	0	0.0044	0.0098	0.0113	0.015	0.0177	0.0204	0.023	0.026	0.0274	0.0298	0.0322	0.0336	0.0352	0.0378	0.0389	0.0406	0.0421	0.0429	0.0448	0.0467	0.0484	0.0499	0.0524	0.053	0.0545	0.0544	0.0513	0.0498	0.052	0.0533	0.0552	0.0563	0.0579	0.0583	0.0599	0.0603	0.0616	0.0623
						0		0		644	0	0.0037	0.0075	0.0109	0.0138	0.0161	0.0176	0.0202	0.0234	0.0246	0.0263	0.0282	0.0303	0.0301	0.0325	0.0337	0.0346	0.0367	0.0386	0.0386	0.0418	0.0418	0.0435	0.0452	0.0464	0.047	0.0468	0.0436	0.0436	0.0453	0.0469	0.0489	0.0491	0.0509	0.051	0.0521	0.0519	0.0535	0.0535
										648	0	0.0045	0.0069	0.0097	0.0114	0.0143	0.0162	0.0172	0.0198	0.0199	0.023	0.0245	0.0257	0.0275	0.0278	0.0288	0.03	0.0315	0.0328	0.0337	0.0341	0.0366	0.0369	0.0395	0.0401	0.0411	0.0395	0.0383	0.0375	0.0385	0.0391	0.0417	0.0417	0.0433	0.0427	0.0434	0.0446	0.0449	0.0453
										652	0	0.0031	0.0051	0.0073	0.0085	0.0119	0.0123	0.0145	0.0157	0.0171	0.0191	0.0208	0.0214	0.0214	0.023	0.0241	0.0246	0.0261	0.0277	0.0279	0.0291	0.0295	0.031	0.0321	0.0336	0.0332	0.033	0.0313	0.0312	0.0314	0.0323	0.0339	0.0356	0.0356	0.0355	0.0357	0.0369	0.0378	0.0376
										656	0	0.0026	0.0039	0.0061	0.0079	0.0101	0.0112	0.0121	0.013	0.0151	0.0163	0.0169	0.0174	0.0182	0.0195	0.0205	0.0207	0.0221	0.0227	0.0233	0.0239	0.0248	0.026	0.0272	0.0279	0.0284	0.028	0.0263	0.0261	0.0264	0.0281	0.029	0.0288	0.0295	0.0309	0.0315	0.0312	0.031	0.0313
										660	0	0.0026	0.0054	0.006	0.0076	0.0094	0.0103	0.0114	0.0123	0.014	0.0142	0.015	0.0159	0.0164	0.0179	0.0179	0.0184	0.0192	0.0204	0.0212	0.022	0.0229	0.0237	0.0235	0.0249	0.0261	0.025	0.0231	0.0232	0.0243	0.0244	0.0252	0.0264	0.0269	0.0265	0.0269	0.0274	0.0273	0.0289
										664	0	0.0015	0.0037	0.006	0.0061	0.0081	0.009	0.0091	0.0102	0.012	0.0125	0.0124	0.014	0.0144	0.0143	0.0157	0.0161	0.0174	0.018	0.018	0.0183	0.0197	0.0198	0.021	0.0217	0.0213	0.0223	0.0197	0.0205	0.0202	0.0213	0.0225	0.0223	0.0223	0.0238	0.0229	0.023	0.0243	0.024
										668	0	0.0025	0.0045	0.005	0.007	0.0075	0.0091	0.0093	0.0103	0.0098	0.0113	0.0116	0.0122	0.0128	0.014	0.014	0.0155	0.0151	0.0154	0.0153	0.0165	0.0162	0.0183	0.0185	0.0196	0.0187	0.019	0.0184	0.019	0.018	0.0184	0.0194	0.0198	0.02	0.0203	0.021	0.021	0.0211	0.021
										672	0	0.0019	0.0022	0.0032	0.0048	0.0061	0.0064	0.0072	0.007	0.0092	0.0083	0.0088	0.0101	0.0107	0.0113	0.0112	0.012	0.0124	0.0124	0.0129	0.0135	0.0143	0.0146	0.0151	0.0156	0.0157	0.0153	0.0152	0.0142	0.0142	0.0138	0.0149	0.0163	0.0162	0.0165	0.0165	0.0167	0.0163	0.0176
										676	0	0.0001	0.0013	0.0026	0.0036	0.0047	0.0052	0.0053	0.0065	0.0063	0.0074	0.0076	0.0078	0.0074	0.0093	0.0091	0.0089	0.0088	0.0094	0.01	0.0109	0.0117	0.0107	0.0118	0.0133	0.0116	0.0121	0.011	0.0118	0.0125	0.013	0.0132	0.0122	0.0126	0.0127	0.0128	0.0137	0.0134	0.0137
										680	0	0.0012	0.0033	0.0029	0.0032	0.003	0.005	0.0054	0.0059	0.0053	0.006	0.0066	0.0069	0.0071	0.0074	0.008	0.0086	0.0089	0.0085	0.009	0.0095	0.0101	0.0102	0.0116	0.0109	0.0109	0.0106	0.01	0.0099	0.0106	0.0097	0.0106	0.0109	0.0113	0.0103	0.0115	0.0108	0.0116	0.0115
										684	0	0.0024	0.0023	0.0031	0.0034	0.0042	0.0049	0.005	0.0062	0.005	0.0061	0.0063	0.0063	0.0067	0.0071	0.0074	0.0068	0.0077	0.0077	0.0078	0.0093	0.0091	0.01	0.0096	0.0104	0.009	0.0096	0.009	0.0099	0.0089	0.01	0.0094	0.0107	0.0096	0.0093	0.0098	0.0087	0.0101	0.0104
										688	0	0.001	0.0018	0.0018	0.0028	0.0033	0.0039	0.0035	0.0043	0.0041	0.0043	0.005	0.0044	0.0053	0.0064	0.0067	0.0067	0.0054	0.0062	0.0075	0.0079	0.0075	0.0071	0.0086	0.0081	0.0086	0.0085	0.0074	0.0077	0.0081	0.0083	0.0076	0.0079	0.0084	0.0093	0.0095	0.0083	0.0087	0.0082
										692	0	0.0023	0.0022	0.0033	0.0031	0.003	0.004	0.0042	0.0039	0.0047	0.0033	0.004	0.0046	0.0051	0.0063	0.0047	0.0054	0.0058	0.0069	0.0056	0.0065	0.0059	0.008	0.0074	0.0078	0.0078	0.0078	0.0074	0.007	0.0067	0.0076	0.0067	0.007	0.0072	0.0067	0.0077	0.0088	0.0076	0.0079
										696	0	0.002	0.0023	0.0023	0.0032	0.0023	0.0036	0.0037	0.0038	0.0042	0.0038	0.0045	0.0046	0.0047	0.0043	0.0051	0.0054	0.0053	0.0065	0.0063	0.006	0.0066	0.007	0.0066	0.0069	0.0069	0.0069	0.0059	0.0061	0.0062	0.0061	0.0064	0.0077	0.0064	0.0068	0.0066	0.006	0.0058	0.007
										700	0	0.0017	0.0019	0.0026	0.0032	0.003	0.0023	0.0029	0.0029	0.0034	0.0035	0.0036	0.0035	0.0037	0.0039	0.0046	0.0045	0.0045	0.0048	0.0049	0.005	0.0051	0.0052	0.0056	0.0056	0.0055	0.005	0.0051	0.0046	0.005	0.0055	0.0049	0.0052	0.0059	0.0058	0.0056	0.0052	0.0052	0.0055
										704	0	0.0005	0.0004	0.0004	0.0008	0.0012	0.0014	0.0025	0.0016	0.0017	0.0019	0.0025	0.0027	0.0019	0.0029	0.0027	0.003	0.0032	0.0033	0.003	0.003	0.0037	0.0036	0.0038	0.0035	0.0031	0.0028	0.0036	0.0038	0.0028	0.0033	0.0038	0.0039	0.0038	0.0033	0.0035	0.004	0.0038	0.0033
										708	0	0.0012	0.0026	0.0022	0.0023	0.0027	0.003	0.0026	0.0031	0.0028	0.003	0.0043	0.0032	0.0033	0.0039	0.004	0.0038	0.0044	0.0042	0.0042	0.0038	0.0045	0.0042	0.0045	0.0046	0.0046	0.0044	0.0051	0.0044	0.0043	0.0044	0.0048	0.0046	0.0048	0.0045	0.0044	0.0045	0.0051	0.0044
										712	0	0.0014	0.0009	0.0012	0.001	0.0013	0.0016	0.0019	0.0019	0.0018	0.0018	0.0022	0.0026	0.0028	0.0024	0.0032	0.0022	0.0032	0.0038	0.0031	0.004	0.0024	0.0033	0.0031	0.0025	0.0039	0.0028	0.0026	0.0032	0.003	0.0029	0.0035	0.0036	0.0031	0.0032	0.0028	0.0035	0.003	0.0032
										716	0	0.0001	0.0003	0.0006	0.0006	0.0012	0.001	0.0011	0.0017	0.0013	0.0014	0.0018	0.0011	0.0013	0.0013	0.0025	0.0019	0.0025	0.0023	0.002	0.0024	0.0024	0.0029	0.0019	0.0025	0.0018	0.0025	0.0018	0.0018	0.002	0.0015	0.0025	0.0014	0.0023	0.002	0.0023	0.0021	0.0013	0.0022
										720	0	0.0003	0.0013	0.0019	0.0018	0.0017	0.0012	0.002	0.0016	0.0025	0.0016	0.0022	0.0019	0.0021	0.0017	0.0024	0.0027	0.0023	0.0026	0.0033	0.0026	0.0034	0.0034	0.0029	0.0029	0.0029	0.0025	0.0035	0.0027	0.0027	0.0027	0.0029	0.0026	0.0034	0.0025	0.0022	0.0027	0.0022	0.0021
										724	0	0.0006	0.0015	0.0015	0.0011	0.0019	0.0014	0.0018	0.0015	0.0022	0.0022	0.0024	0.0023	0.0022	0.0023	0.0022	0.0022	0.0023	0.0023	0.0024	0.0026	0.0024	0.0027	0.0029	0.0021	0.0017	0.002	0.0025	0.002	0.0023	0.0024	0.0028	0.0013	0.0016	0.0013	0.002	0.0013	0.0018	0.0016
										728	0	-0.0003	0.0001	-0.0005	0.0009	0.001	0.0009	0.0001	0.001	0.001	0.0005	0.0017	0.0007	0.0016	0.0006	0.001	0.0009	-0.0005	0.0006	0.0013	0.0014	0.0004	0.0013	0.0017	0.0017	0.0012	0.0021	0.0006	0.0012	0.0014	0.0017	0.001	0.0007	-0.0007	0.0009	0.0013	0.0003	0.0014	0.0008
										732	0	0.0006	0.0006	-0.0003	0.001	0.0006	0.0011	0.0012	0.0019	0.0016	0.0019	0.002	0.0013	0.0018	0.0011	0.0015	0.0015	0.0017	0.0016	0.0023	0.002	0.0018	0.0016	0.0018	0.0018	0.0021	0.0016	0.0017	0.0017	0.0027	0.0011	0.0018	0.0015	0.0016	0.0013	0.0016	0.001	0.0005	0
										736	0	0.0001	0.0009	0.0011	0.0001	0.0007	0.0006	0.001	0.0014	0.0021	0.0011	0.0013	0.0007	0.0006	0.0012	0.0004	0.0018	0.001	0.001	0.0012	0.0018	0.0012	0.002	0.0013	0.0015	0.0009	0.001	0.0022	0.0013	0.0007	0.0018	0.0003	0.0014	0.0003	0.0018	0.0012	0.0008	0.0007	-0.0005
										740	0	0.0005	0.0008	0.0005	0.0006	0.0016	0.0007	0.0004	0.0003	0.0017	0.0014	0.0003	0.0016	0.0022	0.0016	0.0012	-0.0001	0.0009	0.001	0.0011	0.0013	0.0016	0.0007	0.0021	0.0007	0.0011	0.0013	0.0012	0.0011	0.0007	0.0015	0.0013	0.0007	0.0015	0.001	0.0015	0.0005	0.0005	0.0017
										744	0	-0.0014	-0.0009	0.0003	0.0004	0.0007	-0.0006	0	-0.0003	0.0005	0.0007	0.0003	0.0001	-0.0005	0.0005	0	0.0003	0.0009	0.0001	0.0003	0.0003	0.0005	0.0012	0.0006	0.001	0.001	0	-0.0002	0.0002	-0.0008	-0.0001	-0.0003	-0.0001	0.0001	0.0004	-0.0004	-0.0004	-0.0009	0.0002
										748	0	0.0014	0.0005	0.0017	0.0025	0.0015	0.0018	0.0012	0.0008	0.0025	0.0019	0.0015	0.0021	0.0022	0.0016	0.0019	0.0009	0.0018	0.0023	0.0011	0.0026	0.0021	0.0019	0.0026	0.0024	0.0013	0.0018	0.0032	0.0016	0.0012	0.0017	0.0011	0.0012	0.0015	0.0005	0.0007	0.0017	0.0023	0.0011
										752	0	0.0002	0.0006	0.0006	-0.0001	-0.0003	0.0004	0.0002	0.0009	0.0005	0.0005	0.0005	0.0002	0.0012	0.0001	-0.0005	-0.0005	0.0007	0.0015	-0.0004	0.001	0.0005	-0.0002	0.0011	0.0011	-0.0009	0.0003	0.0011	0.0009	-0.0003	0.0004	0.0003	0.0004	0.0004	-0.0006	0	-0.0006	-0.001	-0.002
										756	0	0.0014	0.0007	0.0007	0.0006	0.0015	0.0007	0.0006	0.0002	0.0025	0.0019	0.0006	0.0017	0.0012	0.0017	0.0019	0.0001	0.0013	0.0011	0.0018	0.0019	0.0015	0.0016	0.0029	0.0013	0.0004	0.0003	0.0002	0.0012	0.0006	0.0008	0.0002	0.0007	0.001	0.0018	0.0008	0.001	0	-0.0004
										760	0	0.0011	0	0.0003	0.0009	0.0009	0.0007	0.0007	0.0007	0.0004	0.0004	0.0016	0.0015	0.0003	0.0014	0.0004	0.0006	0.0005	0.0011	0.0015	0.0012	0.0003	0.0007	0.0008	0.0004	-0.0001	0.0007	-0.0001	0.0003	-0.0003	0.0004	0.0003	-0.0001	-0.0008	0.0001	-0.001	0.0006	0.0008	-0.0003
										764	0	0	-0.0005	0.0005	0.0009	0.0007	0.0007	0	0.0008	0.0003	0	0.0001	0.0002	0.0009	0.0003	0.0013	-0.0004	0.0018	0.0003	0.0005	0.0007	0.0004	0.0007	0.001	-0.0001	-0.0001	0.0002	-0.0002	0.0002	-0.0008	0.0009	0.0005	0.0002	-0.0004	0.0005	-0.0004	-0.001	-0.0013	-0.0003
										768	0	-0.0009	-0.0016	0.0006	0	-0.0012	-0.0005	0.0006	0.0006	-0.0003	-0.0012	-0.0017	0.0008	0.0008	0.0005	-0.0007	-0.0015	0.0005	0.0005	0.0004	0.0003	0.0008	-0.0003	-0.0001	-0.0015	-0.0013	-0.0001	-0.0009	-0.0006	-0.0011	-0.0006	-0.0011	-0.0017	-0.0009	-0.0015	-0.0009	-0.0014	-0.0016	-0.0011
										772	0	0.0015	0.001	0.0007	0.0021	0.0013	0.0013	0.0025	0.0007	0.0008	0.002	0.0017	0.0005	0.0007	0.0006	0.0008	0.0012	0.0022	0.0008	0.0014	-0.0003	0.001	0.0016	0.002	0.0008	0.0018	0.0015	0.0007	-0.0004	0.0007	0.0007	0.0015	0.0001	0.0006	0.0005	0.0006	0.0007	-0.0017	0
										776	0	-0.0016	-0.0008	-0.0001	0.0001	-0.0002	-0.0021	-0.0002	0.001	-0.0014	-0.0011	0.0001	0.0008	-0.0008	-0.0006	-0.0001	-0.0006	0.0003	-0.0004	0.0003	0.0016	-0.0008	0.0003	-0.0003	0.0001	-0.0008	-0.0006	0.0006	-0.0006	-0.002	-0.0024	0.0001	-0.0016	0.0004	-0.0019	-0.0008	-0.0003	-0.0013	-0.0012
										780	0	0.0013	0.0014	0.0015	0.0013	0.0011	0.0011	0.002	0.0012	0.001	0.001	0.0005	0.0019	0.0006	-0.0002	0.0021	0.0005	0.0002	0.0011	0.0012	0.0011	0.0013	-0.0001	0.0004	0.0014	0.0012	0.0019	0.0005	-0.0004	0.0008	0.0025	0.0021	0.0007	0.0015	0.0015	0.0009	0.001	0.001	-0.0005
										784	0	0.0009	0.0016	0.001	0.0026	0.0014	0.0016	0.0022	0.0022	0.0014	-0.0003	0.0021	0.002	0.0014	0.0012	0.0025	0.0014	0.0022	0.0014	0.0011	0.0029	0.0019	0.0018	0.0028	0.0017	0.0011	0.002	0.002	0.0008	0.0011	0.0027	0.0022	0.0018	0.0021	0.0007	0.0007	0.0015	0.0009	0.0006
										788	0	-0.0013	0.0007	0.0012	0.0004	0.0004	-0.0014	0.0006	0.0004	0.0014	0.0001	0.0011	0.0006	0.001	0.0012	0.0005	0.0006	0.0003	0.0015	0.0003	0.0003	-0.0001	0.0015	0.0002	0.0011	-0.0005	0.0014	-0.0005	-0.0014	-0.0015	0.0008	-0.0008	0.0006	0.0002	0.0001	-0.0001	-0.0008	0.0002	0.0008
										792	0	0.001	-0.0007	0.0009	0.0002	-0.0004	0	0.0008	-0.0014	0.0002	0.0008	-0.0008	-0.0003	0.0012	0.0001	-0.0003	0.0009	0.0015	0.0005	0.0018	-0.0008	0.0001	0.0005	0.0021	-0.0002	0.0001	0.0007	0.0029	-0.0001	-0.0006	0.0006	0.001	0.0008	0.0003	-0.0015	0	-0.0001	0.0006	0
										796	0	-0.0003	0	0.0006	-0.0004	0.0003	-0.0007	-0.0014	0.0002	0.0001	-0.0006	0.0006	-0.0006	0.0006	0.0007	-0.0002	-0.0014	-0.0006	0.0001	-0.0005	0.0001	0.0013	-0.0009	-0.0003	-0.0009	-0.0006	0.0002	-0.0006	-0.0008	-0.0009	-0.0004	-0.0001	-0.0019	-0.0011	-0.0014	-0.0019	0.0008	-0.0013	-0.0011
										800	0	-0.0003	0.0009	0.0001	0.0004	0.0004	-0.0003	-0.0003	0.0015	-0.0006	-0.0014	0.0003	-0.0002	-0.0017	-0.0009	-0.0013	-0.0004	0	0.001	0.0003	0.0002	-0.0012	0.0003	0	-0.0006	0.0006	0.0002	-0.0017	0.0001	0.0007	-0.0002	0.0007	0.0003	-0.0008	-0.0007	-0.0003	0.0003	-0.001	-0.0003
[truncated: 102 more columns]

## Sheet: Sheet1
	300	304	308	312	316	320	324	328	332	336	340	344	348	352	356	360	364	368	372	376	380	384	388	392	396	400	404	408	412	416	420	424	428	432	436	440	444	448	452	456	460	464	468	472	476	480	484	488	492
	0	0	0	0	0	0	0	0	0	0	0	0	0	0	0	0	0	0	0	0	0	0	0	0	0	0	0	0	0	0	0	0	0	0	0	0	0	0	0	0	0	0	0	0	0	0	0	0	0
	-0.0052	-0.0063	-0.0014	-0.0047	-0.0051	-0.0058	-0.0056	-0.0064	-0.007	-0.008	-0.0083	-0.0116	-0.0108	-0.0133	-0.0131	-0.0142	-0.013	-0.017	-0.0164	-0.015	-0.022	-0.0215	-0.0155	-0.0188	-0.0204	-0.0154	-0.015	-0.015	-0.0151	-0.0135	-0.0108	-0.0087	-0.0087	-0.0067	-0.0046	-0.0032	-0.0019	-0.0008	-0.002	-0.0007	0.001	0.0012	0.0017	0.0018	0.0011	0.0021	0.0025	0.0022	0.0024
	-0.0114	-0.0092	-0.005	-0.0068	-0.0075	-0.0079	-0.0075	-0.0085	-0.0092	-0.0095	-0.011	-0.014	-0.015	-0.0168	-0.0151	-0.0179	-0.0171	-0.0227	-0.0218	-0.0219	-0.0218	-0.0254	-0.0222	-0.0232	-0.0217	-0.0195	-0.0207	-0.021	-0.0187	-0.0172	-0.0137	-0.0115	-0.0107	-0.0083	-0.0068	-0.0026	-0.0036	-0.0023	-0.0019	0.0002	0.0013	0.001	0.002	0.0022	0.002	0.0032	0.0034	0.0033	0.003
	-0.0054	-0.0045	-0.0019	-0.0029	-0.0031	-0.0047	-0.0042	-0.0054	-0.0053	-0.0061	-0.0076	-0.0105	-0.009	-0.0122	-0.0123	-0.0137	-0.0119	-0.0189	-0.0163	-0.0175	-0.0185	-0.0182	-0.0207	-0.018	-0.017	-0.0127	-0.0155	-0.0164	-0.0142	-0.0132	-0.0105	-0.0075	-0.0076	-0.0046	-0.003	-0.0015	-0.0007	0.0008	0.0001	0.0026	0.0048	0.0038	0.0041	0.0046	0.0043	0.005	0.0053	0.0048	0.005
	-0.0061	-0.0053	-0.0023	-0.0031	-0.0033	-0.0036	-0.0042	-0.0045	-0.0045	-0.0058	-0.0075	-0.0101	-0.0099	-0.0123	-0.013	-0.0138	-0.0132	-0.0186	-0.0176	-0.0177	-0.0193	-0.0172	-0.0181	-0.0197	-0.0183	-0.0112	-0.0161	-0.0152	-0.0143	-0.0132	-0.0102	-0.0083	-0.0062	-0.0033	-0.0022	-0.0011	0.002	0.0029	0.0022	0.004	0.005	0.0043	0.0057	0.006	0.0055	0.0066	0.0069	0.006	0.0065
	-0.0079	-0.0047	-0.0037	-0.0026	-0.0045	-0.0047	-0.0049	-0.0063	-0.0063	-0.007	-0.0087	-0.0119	-0.0115	-0.0131	-0.0138	-0.0149	-0.0156	-0.0212	-0.018	-0.0169	-0.0246	-0.0201	-0.0223	-0.0216	-0.0253	-0.0161	-0.0196	-0.0193	-0.0152	-0.0137	-0.0114	-0.0101	-0.0077	-0.0051	-0.0031	-0.0009	0.0009	0.0019	0.0011	0.0043	0.006	0.006	0.0063	0.0066	0.0065	0.0071	0.0079	0.0073	0.0076
	-0.0101	-0.0091	-0.0054	-0.0056	-0.0067	-0.0066	-0.0068	-0.0079	-0.0088	-0.01	-0.0111	-0.0152	-0.0154	-0.0167	-0.0194	-0.02	-0.0203	-0.0269	-0.025	-0.0244	-0.0303	-0.0242	-0.0308	-0.0249	-0.0304	-0.0213	-0.0246	-0.0205	-0.0202	-0.0191	-0.0156	-0.0126	-0.0103	-0.0086	-0.0056	-0.003	-0.0015	0.0005	0.001	0.0036	0.0059	0.0062	0.0066	0.0078	0.0075	0.0088	0.0089	0.0085	0.0089
	-0.0128	-0.0099	-0.0069	-0.007	-0.0072	-0.0066	-0.0074	-0.0081	-0.0093	-0.01	-0.0115	-0.0139	-0.0147	-0.0183	-0.0193	-0.0201	-0.022	-0.027	-0.026	-0.0271	-0.0269	-0.0264	-0.0283	-0.0278	-0.0308	-0.0204	-0.0228	-0.0228	-0.0203	-0.0187	-0.017	-0.0107	-0.0118	-0.008	-0.0053	-0.0034	-0.001	0.0012	0.0011	0.0039	0.0061	0.0067	0.0073	0.0081	0.0081	0.0089	0.0095	0.0093	0.0097
	-0.0084	-0.0098	-0.0055	-0.0042	-0.0057	-0.0052	-0.0058	-0.0067	-0.008	-0.0085	-0.0109	-0.0144	-0.013	-0.0163	-0.017	-0.0197	-0.0207	-0.0253	-0.023	-0.0268	-0.0301	-0.0244	-0.0254	-0.0213	-0.0275	-0.0219	-0.0246	-0.0216	-0.0201	-0.0179	-0.0153	-0.0116	-0.0099	-0.0068	-0.0034	-0.0009	0.0026	0.0024	0.0021	0.0056	0.0078	0.0083	0.0093	0.0099	0.0102	0.0112	0.0112	0.0113	0.0116
	-0.0073	-0.0087	-0.0055	-0.0043	-0.005	-0.005	-0.0056	-0.0066	-0.0074	-0.009	-0.0109	-0.0141	-0.0154	-0.0184	-0.0176	-0.0196	-0.0193	-0.0243	-0.0244	-0.0264	-0.0317	-0.0253	-0.0286	-0.0279	-0.0262	-0.0213	-0.0233	-0.0219	-0.0214	-0.0176	-0.015	-0.0124	-0.0101	-0.0064	-0.0036	0.0007	0.0027	0.0031	0.0037	0.0066	0.0089	0.0089	0.0097	0.0109	0.0112	0.012	0.0126	0.0124	0.0126
	-0.0081	-0.0081	-0.0041	-0.0047	-0.0056	-0.0059	-0.0061	-0.0066	-0.0076	-0.0081	-0.0103	-0.0144	-0.0157	-0.017	-0.0176	-0.0201	-0.0208	-0.0268	-0.0216	-0.0273	-0.0311	-0.0264	-0.0272	-0.0264	-0.0271	-0.022	-0.0257	-0.0199	-0.0198	-0.0178	-0.0146	-0.0107	-0.0085	-0.0059	-0.0032	0.0002	0.0019	0.0034	0.0047	0.0075	0.0097	0.0103	0.0108	0.0118	0.012	0.013	0.0136	0.0134	0.0137
	-0.0064	-0.0061	-0.0048	-0.0047	-0.0043	-0.0049	-0.0054	-0.0065	-0.0069	-0.0091	-0.0107	-0.0142	-0.0162	-0.0169	-0.0184	-0.0199	-0.0223	-0.0279	-0.0231	-0.0264	-0.0271	-0.0262	-0.0281	-0.0263	-0.0293	-0.0232	-0.0239	-0.0213	-0.0186	-0.0182	-0.0132	-0.012	-0.0091	-0.0051	-0.0025	0.0011	0.0032	0.0043	0.0041	0.0084	0.0103	0.0113	0.012	0.0129	0.0129	0.0143	0.0151	0.0149	0.0151
	-0.0067	-0.0066	-0.0047	-0.0044	-0.0053	-0.0049	-0.0055	-0.0064	-0.0072	-0.0087	-0.0114	-0.015	-0.0155	-0.018	-0.0195	-0.0214	-0.0242	-0.0292	-0.0259	-0.0278	-0.03	-0.0266	-0.0251	-0.0294	-0.0301	-0.026	-0.0251	-0.0216	-0.0193	-0.0178	-0.0136	-0.0125	-0.0098	-0.0045	-0.0013	0.0011	0.0039	0.0054	0.0063	0.0096	0.0112	0.0124	0.0129	0.0141	0.0144	0.0156	0.0158	0.0159	0.0163
	-0.0099	-0.0101	-0.0051	-0.0054	-0.0059	-0.0061	-0.0059	-0.0073	-0.008	-0.0094	-0.0129	-0.0157	-0.0168	-0.0178	-0.0199	-0.0226	-0.0251	-0.0289	-0.0253	-0.0306	-0.0318	-0.0318	-0.0315	-0.0305	-0.0318	-0.0232	-0.0262	-0.0245	-0.0225	-0.0191	-0.0148	-0.0116	-0.0113	-0.0069	-0.0021	0.0001	0.0035	0.0054	0.0051	0.0081	0.0116	0.0126	0.013	0.0145	0.0149	0.0163	0.0165	0.0168	0.0169
	-0.0095	-0.0102	-0.0056	-0.0052	-0.0067	-0.0062	-0.0066	-0.0079	-0.0087	-0.0112	-0.0115	-0.0161	-0.0174	-0.0204	-0.0204	-0.0222	-0.025	-0.0296	-0.0251	-0.0308	-0.0301	-0.0313	-0.0314	-0.0323	-0.0302	-0.0225	-0.0246	-0.0232	-0.022	-0.0189	-0.0149	-0.0133	-0.0096	-0.0064	-0.0028	0.0001	0.0046	0.0062	0.0064	0.0097	0.0125	0.0133	0.0141	0.0156	0.0159	0.0171	0.0179	0.0177	0.0182
	-0.0103	-0.0106	-0.0048	-0.0051	-0.0062	-0.0058	-0.0063	-0.0077	-0.0084	-0.0097	-0.0129	-0.0161	-0.0171	-0.0192	-0.0224	-0.0232	-0.0239	-0.0295	-0.0275	-0.0302	-0.0336	-0.0287	-0.0316	-0.0308	-0.0308	-0.0218	-0.0256	-0.0236	-0.0228	-0.0212	-0.0159	-0.0121	-0.0101	-0.0048	-0.0024	0.0007	0.0041	0.0067	0.0072	0.011	0.0128	0.0138	0.0154	0.0166	0.0171	0.0182	0.0188	0.0191	0.0195
	-0.0112	-0.0119	-0.0075	-0.0077	-0.0065	-0.007	-0.0072	-0.0082	-0.0094	-0.0115	-0.0131	-0.0178	-0.0186	-0.0217	-0.0226	-0.0236	-0.0246	-0.0298	-0.0266	-0.0323	-0.0347	-0.0315	-0.0335	-0.0316	-0.0335	-0.0272	-0.0291	-0.0252	-0.0222	-0.0195	-0.0159	-0.0144	-0.0109	-0.0074	-0.003	0.0008	0.0046	0.0066	0.0077	0.011	0.0135	0.0148	0.0162	0.017	0.018	0.0187	0.0196	0.0199	0.0201
	-0.0118	-0.012	-0.007	-0.0063	-0.0067	-0.0077	-0.0073	-0.008	-0.0093	-0.0111	-0.0141	-0.0174	-0.0194	-0.0212	-0.0231	-0.0261	-0.0258	-0.0323	-0.0289	-0.0306	-0.0344	-0.0331	-0.0288	-0.0346	-0.036	-0.0267	-0.0326	-0.0254	-0.0212	-0.0215	-0.0165	-0.0136	-0.0114	-0.006	-0.0033	0.0006	0.0041	0.0067	0.0068	0.012	0.0144	0.0156	0.0169	0.0182	0.0185	0.0199	0.0208	0.0211	0.0214
	-0.0129	-0.0127	-0.0088	-0.0081	-0.0074	-0.0076	-0.008	-0.0092	-0.0097	-0.0123	-0.0137	-0.0177	-0.0204	-0.0211	-0.025	-0.027	-0.0274	-0.0337	-0.0321	-0.0342	-0.0385	-0.0345	-0.033	-0.034	-0.0342	-0.0284	-0.0291	-0.0264	-0.0266	-0.0212	-0.0172	-0.0129	-0.0113	-0.0068	-0.0028	0.0013	0.0036	0.0076	0.0077	0.0118	0.0148	0.0168	0.0178	0.0185	0.0193	0.0205	0.0217	0.0222	0.0224
	-0.0142	-0.0136	-0.0076	-0.0084	-0.0081	-0.0081	-0.0081	-0.0089	-0.0101	-0.012	-0.0151	-0.0185	-0.0194	-0.0223	-0.0243	-0.0268	-0.0282	-0.0355	-0.0319	-0.0367	-0.0384	-0.0335	-0.0328	-0.0347	-0.0346	-0.0288	-0.03	-0.0271	-0.0247	-0.0216	-0.0165	-0.0141	-0.0112	-0.0068	-0.0037	0.0013	0.0051	0.0069	0.0084	0.0121	0.0156	0.0171	0.018	0.0195	0.0201	0.0217	0.0228	0.0227	0.0236
	-0.0127	-0.013	-0.009	-0.0079	-0.0079	-0.008	-0.0078	-0.0096	-0.0101	-0.0123	-0.0156	-0.019	-0.0212	-0.0216	-0.0241	-0.0266	-0.0281	-0.0374	-0.0289	-0.0345	-0.0396	-0.0353	-0.0379	-0.0345	-0.038	-0.0263	-0.03	-0.0288	-0.0262	-0.0217	-0.0189	-0.0141	-0.0124	-0.0069	-0.0027	0.0012	0.005	0.0078	0.0085	0.0124	0.0155	0.0179	0.0187	0.0211	0.0212	0.0228	0.024	0.0239	0.0245
	-0.0151	-0.0144	-0.0097	-0.0099	-0.0091	-0.0089	-0.009	-0.0099	-0.0107	-0.0134	-0.017	-0.02	-0.0221	-0.0233	-0.0262	-0.0269	-0.0286	-0.0367	-0.0336	-0.0326	-0.04	-0.0369	-0.0382	-0.0362	-0.0377	-0.0288	-0.0313	-0.0306	-0.0254	-0.0241	-0.0176	-0.015	-0.0123	-0.0067	-0.0024	0.0028	0.0058	0.0076	0.0087	0.0138	0.0165	0.0178	0.02	0.0206	0.0215	0.0234	0.0246	0.0247	0.0253
	-0.0155	-0.0153	-0.0089	-0.0096	-0.0094	-0.009	-0.0095	-0.0109	-0.012	-0.014	-0.0174	-0.0204	-0.0222	-0.0251	-0.0276	-0.0277	-0.0335	-0.0388	-0.0356	-0.0354	-0.0417	-0.0365	-0.0427	-0.0392	-0.0374	-0.0357	-0.0342	-0.0311	-0.0279	-0.0243	-0.0193	-0.0148	-0.0128	-0.0079	-0.0038	0.0021	0.0053	0.0082	0.0087	0.0134	0.0169	0.0183	0.0201	0.0223	0.0223	0.0244	0.0253	0.0258	0.0258
	-0.0184	-0.0153	-0.0111	-0.0096	-0.0098	-0.0091	-0.0095	-0.0106	-0.0125	-0.0139	-0.0171	-0.0212	-0.0239	-0.0243	-0.0284	-0.0293	-0.0308	-0.0392	-0.0357	-0.0399	-0.0422	-0.0385	-0.0367	-0.037	-0.0418	-0.0307	-0.035	-0.0323	-0.0278	-0.025	-0.0208	-0.0159	-0.0128	-0.0072	-0.0026	0.0015	0.0054	0.0082	0.0101	0.014	0.0178	0.0196	0.0211	0.0229	0.0239	0.0248	0.0265	0.0264	0.0272
	-0.0162	-0.0159	-0.0106	-0.0094	-0.009	-0.009	-0.01	-0.011	-0.0125	-0.014	-0.0165	-0.021	-0.0244	-0.0263	-0.0282	-0.0298	-0.0319	-0.0417	-0.0373	-0.0406	-0.0449	-0.0368	-0.0406	-0.0391	-0.0411	-0.0339	-0.0336	-0.0297	-0.0274	-0.0249	-0.0204	-0.0151	-0.0131	-0.0068	-0.0038	0.0015	0.0056	0.0083	0.0101	0.014	0.0182	0.0202	0.0217	0.0232	0.0247	0.0267	0.0274	0.0279	0.0285
	-0.0176	-0.0161	-0.0114	-0.0111	-0.01	-0.0101	-0.01	-0.0118	-0.0128	-0.0142	-0.0178	-0.0229	-0.0243	-0.0276	-0.0288	-0.0313	-0.033	-0.0391	-0.038	-0.0403	-0.0422	-0.0422	-0.0403	-0.0421	-0.0399	-0.0336	-0.0352	-0.0316	-0.03	-0.0255	-0.0216	-0.0159	-0.0143	-0.0087	-0.0025	0.0018	0.0062	0.0093	0.0101	0.0144	0.0182	0.0211	0.0229	0.0247	0.0248	0.0271	0.0283	0.0289	0.0292
	-0.0164	-0.0167	-0.0122	-0.0106	-0.0108	-0.01	-0.0106	-0.0122	-0.0126	-0.0153	-0.0185	-0.0221	-0.0245	-0.0271	-0.0293	-0.0331	-0.0338	-0.0393	-0.0381	-0.0404	-0.0452	-0.0399	-0.042	-0.0423	-0.0414	-0.0344	-0.0351	-0.0315	-0.0297	-0.0263	-0.0208	-0.0162	-0.0128	-0.0081	-0.0044	0.0015	0.0075	0.0101	0.0109	0.0155	0.0194	0.0216	0.0233	0.0252	0.0259	0.0279	0.0294	0.0298	0.0304
	-0.0168	-0.0174	-0.0114	-0.0103	-0.0101	-0.0097	-0.0103	-0.0119	-0.0136	-0.0155	-0.0187	-0.023	-0.0246	-0.0279	-0.0297	-0.0327	-0.0351	-0.0406	-0.0358	-0.0386	-0.045	-0.0397	-0.042	-0.042	-0.0418	-0.036	-0.0361	-0.0322	-0.0296	-0.0277	-0.0203	-0.0153	-0.014	-0.0072	-0.0029	0.0019	0.0083	0.0096	0.012	0.0172	0.0204	0.0228	0.024	0.026	0.0271	0.0289	0.0305	0.031	0.0314
	-0.0203	-0.0173	-0.0123	-0.012	-0.0116	-0.0109	-0.0107	-0.0123	-0.0141	-0.0163	-0.0191	-0.0247	-0.025	-0.0288	-0.0317	-0.0338	-0.0354	-0.0441	-0.0392	-0.0455	-0.0444	-0.0411	-0.0447	-0.0447	-0.0421	-0.0336	-0.038	-0.034	-0.03	-0.0288	-0.0216	-0.0189	-0.0142	-0.0094	-0.0022	0.0018	0.0056	0.0102	0.0131	0.0168	0.0207	0.0226	0.0247	0.0266	0.0278	0.0297	0.0311	0.0317	0.0322
	-0.0197	-0.0188	-0.0124	-0.0115	-0.0118	-0.0107	-0.0112	-0.0126	-0.0138	-0.0168	-0.0191	-0.0236	-0.0262	-0.0296	-0.031	-0.0345	-0.0368	-0.043	-0.0374	-0.0438	-0.0448	-0.0437	-0.0448	-0.0449	-0.0409	-0.0365	-0.0369	-0.0332	-0.0326	-0.0279	-0.0208	-0.0183	-0.0151	-0.0075	-0.0039	0.001	0.0077	0.0104	0.0118	0.0171	0.0211	0.024	0.0247	0.0274	0.0284	0.0303	0.032	0.0327	0.0331
	-0.0203	-0.0198	-0.0133	-0.0122	-0.0115	-0.0112	-0.0116	-0.0133	-0.0142	-0.0173	-0.0201	-0.0243	-0.0264	-0.0287	-0.0326	-0.0352	-0.0372	-0.0434	-0.043	-0.0443	-0.0473	-0.0452	-0.045	-0.0462	-0.0451	-0.0349	-0.0373	-0.0354	-0.0322	-0.0292	-0.0227	-0.0177	-0.015	-0.0077	-0.0037	0.0026	0.0075	0.0107	0.0126	0.0179	0.0216	0.0241	0.0262	0.0286	0.0292	0.0321	0.033	0.0336	0.0345
	-0.0207	-0.0215	-0.0142	-0.0116	-0.0114	-0.0112	-0.0117	-0.0139	-0.0144	-0.0174	-0.0208	-0.0248	-0.0273	-0.03	-0.033	-0.0357	-0.0369	-0.0445	-0.0431	-0.0456	-0.045	-0.0448	-0.0437	-0.0435	-0.045	-0.0368	-0.0367	-0.0367	-0.0319	-0.0297	-0.0226	-0.0173	-0.0154	-0.0085	-0.0026	0.0029	0.0077	0.0116	0.0141	0.0183	0.0226	0.0249	0.0275	0.0298	0.0298	0.0323	0.0339	0.0346	0.0353
	-0.0204	-0.0187	-0.0138	-0.0117	-0.0117	-0.0117	-0.0118	-0.0132	-0.0148	-0.0179	-0.0209	-0.0249	-0.0273	-0.0306	-0.0329	-0.0364	-0.0389	-0.0453	-0.0442	-0.0476	-0.0492	-0.0458	-0.0453	-0.0466	-0.0479	-0.0373	-0.0383	-0.0367	-0.0345	-0.0288	-0.0225	-0.0189	-0.0155	-0.0077	-0.0033	0.0035	0.0075	0.0111	0.0135	0.0184	0.023	0.0256	0.0277	0.0305	0.0313	0.0339	0.0351	0.0354	0.0368
	-0.0224	-0.0205	-0.0156	-0.0131	-0.0125	-0.0122	-0.0126	-0.0138	-0.0165	-0.018	-0.0222	-0.0269	-0.0287	-0.031	-0.0356	-0.0377	-0.0389	-0.0464	-0.0407	-0.0459	-0.0512	-0.0465	-0.0506	-0.0484	-0.0465	-0.0401	-0.038	-0.036	-0.0338	-0.0299	-0.024	-0.0189	-0.0153	-0.0104	-0.004	0.0028	0.0078	0.0122	0.0129	0.019	0.0235	0.0264	0.0288	0.0306	0.0318	0.0343	0.0359	0.0366	0.0372
	-0.0229	-0.02	-0.0148	-0.0132	-0.0126	-0.0119	-0.0124	-0.0142	-0.0158	-0.0185	-0.0223	-0.0271	-0.0288	-0.0339	-0.0343	-0.0387	-0.0396	-0.0468	-0.0425	-0.0482	-0.0507	-0.0453	-0.046	-0.0459	-0.0483	-0.0389	-0.0405	-0.0388	-0.0345	-0.0297	-0.0246	-0.0184	-0.0148	-0.0093	-0.0024	0.0022	0.0079	0.013	0.015	0.0192	0.0242	0.0268	0.0297	0.0316	0.0332	0.0354	0.037	0.0376	0.0384
	-0.0227	-0.0193	-0.0148	-0.0134	-0.0122	-0.0116	-0.0119	-0.0147	-0.0155	-0.0185	-0.0223	-0.0275	-0.0302	-0.0332	-0.0354	-0.0385	-0.0404	-0.0466	-0.0451	-0.0474	-0.0515	-0.0443	-0.0496	-0.0486	-0.0483	-0.0419	-0.0405	-0.0375	-0.0345	-0.0303	-0.0245	-0.0192	-0.016	-0.0074	-0.0021	0.0033	0.0084	0.0124	0.0161	0.02	0.0254	0.0278	0.0301	0.0324	0.0344	0.0366	0.0381	0.0384	0.0394
	-0.0225	-0.0205	-0.0149	-0.013	-0.0127	-0.012	-0.0125	-0.0136	-0.0154	-0.019	-0.0221	-0.027	-0.03	-0.0334	-0.0354	-0.04	-0.0423	-0.0492	-0.0487	-0.0479	-0.0516	-0.0513	-0.0513	-0.0473	-0.048	-0.0394	-0.0436	-0.0366	-0.0336	-0.0311	-0.024	-0.0201	-0.0153	-0.0079	-0.0026	0.0037	0.0098	0.0128	0.0158	0.0211	0.0256	0.029	0.0312	0.0335	0.0346	0.0375	0.039	0.0393	0.0406
	-0.0249	-0.0219	-0.0149	-0.0144	-0.0137	-0.0129	-0.0133	-0.0152	-0.0164	-0.0202	-0.0226	-0.0289	-0.0309	-0.0344	-0.0363	-0.0397	-0.0409	-0.0508	-0.0479	-0.0498	-0.0524	-0.0534	-0.0501	-0.0503	-0.0493	-0.0431	-0.0419	-0.0406	-0.0363	-0.03	-0.0248	-0.0204	-0.0151	-0.0081	-0.0031	0.0046	0.009	0.013	0.0154	0.0212	0.0258	0.0286	0.0319	0.034	0.0358	0.0378	0.0398	0.0401	0.0414
	-0.0246	-0.0209	-0.0151	-0.0146	-0.0129	-0.0125	-0.0128	-0.0143	-0.0168	-0.0196	-0.0236	-0.0286	-0.0314	-0.0334	-0.0363	-0.0404	-0.043	-0.0501	-0.0493	-0.0515	-0.0542	-0.0478	-0.053	-0.0485	-0.0522	-0.0448	-0.0414	-0.0398	-0.0358	-0.0325	-0.0253	-0.0195	-0.0148	-0.0092	-0.0014	0.0039	0.0088	0.0128	0.0164	0.0222	0.0267	0.0296	0.0322	0.035	0.0367	0.039	0.0405	0.0414	0.0423
	-0.0226	-0.0225	-0.0158	-0.0144	-0.0149	-0.0135	-0.0131	-0.0155	-0.017	-0.0205	-0.0238	-0.0299	-0.0313	-0.0366	-0.0377	-0.0416	-0.0438	-0.0528	-0.0503	-0.054	-0.0546	-0.0528	-0.0516	-0.0516	-0.0515	-0.0426	-0.0456	-0.0395	-0.0374	-0.0324	-0.0268	-0.0195	-0.0144	-0.0107	-0.0024	0.0036	0.0099	0.0136	0.0165	0.0223	0.0274	0.0304	0.0328	0.0358	0.0372	0.0397	0.0415	0.0425	0.043
	-0.0238	-0.0231	-0.018	-0.0151	-0.0145	-0.0138	-0.0141	-0.0163	-0.0178	-0.0208	-0.0247	-0.03	-0.0331	-0.0362	-0.0396	-0.0432	-0.0453	-0.0506	-0.0509	-0.0535	-0.0539	-0.0546	-0.0541	-0.0515	-0.0541	-0.0444	-0.0452	-0.0415	-0.0373	-0.0321	-0.0263	-0.0203	-0.016	-0.01	-0.0031	0.0037	0.0111	0.0141	0.0171	0.0227	0.0278	0.0313	0.0339	0.0368	0.038	0.0407	0.0425	0.0434	0.0442
	-0.0237	-0.0236	-0.0167	-0.0138	-0.0138	-0.0137	-0.014	-0.0158	-0.0179	-0.0209	-0.0249	-0.0315	-0.0329	-0.0368	-0.0399	-0.0428	-0.046	-0.0514	-0.0528	-0.0523	-0.0554	-0.0544	-0.057	-0.0511	-0.05	-0.0441	-0.0452	-0.0417	-0.0384	-0.0332	-0.0261	-0.0207	-0.0154	-0.0076	-0.002	0.0032	0.0102	0.0154	0.018	0.0239	0.0292	0.0325	0.0351	0.0378	0.0391	0.0414	0.0436	0.0444	0.0454
	-0.0251	-0.0243	-0.0173	-0.0156	-0.0146	-0.0136	-0.0148	-0.0165	-0.0191	-0.0217	-0.0251	-0.0312	-0.0345	-0.0372	-0.041	-0.0445	-0.0464	-0.0538	-0.0512	-0.0553	-0.0599	-0.056	-0.0537	-0.0551	-0.0557	-0.047	-0.0457	-0.0407	-0.0384	-0.0331	-0.0263	-0.0198	-0.0157	-0.0089	-0.0024	0.0047	0.0112	0.0153	0.0176	0.0234	0.0289	0.0324	0.0357	0.0383	0.04	0.0423	0.0446	0.0453	0.0465
	-0.0273	-0.024	-0.0176	-0.0153	-0.0144	-0.0138	-0.0146	-0.017	-0.0174	-0.0217	-0.0263	-0.0308	-0.0351	-0.0386	-0.0393	-0.0445	-0.0476	-0.0541	-0.0519	-0.0566	-0.0581	-0.0564	-0.0562	-0.0562	-0.0567	-0.0444	-0.0474	-0.0423	-0.038	-0.0331	-0.0276	-0.0224	-0.0159	-0.0099	-0.0021	0.0041	0.0113	0.0147	0.0182	0.0241	0.0296	0.0329	0.0362	0.0382	0.0407	0.0434	0.0453	0.0463	0.0472
	-0.026	-0.0239	-0.0177	-0.0161	-0.0151	-0.0138	-0.0146	-0.0167	-0.0181	-0.0221	-0.0258	-0.032	-0.0347	-0.0374	-0.0415	-0.0451	-0.0471	-0.0571	-0.0513	-0.0565	-0.0582	-0.0553	-0.055	-0.056	-0.0559	-0.0467	-0.0469	-0.0418	-0.0391	-0.0341	-0.0277	-0.0204	-0.0152	-0.0092	-0.0001	0.0053	0.0112	0.017	0.0193	0.0248	0.0308	0.0342	0.0375	0.0401	0.0414	0.0443	0.0468	0.0472	0.0483
	-0.0262	-0.026	-0.0199	-0.0167	-0.015	-0.0142	-0.0151	-0.0171	-0.0193	-0.0226	-0.0266	-0.0322	-0.0359	-0.0391	-0.0425	-0.0474	-0.0482	-0.0575	-0.0542	-0.0577	-0.0612	-0.0563	-0.0596	-0.0555	-0.0533	-0.0488	-0.0485	-0.0443	-0.0397	-0.0348	-0.0266	-0.0224	-0.0166	-0.0092	-0.0018	0.0043	0.0121	0.0162	0.0194	0.0275	0.0314	0.0348	0.0375	0.0408	0.0427	0.0453	0.0472	0.0482	0.0495
	-0.0288	-0.0239	-0.0187	-0.0161	-0.0146	-0.0143	-0.015	-0.0173	-0.0191	-0.0223	-0.0265	-0.0334	-0.0345	-0.04	-0.0427	-0.0481	-0.0506	-0.0552	-0.0527	-0.0553	-0.0617	-0.0547	-0.0563	-0.0558	-0.0542	-0.0473	-0.0497	-0.0444	-0.0395	-0.0357	-0.0275	-0.0221	-0.0162	-0.0091	-0.0008	0.0064	0.0118	0.0172	0.0203	0.0271	0.0322	0.0355	0.0386	0.0413	0.0435	0.0461	0.0486	0.0493	0.0503
	-0.0265	-0.0262	-0.0173	-0.0158	-0.0143	-0.0145	-0.0154	-0.0171	-0.0193	-0.0234	-0.0272	-0.0325	-0.0359	-0.04	-0.0444	-0.0477	-0.0494	-0.0557	-0.0533	-0.0609	-0.0618	-0.0577	-0.0591	-0.0581	-0.059	-0.0507	-0.0494	-0.044	-0.0404	-0.0363	-0.0277	-0.0218	-0.0163	-0.0095	-0.0006	0.0058	0.0114	0.0169	0.0208	0.0272	0.0328	0.0364	0.039	0.0425	0.0443	0.0475	0.0489	0.0504	0.0516
	-0.0266	-0.0258	-0.019	-0.0159	-0.0149	-0.015	-0.0154	-0.0181	-0.0208	-0.0235	-0.0283	-0.0342	-0.0374	-0.0405	-0.0449	-0.0488	-0.0507	-0.0587	-0.0558	-0.0602	-0.0657	-0.0607	-0.0604	-0.0597	-0.0586	-0.0479	-0.0507	-0.0441	-0.0412	-0.0361	-0.0283	-0.0219	-0.0166	-0.0088	-0.0015	0.0043	0.0129	0.0181	0.0211	0.0268	0.0335	0.0365	0.0402	0.0436	0.0452	0.0478	0.05	0.0512	0.0524
	-0.0302	-0.0268	-0.018	-0.0168	-0.0153	-0.0152	-0.0155	-0.0176	-0.0199	-0.024	-0.0278	-0.0339	-0.0382	-0.041	-0.045	-0.0488	-0.0513	-0.06	-0.0564	-0.0616	-0.0623	-0.0602	-0.0602	-0.0602	-0.0581	-0.05	-0.0516	-0.0448	-0.0421	-0.0352	-0.0287	-0.0225	-0.0161	-0.0088	-0.0007	0.0068	0.0125	0.0187	0.0214	0.0287	0.0333	0.0375	0.0409	0.0439	0.0463	0.0493	0.0511	0.0523	0.0531
	-0.0271	-0.0248	-0.0189	-0.0173	-0.0157	-0.0159	-0.0156	-0.0179	-0.02	-0.024	-0.0283	-0.0349	-0.0376	-0.0416	-0.0451	-0.0494	-0.0516	-0.0592	-0.0594	-0.0628	-0.0654	-0.0608	-0.0629	-0.0612	-0.0601	-0.0516	-0.0507	-0.0463	-0.0426	-0.0355	-0.0286	-0.0231	-0.0163	-0.0084	-0.0002	0.0062	0.0142	0.0182	0.0222	0.0279	0.0345	0.0383	0.0419	0.0446	0.0471	0.05	0.052	0.0532	0.0544
	-0.0295	-0.0255	-0.0189	-0.0171	-0.0157	-0.0156	-0.0158	-0.0183	-0.0208	-0.0246	-0.0292	-0.0355	-0.0384	-0.0418	-0.0464	-0.0506	-0.0527	-0.0607	-0.058	-0.0628	-0.0657	-0.0628	-0.0647	-0.0621	-0.0616	-0.0508	-0.0515	-0.0482	-0.0417	-0.0367	-0.0285	-0.0234	-0.0177	-0.0094	-0.0013	0.0056	0.0137	0.0187	0.022	0.029	0.035	0.0386	0.042	0.0455	0.0478	0.0511	0.0531	0.0541	0.055
	-0.0312	-0.0258	-0.0198	-0.0159	-0.0161	-0.0149	-0.0157	-0.0184	-0.0202	-0.0248	-0.0291	-0.0349	-0.038	-0.0421	-0.0453	-0.0508	-0.0532	-0.0584	-0.0595	-0.0614	-0.0685	-0.0617	-0.0633	-0.0648	-0.0579	-0.0501	-0.0521	-0.0456	-0.0432	-0.0377	-0.0286	-0.0225	-0.0161	-0.008	-0.0012	0.0074	0.0137	0.0196	0.0226	0.0288	0.0355	0.0394	0.0432	0.0462	0.0484	0.0519	0.054	0.055	0.056
	-0.0278	-0.0273	-0.0197	-0.017	-0.0158	-0.0151	-0.0158	-0.0182	-0.0203	-0.0244	-0.0292	-0.0345	-0.0393	-0.0439	-0.0464	-0.0505	-0.0538	-0.0599	-0.0611	-0.0633	-0.0674	-0.0635	-0.0641	-0.0612	-0.0638	-0.0543	-0.0514	-0.0477	-0.0428	-0.0389	-0.0304	-0.0225	-0.0189	-0.0089	-0.0021	0.0074	0.0148	0.019	0.0223	0.0301	0.0363	0.0401	0.0437	0.0472	0.0491	0.0528	0.0548	0.056	0.0573
	-0.0295	-0.0276	-0.0192	-0.0154	-0.0169	-0.0154	-0.0166	-0.0181	-0.0211	-0.0255	-0.0295	-0.0354	-0.0402	-0.0447	-0.0475	-0.0514	-0.054	-0.0624	-0.063	-0.0646	-0.0662	-0.0632	-0.0646	-0.0625	-0.0594	-0.0522	-0.0537	-0.0496	-0.0424	-0.0375	-0.0307	-0.0233	-0.0164	-0.0089	-0.001	0.0073	0.0146	0.0201	0.0232	0.0302	0.0366	0.0408	0.0448	0.0477	0.0504	0.0531	0.0557	0.0568	0.0582
	-0.0299	-0.0288	-0.0218	-0.0187	-0.0157	-0.0158	-0.0166	-0.0186	-0.0211	-0.0258	-0.0299	-0.0369	-0.0403	-0.0452	-0.0485	-0.0532	-0.0561	-0.0605	-0.0611	-0.0641	-0.0665	-0.0628	-0.0659	-0.0643	-0.0629	-0.0544	-0.0517	-0.0471	-0.0436	-0.037	-0.0315	-0.023	-0.0177	-0.0084	-0.0011	0.0075	0.0145	0.0202	0.024	0.0316	0.0375	0.0421	0.046	0.0485	0.0511	0.0544	0.0566	0.0579	0.0592
	-0.0294	-0.0263	-0.0204	-0.018	-0.0162	-0.0159	-0.0162	-0.0189	-0.021	-0.0247	-0.0303	-0.0372	-0.0399	-0.0452	-0.0492	-0.0532	-0.0556	-0.0634	-0.0616	-0.065	-0.066	-0.0654	-0.0642	-0.0631	-0.0608	-0.0563	-0.0528	-0.0482	-0.0451	-0.0383	-0.0302	-0.0227	-0.0171	-0.0095	-0.0007	0.0075	0.0145	0.0201	0.024	0.031	0.0376	0.0423	0.0465	0.0495	0.0517	0.0551	0.0577	0.0588	0.0602
	-0.0309	-0.029	-0.0201	-0.0178	-0.0171	-0.0166	-0.0168	-0.0191	-0.0218	-0.0264	-0.0317	-0.0375	-0.0412	-0.0459	-0.0504	-0.0546	-0.0575	-0.0639	-0.0645	-0.0676	-0.0672	-0.0652	-0.0682	-0.0666	-0.0626	-0.055	-0.0531	-0.0504	-0.0448	-0.0394	-0.0314	-0.0238	-0.0165	-0.0093	-0.0003	0.0075	0.0146	0.0203	0.0242	0.0325	0.038	0.0429	0.047	0.0504	0.0522	0.0556	0.0583	0.0596	0.0609
	-0.0335	-0.029	-0.02	-0.0183	-0.0161	-0.0157	-0.0171	-0.0189	-0.0217	-0.0263	-0.0306	-0.0374	-0.0412	-0.0454	-0.0496	-0.0543	-0.0572	-0.0662	-0.0631	-0.0651	-0.0713	-0.0688	-0.0661	-0.0638	-0.0669	-0.0558	-0.0541	-0.05	-0.0464	-0.039	-0.0309	-0.0236	-0.0173	-0.0089	-0.0001	0.0085	0.0147	0.0215	0.0248	0.0335	0.039	0.0432	0.0475	0.0508	0.0537	0.0567	0.0592	0.0604	0.0622
	-0.0308	-0.0286	-0.0201	-0.0172	-0.018	-0.0158	-0.0168	-0.019	-0.0217	-0.026	-0.0311	-0.0387	-0.0413	-0.045	-0.0502	-0.0549	-0.0586	-0.0642	-0.0617	-0.0674	-0.0702	-0.0677	-0.0675	-0.0643	-0.0636	-0.0576	-0.0545	-0.0512	-0.0467	-0.0392	-0.0309	-0.0242	-0.0167	-0.0092	-0.0002	0.0082	0.016	0.0209	0.0264	0.0333	0.0394	0.044	0.0484	0.0519	0.0545	0.0581	0.0602	0.0616	0.0629
	-0.0306	-0.0282	-0.0219	-0.0189	-0.0168	-0.0159	-0.0166	-0.0195	-0.0218	-0.0255	-0.0311	-0.0379	-0.0434	-0.0467	-0.0519	-0.0549	-0.0578	-0.0659	-0.0637	-0.0701	-0.0699	-0.0688	-0.0703	-0.0661	-0.0657	-0.0549	-0.0567	-0.0509	-0.0452	-0.0412	-0.0312	-0.0253	-0.0187	-0.0094	0.0001	0.0079	0.016	0.0212	0.0256	0.0343	0.0409	0.0452	0.0489	0.0525	0.0548	0.0587	0.0611	0.0625	0.064
	-0.0298	-0.0267	-0.0203	-0.0176	-0.0156	-0.016	-0.0165	-0.0189	-0.0221	-0.0262	-0.0313	-0.0379	-0.0428	-0.0465	-0.0524	-0.0559	-0.0596	-0.0665	-0.0657	-0.0696	-0.0699	-0.0681	-0.069	-0.0666	-0.0646	-0.0584	-0.0563	-0.0505	-0.0465	-0.0383	-0.0309	-0.0246	-0.0179	-0.0094	0.0015	0.0081	0.017	0.0233	0.0269	0.0349	0.0416	0.0463	0.05	0.0537	0.0565	0.0597	0.0625	0.0636	0.0651
	-0.03	-0.0269	-0.0207	-0.0188	-0.0171	-0.0166	-0.017	-0.0199	-0.0221	-0.0267	-0.0322	-0.0403	-0.0431	-0.0482	-0.0524	-0.0557	-0.06	-0.0676	-0.0662	-0.0692	-0.0723	-0.068	-0.0723	-0.0677	-0.0668	-0.0575	-0.0589	-0.0504	-0.0477	-0.0394	-0.0331	-0.0248	-0.0193	-0.0089	0.0004	0.0086	0.0166	0.0223	0.0278	0.0352	0.042	0.0463	0.0508	0.0544	0.057	0.0603	0.063	0.0646	0.0654
	-0.0305	-0.0292	-0.021	-0.0196	-0.0176	-0.017	-0.0178	-0.0204	-0.0228	-0.027	-0.0324	-0.0397	-0.0434	-0.0477	-0.0531	-0.0573	-0.0593	-0.0686	-0.0694	-0.073	-0.0708	-0.0702	-0.0704	-0.0693	-0.0687	-0.0595	-0.0579	-0.0523	-0.0475	-0.0402	-0.0338	-0.0257	-0.0182	-0.0112	0.0004	0.0085	0.0166	0.023	0.0275	0.0352	0.0422	0.0467	0.0508	0.0544	0.057	0.0605	0.0637	0.0648	0.0665
	-0.0317	-0.0302	-0.0225	-0.0199	-0.0178	-0.0177	-0.0181	-0.021	-0.0233	-0.0287	-0.0331	-0.0398	-0.045	-0.0484	-0.0535	-0.0568	-0.0599	-0.0685	-0.0671	-0.0709	-0.0746	-0.0695	-0.0721	-0.0683	-0.0684	-0.0613	-0.058	-0.0526	-0.0491	-0.042	-0.0335	-0.0254	-0.0192	-0.0104	0.0002	0.0087	0.0163	0.0229	0.0279	0.0351	0.0424	0.0477	0.0521	0.0559	0.0581	0.0618	0.0645	0.0661	0.0675
	-0.0306	-0.0287	-0.0217	-0.0176	-0.0165	-0.0159	-0.0171	-0.0198	-0.0223	-0.0268	-0.0326	-0.0403	-0.0446	-0.0491	-0.0539	-0.0576	-0.0621	-0.0675	-0.0659	-0.0719	-0.0745	-0.0686	-0.0714	-0.0698	-0.0665	-0.06	-0.0585	-0.0521	-0.0464	-0.0413	-0.033	-0.0259	-0.0183	-0.0088	0.0009	0.0093	0.0162	0.0242	0.029	0.0368	0.0436	0.0484	0.0529	0.0565	0.0595	0.063	0.0658	0.0675	0.069
	-0.0328	-0.031	-0.0227	-0.0196	-0.0177	-0.0178	-0.0187	-0.0213	-0.0236	-0.0293	-0.0334	-0.0413	-0.046	-0.0507	-0.0551	-0.0598	-0.0625	-0.071	-0.0676	-0.0734	-0.075	-0.0731	-0.0725	-0.0713	-0.0689	-0.0604	-0.0595	-0.0563	-0.0473	-0.0424	-0.0337	-0.0262	-0.0202	-0.009	-0.0002	0.0089	0.0181	0.0242	0.0283	0.0365	0.0437	0.0488	0.0532	0.0569	0.0602	0.0636	0.0665	0.0676	0.0692
	-0.0345	-0.0294	-0.0214	-0.019	-0.0178	-0.0175	-0.0183	-0.0207	-0.0244	-0.0286	-0.0352	-0.041	-0.0465	-0.0513	-0.0561	-0.0595	-0.0623	-0.0696	-0.0675	-0.0731	-0.0781	-0.0757	-0.0738	-0.0708	-0.069	-0.0606	-0.0604	-0.0549	-0.0493	-0.042	-0.034	-0.0258	-0.0192	-0.0093	0.0004	0.0085	0.0178	0.0244	0.0296	0.0373	0.0445	0.0491	0.0538	0.058	0.061	0.0641	0.0672	0.0686	0.0701
	-0.0337	-0.0307	-0.0227	-0.02	-0.0174	-0.0171	-0.0183	-0.021	-0.0244	-0.0299	-0.0351	-0.0422	-0.0465	-0.0526	-0.0559	-0.0605	-0.0646	-0.0729	-0.0725	-0.0754	-0.0793	-0.0739	-0.0738	-0.0744	-0.0731	-0.0609	-0.0625	-0.0557	-0.05	-0.0424	-0.0352	-0.0259	-0.0187	-0.0093	-0.0001	0.0097	0.0182	0.0252	0.0298	0.038	0.0454	0.0506	0.0542	0.0589	0.0614	0.0651	0.0681	0.0696	0.0712
	-0.0315	-0.0287	-0.0253	-0.0187	-0.0177	-0.0175	-0.0182	-0.0197	-0.0244	-0.029	-0.0346	-0.0426	-0.0471	-0.0517	-0.0564	-0.0613	-0.0655	-0.0736	-0.072	-0.0743	-0.0795	-0.0755	-0.0744	-0.0765	-0.0735	-0.0634	-0.0614	-0.0558	-0.0501	-0.0426	-0.0357	-0.0268	-0.0188	-0.0097	0.0007	0.0096	0.0192	0.0253	0.0309	0.0393	0.046	0.0514	0.0559	0.0597	0.0623	0.066	0.0692	0.0708	0.0723
[truncated: 77 more columns]
