# Supplementary material for: Structural characterization of the YbbAP-TesA ABC transporter identifies it as a lipid hydrolase complex that extracts hydrophobic compounds from the bacterial inner membrane
Source: PLoS Biol. 2025 Nov 25;23(11):e3003427. doi: 10.1371/journal.pbio.3003427 (PMC12646458; doi:10.1371/journal.pbio.3003427)
Supplement: S8 Data — (XLSX) [file pbio.3003427.s025.xlsx]

## Sheet: Fig 4E
	YbbAP-TesA Rates (min-1)
	1	plus ATP	2	minus ATP
	1.20887	1.9205	2.24788	1.5963
	0.938017	2.29689	2.03104	1.4729
	0.935187	2.4445	1.86284	1.87585
					Figure 4E Rates of pNPbutyrate hydrolysis are shown with and without ATP for 3 repeats each
					Grey numbers are used to produce the jitter effect on the univariate scatter plots
