# Supplementary material for: Structural characterization of the YbbAP-TesA ABC transporter identifies it as a lipid hydrolase complex that extracts hydrophobic compounds from the bacterial inner membrane
Source: PLoS Biol. 2025 Nov 25;23(11):e3003427. doi: 10.1371/journal.pbio.3003427 (PMC12646458; doi:10.1371/journal.pbio.3003427)
Supplement: S9 Data — (XLSX) [file pbio.3003427.s026.xlsx]

## Sheet: Fig 5A
Rates of p-Nitrophenylbutyrate Hydrolysis from experiment
		Empty vector	WT	D35N	D35A	S36A	N99A	D180A	H183A	NoCells
		0.00207049	0.00599878	0.00214979	0.00193964	0.00217151	0.00225818	0.00203969	0.00202478	0.000376649		Experiment 1
		0.00239595	0.00585431	0.00227678	0.00196239	0.00205896	0.0023466	0.00227649	0.00208312	0.000387455
		0.00264623	0.00623977	0.00205821	0.00197758	0.00215735	0.00264436	0.00228642	0.00263829	0.000396234
		0.00198169	0.00679499	0.00248039	0.00204429	0.00236582	0.0022081	0.00227104	0.00200408	0.000416649		Experiment 2
		0.00181735	0.00686862	0.00234101	0.00216738	0.00222512	0.0023974	0.00230917	0.00217561	0.000432545
		0.00184699	0.00615416	0.00231613	0.00206161	0.002328	0.00267545	0.00294927	0.0027047	0.000455013
	Mean rate	0.00212645	0.00631844	0.00227039	0.00202548	0.00221779	0.00242168	0.00235535	0.00227176	0.000410758
Relative rates (individual points)
	1	Empty vector	2	WT	3	D35N	4	D35A	5	S36A	6	N99A	7	D180A	8	H183A	9	NoCells
	1.10461	32.7691	1.83979	94.9409	3.10017	34.0241	3.90047	30.698	4.91453	34.3678	5.90025	35.7396	7.04858	32.2815	8.20882	32.0456	9.04037	5.96112
	0.941493	37.9199	2.16454	92.6544	3.23031	36.0339	3.94729	31.0581	5.01504	32.5866	5.80278	37.1389	6.7835	36.0294	7.98445	32.9689	8.75582	6.13213
	1.21341	41.8811	2.0521	98.755	3.08606	32.5746	4.06408	31.2986	4.84664	34.1437	6.12259	41.8515	7.08018	36.1864	8.09083	41.7554	8.95246	6.27107
	1.21794	31.3636	1.84689	107.542	3.00158	39.2564	3.86075	32.3543	5.23616	37.4431	6.24804	34.947	6.93924	35.943	7.81371	31.7179	8.96442	6.59418
	1.03622	28.7627	1.8616	108.708	3.18257	37.0505	4.00891	34.3024	4.83363	35.2163	5.89157	37.943	6.7944	36.5465	7.94022	34.4327	8.92429	6.84577
	0.973837	29.2317	1.84234	97.4	2.9831	36.6567	3.81516	32.6285	5.24512	36.8446	5.92831	42.3436	6.96823	46.6772	7.93383	42.8065	9.13368	7.20135
Relative Rate (Means)		Mean bars
	1	33.6547						Note: grey numbers next to relative rates are used to produce the 'jitter' effect in the plot. They are meaningless.
	2	100
	3	35.9327
	4	32.0567
	5	35.1003
	6	38.3273
	7	37.2774
	8	35.9545
	9	6.50094
