# Supplementary material for: Structural characterization of the YbbAP-TesA ABC transporter identifies it as a lipid hydrolase complex that extracts hydrophobic compounds from the bacterial inner membrane
Source: PLoS Biol. 2025 Nov 25;23(11):e3003427. doi: 10.1371/journal.pbio.3003427 (PMC12646458; doi:10.1371/journal.pbio.3003427)
Supplement: S10 Data — (XLSX) [file pbio.3003427.s027.xlsx]

## Sheet: Fig 6C Data
Time (ns)	LysoPG Phosphate Height Above Mid-Membrane (Angstroms)	LysoPG Tail Height Above Mid-Membrane (Angstroms)
0	11.0824	-9.53757
1	15.769	-2.22096
2	15.8404	-4.4996
3	18.3547	-0.86527
4	15.1537	-4.08633
5	16.1127	-4.04732
6	14.3466	-5.68336
7	20.2687	-0.451304
8	20.0078	10.1778
9	19.8969	12.4269
10	18.6472	3.86722
11	19.8171	4.5271
12	20.3579	7.10791
13	22.273	7.54301
14	23.7525	7.68245
15	22.1865	5.04645
16	23.4927	6.44275
17	22.6684	4.95838
18	24.2852	8.43522
19	27.7497	8.31972
20	28.0325	7.7525
21	27.5065	8.49645
22	26.8436	12.1436
23	26.6684	4.55842
24	28.0355	7.4055
25	25.8511	4.78115
26	26.9325	6.56254
27	26.2345	3.99454
28	26.7725	3.93247
29	25.5966	4.15659
30	25.0301	6.07007
31	25.1907	3.7707
32	24.1093	3.7893
33	23.4871	2.46708
34	24.8327	3.1727
35	26.3421	5.6221
36	26.0247	11.0747
37	25.9246	6.28456
38	25.4314	8.77136
39	25.6699	8.28993
40	24.8	6.70003
41	25.8933	5.23329
42	24.6348	6.6448
43	24.4471	5.14713
44	25.2723	7.1323
45	25.0092	7.87918
46	24.1132	3.58322
47	24.8719	9.72195
48	25.5819	6.57188
49	25.737	9.47697
50	23.8257	6.84565
51	24.0234	4.45336
52	24.1745	11.1745
53	25.0836	8.33362
54	25.9015	9.45148
55	24.5835	7.90355
56	23.105	8.58504
57	24.0948	10.2448
58	24.1896	9.62962
59	23.9692	10.7492
60	23.684	16.864
61	24.4692	18.7892
62	24.3077	19.1677
63	25.6564	10.4764
64	26.595	11.495
65	25.5481	9.96812
66	24.6821	7.70207
67	25.4377	9.07772
68	25.1655	9.17546
69	24.3493	8.90929
70	25.1329	8.29289
71	24.9944	9.96438
72	25.8789	10.6589
73	25.6869	10.7169
74	26.6132	12.1932
75	25.3215	9.18151
76	23.8627	7.58266
77	25.5372	6.16722
78	25.8734	9.34344
79	25.6612	5.84123
80	26.2726	7.05257
81	26.0379	6.43791
82	26.2219	6.14186
83	24.171	7.30101
84	24.3517	7.62167
85	23.2518	7.22183
86	24.6864	6.72642
87	22.5358	6.86579
88	23.5297	4.73965
89	24.0471	4.3071
90	24.8369	5.48687
91	24.8621	6.54205
92	24.3647	5.42468
93	23.2664	5.45642
94	23.5549	8.44494
95	22.3653	9.10534
96	22.2843	8.23433
97	24.621	9.75103
98	24.0621	8.11205
99	24.0592	8.27923
100	23.9828	10.2528
101	24.8059	10.3259
102	24.0655	8.53548
103	23.371	7.71103
104	22.7977	8.44772
105	25.2714	9.21137
106	24.7424	10.2424
107	24.1491	8.31913
108	24.6696	8.41963
109	23.7305	12.3005
110	23.5297	8.96972
111	23.6119	8.04191
112	24.8193	8.54927
113	26.5581	8.2381
114	24.0635	5.94346
115	25.9932	6.0332
116	24.583	5.68301
117	23.9695	6.14948
118	24.0636	6.84357
119	26.0355	10.9055
120	26.1703	10.8803
121	26.2367	9.9967
122	26.2525	9.67247
123	27.6632	12.1132
124	27.4858	8.09583
125	24.7302	6.93017
126	24.5825	6.91245
127	24.2004	4.04037
128	25.8882	6.02821
129	27.2872	7.80718
130	25.9019	7.22193
131	25.7459	11.6059
132	26.5704	6.23043
133	26.3043	8.00433
134	25.7377	10.1477
135	25.6426	5.99259
136	25.0385	6.66847
137	25.0821	9.84209
138	26.8716	11.8016
139	26.6263	8.9863
140	26.8579	13.6379
141	28.9787	13.2487
142	24.9977	9.48774
143	26.381	10.021
144	27.6216	10.5016
145	25.0824	9.32238
146	24.9293	9.74932
147	23.7461	6.24607
148	23.3566	6.24659
149	24.7676	7.0476
150	23.5766	7.11664
151	25.2084	8.44837
152	24.4785	7.8685
153	25.4625	6.91247
154	24.2405	8.92054
155	26.3883	8.59835
156	24.9963	11.9663
157	24.3939	10.3639
158	26.0195	10.9295
159	24.2075	10.5575
160	26.0247	9.87471
161	26.0443	9.77426
162	25.729	10.929
163	25.0858	9.98584
164	27.0332	10.9232
165	23.059	5.15901
166	27.3477	11.9977
167	24.8253	11.9653
168	24.6172	10.0672
169	25.7291	5.83911
170	26.3077	5.73765
171	25.4522	6.44216
172	26.1685	6.69854
173	25.4875	5.98746
174	24.8391	16.1991
175	24.8971	15.7671
176	25.4106	16.6906
177	25.899	11.569
178	26.2117	10.1317
179	28.342	12.302
180	29.1249	18.6349
181	29.4593	13.3493
182	27.8945	15.4445
183	27.5954	9.85543
184	30.0553	15.6353
185	33.3697	16.8297
186	30.668	15.338
187	33.2637	19.4037
188	33.154	17.764
189	32.8206	17.7206
190	30.4979	16.6379
191	33.4421	16.1421
192	32.9938	15.6438
193	32.3403	16.8203
194	33.6103	15.0903
195	31.2682	16.6982
196	30.2253	15.9553
197	32.1176	17.9976
198	32.873	18.423
199	33.081	18.241
200	30.7631	18.4231
201	32.9304	19.9204
202	29.4228	20.6228
203	34.0209	21.4209
204	32.3693	17.9693
205	33.7501	20.5401
206	34.3726	18.5426
207	31.2583	20.1783
208	30.3336	18.2136
209	32.9124	18.0324
210	31.1769	18.0769
211	32.3313	18.7713
212	33.4178	21.8078
213	34.8233	19.8433
214	34.4271	19.7071
215	33.8562	21.2762
216	33.6152	19.5252
217	32.776	19.436
218	35.1595	20.4995
219	32.2827	21.6327
220	33.1282	22.1882
221	32.3847	19.8947
222	33.4188	18.8588
223	33.102	18.112
224	30.7714	21.1514
225	29.8415	22.8915
226	30.3084	21.3484
227	29.8472	19.6872
228	28.1585	23.2685
229	29.4437	23.8137
230	28.9323	19.7423
231	28.8373	19.6873
232	28.1707	18.5807
233	27.154	19.284
234	26.9998	21.4598
235	26.785	15.855
236	27.2656	22.2056
237	28.2244	22.2444
238	28.7603	20.0103
239	28.5194	23.8894
240	28.6454	22.2754
241	28.1138	22.1338
242	27.896	22.596
243	28.0366	22.2766
244	27.2587	20.8287
245	24.9173	19.1373
246	26.8065	17.5665
247	28.5345	21.8445
248	27.011	18.881
249	28.1137	19.5037
250	27.7766	21.0166
251	28.2417	21.7817
252	29.3466	20.6966
253	28.1822	20.3422
254	28.7825	21.7625
255	28.9658	22.5758
256	29.3114	21.3614
257	28.4135	20.8435
258	28.4344	24.3744
259	29.376	21.996
260	27.4608	21.6608
261	28.1875	23.4775
262	27.9606	19.9606
263	29.0009	19.5909
264	27.6547	22.7147
265	27.5366	22.2166
266	26.5948	18.1748
267	26.4403	19.3003
268	26.6447	20.8147
269	28.7259	21.4859
270	27.9603	22.5103
271	25.9458	16.5958
272	26.9797	18.1897
273	25.7242	19.0542
274	27.4754	20.6754
275	27.6357	21.6857
276	27.7717	21.4217
277	28.4569	23.5369
278	28.9608	20.6508
279	29.5751	21.8551
280	29.8139	23.6539
281	28.7082	22.4782
282	27.0231	20.0631
283	28.2469	21.2769
284	26.4349	19.8949
285	26.6277	21.0977
286	25.0767	18.4067
287	29.2169	24.4269
288	27.6741	21.3841
289	27.5023	20.9723
290	26.8683	19.4483
291	26.5756	20.9556
292	27.1935	19.7135
293	28.7315	20.3915
294	29.7882	22.3882
295	30.4104	21.1204
296	30.4502	25.9302
297	29.138	22.238
298	27.9201	21.9401
299	28.9465	22.6165
300	28.8584	21.2384
301	28.9356	23.7656
302	28.8127	20.5727
303	28.837	21.227
304	30.336	21.606
305	29.7819	21.1419
306	28.3942	20.8742
307	28.1378	20.2478
308	28.2037	20.3437
309	30.4217	22.4217
310	29.8668	23.0968
311	29.3922	22.2022
312	29.2477	23.4777
313	31.2377	22.3377
314	30.1146	20.9346
315	29.6965	22.8365
316	29.6046	20.0746
317	28.6924	21.5024
318	28.3527	22.9227
319	28.9655	21.4655
320	29.3613	24.5513
321	30.3111	22.5211
322	28.1825	20.2325
323	29.1335	20.9035
324	29.5648	21.7548
325	27.55	19.37
326	29.2395	20.7795
327	30.5063	23.2963
328	29.7199	24.9999
329	30.906	21.536
330	30.3041	21.8641
331	29.2666	21.9266
332	29.8807	26.3807
333	29.4537	21.3037
334	28.0378	22.0078
335	28.7087	23.1387
336	27.6527	20.2927
337	29.1583	22.5583
338	27.1024	18.3124
339	27.7796	24.0196
340	27.8388	20.1688
341	27.6438	18.7438
342	29.1885	19.7785
343	27.2608	21.3008
344	27.7634	21.0534
345	28.7777	21.1777
346	29.6952	20.7652
347	28.6156	21.1056
348	27.5258	19.5758
349	29.8089	22.1789
350	30.4607	22.5407
351	30.8451	20.8551
352	30.828	24.898
353	30.5898	21.0698
354	29.9858	21.4158
355	27.3957	18.1357
356	28.8179	19.2579
357	29.2217	24.5217
358	27.7071	19.9071
359	28.2507	20.0907
360	28.2834	20.7434
361	30.5703	21.7603
362	29.8062	20.0262
363	27.7741	18.6141
364	30.2587	22.7987
365	29.0242	23.4842
366	28.1668	19.0268
367	29.5331	18.7231
368	28.2252	17.7452
369	29.4306	18.9806
370	28.0022	15.6122
371	28.1466	16.8066
372	29.3233	22.6633
373	28.9947	15.2547
374	30.0185	17.2085
375	29.054	23.824
376	29.0682	23.1282
377	30.121	25.291
378	30.7534	21.8534
379	29.5495	24.7495
380	29.5122	25.2622
381	28.3505	23.5405
382	28.4558	21.2258
383	28.5094	22.6594
384	29.2538	24.1138
385	29.0827	18.7327
386	29.4977	25.0377
387	26.9475	22.8175
388	27.1668	20.8968
389	28.5274	24.4174
390	29.7643	24.3843
391	29.8077	27.6277
392	28.7408	24.2208
393	30.0139	25.3439
394	29.7783	24.7583
395	29.7556	24.6156
396	30.4011	22.0811
397	30.1301	21.4901
398	31.7484	24.0784
399	32.3161	25.6261
400	30.3413	25.9513
401	32.3476	23.8476
402	32.0318	23.4018
403	31.214	22.714
404	33.1208	20.3308
405	33.246	22.056
406	33.9202	22.2902
407	34.209	21.389
408	34.585	21.995
409	34.0319	22.0119
410	33.8967	20.9867
411	35.6368	19.3068
412	35.2687	21.4587
413	34.8754	23.8954
414	34.8342	23.5942
415	34.0136	20.1236
416	33.9192	21.9592
417	33.243	21.423
418	34.6524	21.5124
419	33.679	19.479
420	34.3298	22.0398
421	33.2625	17.8325
422	33.268	20.498
423	32.1474	20.1574
424	34.9159	22.5659
425	34.5507	21.6807
426	33.7271	21.8771
427	33.5243	21.3043
428	34.9829	21.9029
429	34.6074	23.7374
430	32.4638	21.9638
431	33.2439	21.1839
432	32.6439	19.3239
433	34.1298	19.1598
434	34.146	21.286
435	34.3036	20.6836
436	35.2112	20.5012
437	35.5087	23.6787
438	32.9526	19.0426
439	35.6034	20.8034
440	32.0738	21.5038
441	32.0666	20.0566
442	31.2293	20.3993
443	33.0349	21.3249
444	32.7801	21.8301
445	32.1479	20.2679
446	32.4437	19.6037
447	34.02	21.98
448	32.9915	20.6315
449	32.7042	20.8742
450	32.3638	20.8938
451	31.0789	20.0389
452	31.8982	19.9682
453	32.2261	19.6561
454	31.5198	20.1798
455	30.0618	18.5418
456	32.1917	19.4317
457	31.1013	18.8113
458	33.7575	22.2075
459	35.6309	21.5709
460	32.5224	22.4424
461	32.4213	21.6813
462	32.7583	20.7883
463	32.6196	21.7096
464	32.0258	19.6158
465	31.9508	21.6608
466	32.2867	21.3567
467	32.386	22.766
468	33.184	25.634
469	32.8384	20.5584
470	32.7034	21.6134
471	32.7355	20.7255
472	34.579	20.059
473	36.0268	21.2768
474	36.2276	23.0876
475	34.4066	22.0366
476	35.2488	21.3488
477	35.5433	23.9933
478	33.2022	24.2822
479	32.9839	22.4339
480	33.8336	21.2136
481	32.8961	21.6861
482	33.0504	21.0304
483	32.0707	23.2807
484	34.899	21.769
485	35.3948	22.9648
486	34.9036	21.8336
487	34.7776	21.7576
488	32.7589	21.1289
489	32.0904	22.0404
490	31.4346	21.5346
491	30.8204	22.5104
492	30.6671	20.8471
493	31.1169	21.6669
494	31.5586	19.8086
495	32.3156	21.0156
496	31.82	21.61
497	33.144	23.274
498	33.9482	22.2482
499	32.5743	21.0743
500	33.1501	22.2301
501	35.9424	23.0924
502	35.1991	22.7191
503	36.4621	25.1621
504	35.5408	23.5408
505	34.7349	21.5749
506	35.4405	22.1805
507	33.6038	21.6638
508	34.8161	22.1261
509	36.7168	21.3668
510	36.958	21.798
511	34.2931	20.1031
512	32.565	18.735
513	34.1657	20.5857
514	33.9406	20.6206
515	34.2261	22.9861
516	31.9288	21.2788
517	32.3757	20.5457
518	32.7884	19.2784
519	31.2173	20.9073
520	35.5631	23.4831
521	33.6693	23.6193
522	35.8851	24.0651
523	35.6275	20.7275
524	35.5267	23.5667
525	35.4029	22.8129
526	32.4126	20.1426
527	31.673	22.043
528	31.4088	22.1988
529	31.5683	19.8383
530	28.6171	21.9671
531	29.9358	24.9058
532	33.0467	22.4167
533	30.8936	18.4036
534	29.8614	21.5114
535	32.5659	22.0859
536	34.0692	20.5892
537	35.0261	21.2261
538	35.4601	21.6601
539	34.1831	21.9331
540	31.3809	20.6309
541	30.8956	21.4456
542	29.4857	20.9857
543	28.8605	20.4305
544	29.5693	21.1293
545	31.1447	21.7747
546	34.173	21.743
547	36.6401	22.6301
548	34.2238	17.7938
549	38.8203	20.3903
550	38.5887	19.6787
551	36.2573	19.8573
552	35.8614	20.9714
553	38.4759	18.7759
554	38.2205	20.3105
555	38.2006	19.2606
556	38.7639	22.4839
557	39.2228	21.8728
558	40.4178	19.9178
559	39.0881	20.9981
560	39.9038	22.3938
561	39.1108	19.5808
562	36.6696	17.0396
563	35.6649	22.3849
564	39.5097	23.8497
565	36.3507	22.4807
566	35.3474	21.5674
567	34.9934	21.0934
568	37.6104	21.8904
569	37.2268	22.1868
570	37.7693	22.8893
571	35.926	21.716
572	35.3871	24.2971
573	36.7727	22.3927
574	37.9358	22.5658
575	40.693	20.173
576	42.8737	24.2937
577	37.2493	25.3593
578	37.6254	24.2454
579	37.8567	23.4367
580	40.5405	24.1105
581	37.3554	20.4054
582	36.1298	22.8598
583	39.1011	22.7111
584	37.3775	21.8675
585	36.5583	22.3983
586	40.0652	21.9852
587	39.7969	23.9169
588	40.1648	25.6148
589	39.9862	24.5062
590	37.7979	23.4579
591	38.3302	21.6402
592	37.3821	22.2021
593	39.1981	23.0381
594	37.2199	22.6999
595	37.1588	18.0088
596	37.6281	22.6681
597	38.4841	22.3541
598	38.5314	22.1314
599	38.1797	21.6797
600	38.276	20.946
601	38.2412	21.0312
602	38.3522	21.3822
603	38.0333	22.7333
604	37.6017	22.1617
605	39.0875	20.9875
606	38.894	24.154
607	41.698	24.778
608	38.9027	23.4827
609	37.6196	21.9796
610	39.5046	23.4146
611	38.086	23.286
612	38.4264	22.5964
613	39.4945	21.9145
614	39.0047	22.1047
615	38.6458	21.6158
616	36.2291	20.9591
617	37.4223	20.8123
618	37.6956	20.3756
619	37.799	20.319
620	37.8708	23.2008
621	40.1315	23.9715
622	39.1115	22.0315
623	37.4204	22.0204
624	36.6284	18.4684
625	35.4292	19.6692
626	35.3142	19.7442
627	37.1022	20.0122
628	36.8582	20.6182
629	37.6954	20.3254
630	39.1533	21.7833
631	37.0031	21.7331
632	37.9091	21.9191
633	39.0898	22.0898
634	38.1112	22.1512
635	36.4859	22.2559
636	36.0935	19.3235
637	35.8675	21.4475
638	38.7868	23.6468
639	38.7386	23.1586
640	33.9413	22.0913
641	40.2825	22.2925
642	33.481	21.301
643	33.3218	22.9118
644	30.5777	20.9477
645	33.2809	21.4709
646	33.2416	23.3016
647	33.762	21.452
648	33.0078	21.1978
649	33.6638	22.7838
650	33.4213	21.0213
651	34.4205	21.1005
652	34.9916	21.8516
653	38.6566	21.6266
654	37.6994	23.3994
655	35.6329	22.1629
656	37.6863	22.2263
657	34.6215	21.5715
658	34.6206	19.8806
659	35.4702	20.7202
660	34.7592	20.7292
661	34.6521	20.3021
662	34.8374	19.8074
663	31.535	20.735
664	31.057	21.257
665	30.6688	18.8688
666	30.8969	18.9969
667	32.13	22.25
668	34.2524	20.7824
669	40.8219	24.0119
670	39.9964	23.3364
671	37.2344	21.6844
672	38.3686	22.7486
673	36.335	21.715
674	39.4244	21.6944
675	39.0155	23.0755
676	39.6001	22.1101
677	39.6866	22.7566
678	37.2845	21.7445
679	40.0306	21.6406
680	36.7981	22.2481
681	36.1352	21.0352
682	37.1788	22.4688
683	36.6252	22.8152
684	33.9093	21.4293
685	32.0805	22.1305
686	34.064	21.014
687	33.8888	22.2388
688	35.557	22.007
689	37.9908	21.8808
690	36.4527	24.4327
691	34.7941	20.9041
692	36.3416	22.0716
693	34.4059	21.9459
694	36.2443	22.0743
695	36.9811	21.2811
696	36.0441	19.4441
697	38.2446	20.2146
698	34.4744	20.2644
699	34.612	21.822
700	35.191	22.811
701	33.0797	23.2597
702	33.6908	22.5108
703	33.4376	24.4376
704	33.5402	22.4302
705	34.346	24.246
706	31.6706	25.0106
707	31.9026	23.5126
708	32.1074	24.0874
709	31.7613	24.6713
710	33.7593	25.3293
711	33.1833	22.1333
712	34.6995	22.8495
713	33.4095	21.8795
714	36.1616	24.0516
715	33.4192	23.3792
716	33.1591	23.3391
717	32.2681	22.0681
718	34.7535	23.5735
719	32.2928	22.1528
720	32.7175	22.3575
721	34.8263	22.3763
722	38.249	22.189
723	34.7657	23.4357
724	33.6694	21.9794
725	34.9897	21.2297
726	34.4972	21.3372
727	37.4399	23.4699
728	37.2264	24.0064
729	33.5086	22.1686
730	34.2403	20.6203
731	33.1765	22.0865
732	31.7076	21.4876
733	31.5854	21.3654
734	31.8444	21.5644
735	32.3829	20.3529
736	36.6411	22.9911
737	36.1131	22.8631
738	33.1053	21.0353
739	37.1851	24.3251
740	36.416	21.386
741	35.9883	23.0483
742	33.9971	22.6471
743	31.9707	21.1007
744	31.8313	22.6513
745	31.8383	22.2883
746	32.0908	22.9808
747	32.4356	22.2556
748	32.6606	22.1406
749	33.0107	22.8407
750	32.6066	22.4766
751	31.8625	21.7025
752	34.4271	23.0871
753	35.5406	21.9606
754	36.3052	24.1652
755	36.5096	24.2296
756	34.8953	22.4953
757	35.1943	22.2243
758	35.1601	22.9101
759	35.5892	23.1092
760	38.7244	22.6644
761	34.5968	21.0368
762	36.0208	23.9808
763	36.1711	21.2811
764	32.0592	18.8992
765	32.7109	21.2009
766	34.1223	20.4623
767	31.5206	20.2006
768	32.9302	19.5402
769	34.4813	21.2113
770	35.7193	20.0293
771	35.5995	19.9795
772	37.6807	20.9707
773	31.9254	22.0054
774	38.6696	23.1796
775	38.731	20.951
776	36.4763	23.0763
777	36.7802	23.2002
778	36.5002	24.5302
779	35.6455	20.7655
780	36.663	23.113
781	42.1095	26.4195
782	36.0416	21.2916
783	37.9544	21.8844
784	37.6423	21.6423
785	37.8175	24.4375
786	36.1702	20.9602
787	35.6641	20.9441
788	39.808	22.468
789	40.4273	21.9973
790	38.2772	22.6472
791	37.4958	23.4258
792	37.4751	23.0651
793	36.7359	21.5759
794	40.0002	23.7902
795	42.2477	22.8477
796	42.0815	21.2215
797	36.0341	19.5541
798	34.0938	21.8238
799	36.2104	21.4004
800	41.5092	19.3192
801	39.273	21.443
802	38.1384	23.8084
803	36.5273	21.0873
804	36.9842	21.2342
805	38.6175	21.0775
806	36.6632	19.3832
807	38.0008	20.7208
808	33.4679	21.3979
809	34.3222	18.4822
810	34.7329	20.0229
811	34.091	19.131
812	34.4602	18.4402
813	34.0943	19.6143
814	33.792	16.712
815	34.0134	16.9834
816	31.7184	18.9284
817	33.2068	18.7068
818	31.4225	19.8925
819	32.6932	18.7332
820	32.8783	16.1283
821	33.3145	18.1545
822	33.8568	18.5268
823	32.0675	17.7875
824	32.7151	16.6951
825	31.7824	17.3524
826	32.7802	16.4802
827	31.2335	17.2335
828	31.424	17.574
829	32.6127	18.8327
830	32.9048	18.2548
831	34.6171	19.1571
832	33.9526	18.4926
833	32.6034	19.2234
834	34.5984	20.6884
835	32.2289	19.9489
836	32.6085	19.2085
837	32.3827	17.5327
838	33.5112	17.3512
839	34.6752	19.4352
840	33.6575	21.5175
841	37.8035	22.5635
842	40.0437	17.9237
843	38.5978	20.2078
844	36.7847	18.2147
845	35.4958	18.9958
846	35.2506	20.3406
847	33.6776	18.5476
848	34.6423	15.8523
849	36.9441	19.7741
850	39.2484	20.7284
851	36.7503	19.4203
852	38.577	18.447
853	38.6223	19.3523
854	38.9775	19.0375
855	38.1698	19.4198
856	40.8327	20.5227
857	37.3652	21.4752
858	38.615	22.625
859	39.7905	20.5505
860	38.7695	19.0495
861	39.5413	18.2413
862	39.5365	18.4665
863	36.1877	18.5277
864	36.2919	19.2519
865	36.7344	19.3044
866	35.8929	19.5129
867	37.8325	18.5225
868	35.7781	20.0881
869	33.5257	20.9957
870	32.925	20.515
871	32.5906	18.5706
872	32.8642	18.0242
873	32.7862	16.9462
874	32.9801	16.3601
875	35.9649	17.6649
876	34.4428	18.0628
877	36.5587	18.6087
878	34.9669	18.8669
879	34.9614	17.7814
880	33.3434	18.7534
881	33.7373	17.0073
882	36.1579	22.3479
883	35.3074	19.8874
884	37.3825	21.5425
885	39.9223	21.3023
886	36.2951	19.0151
887	34.6664	18.7864
888	34.8599	19.2499
889	39.7923	19.7623
890	37.5599	16.8399
891	33.101	19.391
892	36.4326	18.9726
893	33.0798	19.4798
894	33.8952	19.9252
895	35.8267	19.0567
896	34.0073	17.2473
897	29.7358	16.6858
898	32.0555	17.8555
899	34.131	18.461
900	38.3215	21.4415
901	35.366	19.356
902	35.4821	20.8121
903	37.5329	22.5329
904	38.3957	23.5657
905	34.415	21.565
906	34.1297	20.9997
907	34.617	21.927
908	33.902	20.062
909	36.0431	20.7431
910	35.1159	21.3759
911	36.2052	20.7752
912	37.513	22.123
913	36.3954	19.3054
914	34.2462	18.3762
915	34.4572	20.4072
916	34.5511	18.5411
917	34.7307	20.9807
918	35.3339	19.7139
919	32.3582	17.9082
920	33.4967	20.0767
921	34.4097	20.6797
922	35.9632	19.8932
923	35.4848	19.0248
924	36.0776	20.1776
925	35.5548	21.2348
926	38.2777	20.9877
927	35.9952	20.8152
928	37.1886	21.2786
929	36.1753	23.5253
930	36.161	21.571
931	34.6272	18.8272
932	37.083	19.483
933	39.4932	19.9532
934	39.553	20.523
935	35.6163	18.0063
936	38.6813	19.2813
937	40.7461	20.3461
938	39.7171	18.7571
939	39.1178	20.4078
940	39.0402	21.0902
941	38.4957	22.2857
942	35.7647	19.0747
943	39.3364	23.1164
944	37.3756	21.1756
945	38.647	18.257
946	37.9851	16.7751
947	38.5119	16.5719
948	37.416	16.126
949	35.8518	19.3918
950	34.7154	16.0454
951	31.0382	14.5982
952	34.4629	18.5029
953	33.2165	16.6465
954	33.2385	16.2285
955	34.8564	14.3064
956	33.6833	15.3433
957	32.9945	16.0045
958	32.6135	15.1535
959	32.5123	15.3823
960	37.3331	15.6831
961	36.127	15.487
962	34.0005	15.2105
963	33.9134	15.7634
964	34.7229	14.3029
965	35.3453	17.1253
966	35.6464	14.9164
967	37.3997	15.8897
968	36.4076	17.5076
969	34.1846	14.7046
970	35.2589	15.1389
971	34.7106	13.9006
972	35.2866	16.1366
973	38.1411	18.9411
974	37.9746	18.1446
975	36.3187	18.3187
976	37.466	20.036
977	37.5178	20.6778
978	38.276	19.836
979	36.5847	21.8947
980	39.1073	19.5273
981	39.4224	19.8524
982	37.6532	16.9432
983	34.8611	15.4411
984	35.3023	16.2523
985	34.7174	15.1974
986	35.0361	16.4061
987	36.845	21.555
988	37.7573	18.7473
989	36.6326	18.7626
990	36.4962	17.8262
991	37.1697	19.0197
992	37.5444	19.1844
993	37.8289	19.6389
994	37.1206	19.4006
995	40.968	22.098
996	41.9982	21.4182
997	42.1203	21.3803
998	42.3661	23.3361
999	41.9873	24.5973
1000	42.3983	20.2083
