# Supplementary material for: Structural characterization of the YbbAP-TesA ABC transporter identifies it as a lipid hydrolase complex that extracts hydrophobic compounds from the bacterial inner membrane
Source: PLoS Biol. 2025 Nov 25;23(11):e3003427. doi: 10.1371/journal.pbio.3003427 (PMC12646458; doi:10.1371/journal.pbio.3003427)
Supplement: S12 Data — (XLSX) [file pbio.3003427.s029.xlsx]

## Sheet: Fig S5B
					Figure S5B
					Raw data is tabulated below.
Experiment
	time -> (s)
Wavelength	0	1600	3200	4800	6400	8000	9600	11200	12800	14400	16000	17600	19200	20800	22400	24000	25600	27200	28800	30400	32000	33600	35200	36800	38400	40000	41600	43200	44800	46400	48000	49600	51200	52800	54400	56000	57600	59200	60800	62400	64000	65600	67200	68800	70400	72000	73600	75200	76800
400	0	-0.0097	-0.062	-0.0511	-0.0651	-0.1193	-0.0727	-0.1023	-0.0683	-0.0751	-0.095	-0.107	-0.0938	-0.101	-0.1144	-0.124	-0.1462	-0.11	-0.1418	-0.1834	-0.1319	-0.1758	-0.1658	-0.1433	-0.1391	-0.2025	-0.212	-0.1958	-0.1986	-0.2177	-0.2428	-0.2333	-0.2409	-0.2579	-0.2445	-0.2543	-0.2889	-0.2717	-0.2623	-0.2859	-0.2978	-0.3059	-0.3041	-0.3256	-0.3329	-0.3083	-0.3294	-0.3565	-0.3538
404	0	-0.0089	-0.0483	-0.0576	-0.0155	-0.0769	-0.0429	-0.0438	-0.0729	-0.0569	-0.0581	-0.116	-0.0662	-0.0857	-0.0953	-0.1121	-0.0751	-0.1036	-0.1224	-0.1334	-0.1454	-0.1356	-0.1262	-0.1437	-0.1477	-0.1335	-0.1522	-0.1549	-0.169	-0.1589	-0.1846	-0.1944	-0.2071	-0.188	-0.1862	-0.1961	-0.2467	-0.2306	-0.248	-0.2541	-0.2525	-0.2514	-0.2752	-0.2722	-0.2786	-0.2854	-0.2748	-0.2825	-0.2744
408	0	-0.0205	-0.0328	-0.0265	-0.0314	-0.0629	-0.0437	-0.0438	-0.028	-0.0712	-0.0743	-0.0872	-0.074	-0.0908	-0.0981	-0.1052	-0.0979	-0.0998	-0.1307	-0.0985	-0.0938	-0.1398	-0.1453	-0.146	-0.1386	-0.1506	-0.1658	-0.1719	-0.1661	-0.1704	-0.1795	-0.1826	-0.185	-0.1913	-0.1874	-0.215	-0.1989	-0.2306	-0.2246	-0.2546	-0.2239	-0.2442	-0.26	-0.2464	-0.2506	-0.2608	-0.2669	-0.2638	-0.2902
412	0	-0.0103	-0.0395	-0.0618	-0.0494	-0.0495	-0.0479	-0.05	-0.0554	-0.0705	-0.0752	-0.0917	-0.0833	-0.0948	-0.0878	-0.0973	-0.133	-0.1289	-0.1192	-0.1267	-0.1394	-0.1534	-0.1474	-0.1491	-0.1617	-0.1832	-0.1775	-0.1715	-0.1908	-0.1876	-0.1789	-0.2076	-0.2068	-0.2026	-0.2184	-0.2208	-0.225	-0.2414	-0.2347	-0.2423	-0.2442	-0.2516	-0.2629	-0.2672	-0.2626	-0.2647	-0.2728	-0.273	-0.2869
416	0	-0.0464	-0.0522	-0.0539	-0.0525	-0.0714	-0.0759	-0.0796	-0.0824	-0.0742	-0.0914	-0.1008	-0.1031	-0.0988	-0.1116	-0.1187	-0.1175	-0.1277	-0.1326	-0.1292	-0.1414	-0.1428	-0.1483	-0.1477	-0.157	-0.1697	-0.165	-0.1653	-0.1734	-0.1848	-0.1775	-0.1857	-0.2015	-0.1944	-0.1915	-0.2077	-0.2085	-0.2096	-0.2176	-0.2209	-0.233	-0.229	-0.2301	-0.2419	-0.2483	-0.2485	-0.2483	-0.253	-0.2534
420	0	-0.0333	-0.0515	-0.0457	-0.0471	-0.0665	-0.0627	-0.0642	-0.0676	-0.0806	-0.0768	-0.0822	-0.0915	-0.0847	-0.0954	-0.097	-0.0979	-0.1049	-0.116	-0.1111	-0.1145	-0.1174	-0.1181	-0.1288	-0.1264	-0.1318	-0.131	-0.1378	-0.1427	-0.1427	-0.1499	-0.1527	-0.1556	-0.1551	-0.1602	-0.1595	-0.1674	-0.1755	-0.1732	-0.1799	-0.1812	-0.1833	-0.1838	-0.1837	-0.1894	-0.1965	-0.1971	-0.1957	-0.2034
424	0	-0.0269	-0.0363	-0.0365	-0.0383	-0.0453	-0.0468	-0.0483	-0.0521	-0.0555	-0.0606	-0.0584	-0.0586	-0.0667	-0.0673	-0.0717	-0.0695	-0.0709	-0.0788	-0.0745	-0.0774	-0.0856	-0.0831	-0.0853	-0.0871	-0.0885	-0.0945	-0.0925	-0.0932	-0.0985	-0.1003	-0.1052	-0.1008	-0.1039	-0.1065	-0.1104	-0.1096	-0.1154	-0.1135	-0.122	-0.1198	-0.1197	-0.1197	-0.1254	-0.131	-0.1322	-0.1283	-0.131	-0.1348
428	0	-0.0287	-0.0326	-0.0345	-0.0304	-0.0339	-0.0353	-0.0367	-0.0342	-0.0436	-0.0377	-0.0401	-0.0399	-0.043	-0.0423	-0.0409	-0.0425	-0.0442	-0.0437	-0.0449	-0.046	-0.0485	-0.0468	-0.0472	-0.0466	-0.0497	-0.0524	-0.0513	-0.0572	-0.0555	-0.0546	-0.0592	-0.0552	-0.0563	-0.0565	-0.0598	-0.0593	-0.0613	-0.0615	-0.0631	-0.0575	-0.0633	-0.065	-0.0647	-0.0654	-0.069	-0.0666	-0.0663	-0.0665
432	0	-0.0223	-0.0213	-0.0186	-0.0171	-0.0193	-0.0155	-0.019	-0.0167	-0.0174	-0.0129	-0.0105	-0.0089	-0.0139	-0.0102	-0.0084	-0.0096	-0.0084	-0.0067	-0.0041	0.0009	-0.0027	-0.0015	-0.0016	0.0012	-0.0034	0.0023	-0.0002	0.0031	0.0008	0.0026	0.0014	0.0046	0.0043	0.0037	0.0052	0.0049	0.0069	0.0057	0.005	0.0088	0.0081	0.0078	0.0092	0.0077	0.0123	0.0091	0.0134	0.0116
436	0	-0.0139	-0.0094	-0.0059	-0.0031	-0.0003	0.0035	0.0039	0.0066	0.0113	0.0151	0.0169	0.021	0.0218	0.0277	0.0294	0.0288	0.0335	0.0348	0.0393	0.0404	0.0428	0.0452	0.0483	0.0504	0.0512	0.0554	0.0577	0.0626	0.062	0.0631	0.0663	0.0656	0.0717	0.0742	0.0753	0.0765	0.0768	0.0806	0.0808	0.0831	0.0855	0.0877	0.0859	0.0917	0.0944	0.0955	0.0986	0.097
440	0	-0.0081	-0.0024	0.0037	0.0075	0.0125	0.0168	0.0226	0.0307	0.0346	0.0376	0.0426	0.0469	0.0541	0.0563	0.0613	0.0643	0.0703	0.0739	0.0796	0.0823	0.0861	0.0919	0.096	0.0997	0.1031	0.1084	0.1117	0.1153	0.1201	0.1224	0.1234	0.1292	0.1323	0.1367	0.1409	0.1399	0.1446	0.1498	0.1514	0.1561	0.1578	0.1652	0.1646	0.1673	0.1719	0.1756	0.1793	0.181
444	0	-0.0024	0.0078	0.0165	0.0197	0.0295	0.0351	0.042	0.0514	0.0583	0.0631	0.0701	0.0772	0.0843	0.0889	0.0968	0.1006	0.1066	0.1101	0.1195	0.1223	0.1299	0.1361	0.1399	0.1458	0.1518	0.16	0.1623	0.1679	0.1715	0.1764	0.1795	0.1862	0.1907	0.1959	0.1997	0.205	0.2124	0.2135	0.2176	0.2233	0.2253	0.2324	0.2361	0.2408	0.2455	0.2494	0.2543	0.2585
448	0	0.0011	0.0149	0.0196	0.0289	0.0403	0.0472	0.0572	0.0643	0.0744	0.0817	0.0895	0.0984	0.1071	0.1128	0.1204	0.1272	0.1321	0.1418	0.15	0.157	0.1629	0.171	0.177	0.18	0.1876	0.1961	0.2049	0.2078	0.2145	0.2224	0.2263	0.233	0.239	0.2472	0.2507	0.255	0.2612	0.2686	0.271	0.2774	0.2836	0.2887	0.2938	0.2977	0.3049	0.3096	0.3146	0.3202
452	0	0.0082	0.0212	0.0283	0.0379	0.0515	0.0612	0.0733	0.0832	0.0937	0.101	0.1109	0.1194	0.1293	0.1396	0.1479	0.1551	0.1628	0.1734	0.1811	0.1886	0.1951	0.2056	0.2116	0.2209	0.227	0.2346	0.2422	0.2504	0.2568	0.2659	0.2719	0.278	0.2859	0.2949	0.2991	0.3047	0.3141	0.3206	0.3244	0.3318	0.3391	0.3451	0.3513	0.3552	0.362	0.3686	0.3755	0.3804
456	0	0.008	0.0265	0.0379	0.0466	0.061	0.0714	0.0863	0.0942	0.1066	0.116	0.1257	0.1385	0.1486	0.1596	0.1692	0.1785	0.1869	0.198	0.208	0.217	0.226	0.2347	0.2442	0.2546	0.2605	0.2705	0.2794	0.2888	0.2941	0.3049	0.3128	0.3194	0.3295	0.3367	0.3446	0.3515	0.3584	0.3677	0.3712	0.3812	0.3842	0.3972	0.4019	0.4094	0.4174	0.4246	0.4304	0.4377
460	0	0.0131	0.032	0.0431	0.0532	0.07	0.0834	0.0962	0.1113	0.1228	0.1347	0.1456	0.1592	0.1712	0.1817	0.1939	0.203	0.2138	0.2254	0.2356	0.2468	0.2569	0.2661	0.2781	0.2865	0.2968	0.3084	0.3173	0.3276	0.3365	0.3458	0.3533	0.3622	0.3728	0.3826	0.3898	0.3983	0.4069	0.4169	0.4219	0.4318	0.4393	0.4497	0.4556	0.4638	0.4721	0.4801	0.4883	0.496
464	0	0.0132	0.0346	0.0456	0.0572	0.0772	0.0909	0.1066	0.1217	0.136	0.1486	0.161	0.1746	0.1871	0.1992	0.2118	0.2233	0.2352	0.2474	0.259	0.2715	0.2829	0.2941	0.3051	0.3156	0.326	0.3396	0.3482	0.3598	0.3709	0.38	0.3889	0.3986	0.4096	0.4201	0.4292	0.4382	0.4469	0.4582	0.4651	0.4752	0.4833	0.4933	0.5027	0.5097	0.5194	0.5285	0.5365	0.5444
468	0	0.0144	0.0388	0.051	0.0631	0.0835	0.0978	0.1156	0.1314	0.1466	0.1602	0.172	0.1882	0.202	0.2145	0.228	0.24	0.2533	0.2661	0.279	0.2915	0.3039	0.3162	0.3281	0.3403	0.3499	0.3637	0.3757	0.3865	0.3981	0.408	0.4174	0.4292	0.4402	0.4519	0.4606	0.4697	0.4798	0.4917	0.4993	0.5107	0.5187	0.5304	0.5393	0.5479	0.5579	0.5678	0.5769	0.5856
472	0	0.0165	0.0421	0.0552	0.0669	0.0896	0.1061	0.1224	0.1401	0.1554	0.17	0.184	0.1987	0.214	0.228	0.2419	0.2537	0.2688	0.282	0.2963	0.3102	0.3215	0.3346	0.3483	0.3596	0.3712	0.3845	0.397	0.4083	0.4203	0.4318	0.4422	0.4533	0.4645	0.4773	0.4872	0.4976	0.508	0.5197	0.5277	0.5392	0.5494	0.5598	0.5693	0.5789	0.59	0.5994	0.6094	0.6191
476	0	0.0168	0.0434	0.0567	0.07	0.0924	0.1087	0.127	0.1459	0.1619	0.1767	0.1919	0.2074	0.2233	0.2377	0.252	0.2657	0.2799	0.294	0.3097	0.3217	0.335	0.3496	0.362	0.3753	0.3874	0.4013	0.4137	0.4261	0.4374	0.4502	0.4607	0.4722	0.4849	0.4975	0.5079	0.5181	0.5298	0.5416	0.5503	0.5629	0.5734	0.5845	0.594	0.6037	0.6146	0.6259	0.6352	0.6454
480	0	0.0168	0.0442	0.0585	0.0717	0.0952	0.1134	0.1317	0.151	0.1678	0.1826	0.1985	0.2144	0.2305	0.2456	0.2605	0.2753	0.2894	0.3041	0.32	0.3332	0.3474	0.3609	0.3752	0.389	0.401	0.4156	0.4287	0.4413	0.4542	0.4663	0.4781	0.49	0.5024	0.5156	0.5264	0.537	0.5491	0.5606	0.5715	0.5829	0.5942	0.6059	0.6151	0.6258	0.6375	0.6475	0.659	0.6678
484	0	0.017	0.0454	0.0602	0.0742	0.0981	0.1162	0.1357	0.1555	0.1732	0.1883	0.2039	0.2215	0.2381	0.2529	0.2688	0.2834	0.2982	0.3134	0.3291	0.3438	0.3579	0.3723	0.3867	0.401	0.4136	0.4283	0.4415	0.4547	0.468	0.4806	0.4925	0.5053	0.5178	0.5314	0.5431	0.5539	0.5657	0.5791	0.5887	0.6007	0.6118	0.6241	0.6347	0.645	0.657	0.6678	0.6789	0.6892
488	0	0.017	0.0452	0.0602	0.074	0.0992	0.1181	0.1375	0.1581	0.1757	0.191	0.2075	0.2249	0.2417	0.2569	0.2733	0.2879	0.3036	0.3191	0.3347	0.3499	0.3642	0.379	0.3934	0.4076	0.4209	0.4356	0.4492	0.4626	0.4767	0.4894	0.501	0.514	0.5271	0.541	0.5524	0.5642	0.5762	0.5898	0.5998	0.6123	0.6234	0.6356	0.6463	0.6569	0.669	0.6804	0.6916	0.7019
492	0	0.0164	0.0458	0.061	0.075	0.1001	0.1191	0.1391	0.1596	0.1777	0.1934	0.2098	0.2272	0.2447	0.2605	0.2762	0.2914	0.3071	0.3233	0.3392	0.354	0.3688	0.3835	0.3982	0.4125	0.4259	0.4414	0.455	0.4689	0.482	0.4956	0.5075	0.5207	0.5338	0.5479	0.5591	0.5711	0.5836	0.5966	0.6066	0.6193	0.6312	0.6436	0.6547	0.6652	0.6773	0.689	0.6999	0.7106
496	0	0.0164	0.0459	0.0614	0.0749	0.1006	0.1197	0.1401	0.1607	0.1781	0.1942	0.2109	0.2286	0.2458	0.2613	0.2778	0.2928	0.3087	0.3239	0.3413	0.3559	0.3706	0.3857	0.4007	0.4147	0.4285	0.4435	0.4572	0.4711	0.4849	0.4979	0.5101	0.5239	0.5366	0.5506	0.562	0.5746	0.587	0.5999	0.6104	0.623	0.6342	0.647	0.6576	0.6689	0.6811	0.6927	0.7036	0.7147
500	0	0.0164	0.0458	0.061	0.0754	0.1006	0.1201	0.1395	0.1607	0.1785	0.1943	0.211	0.2285	0.2457	0.2616	0.2778	0.2932	0.3092	0.3247	0.341	0.3562	0.3708	0.3859	0.4011	0.4153	0.4288	0.4437	0.4574	0.4712	0.4851	0.4987	0.5103	0.5236	0.5372	0.5505	0.5627	0.5746	0.5871	0.6004	0.6107	0.6233	0.6352	0.6473	0.6586	0.6696	0.6813	0.6934	0.7044	0.7154
504	0	0.0158	0.0455	0.0606	0.0743	0.0995	0.1189	0.1384	0.1588	0.1772	0.1928	0.2094	0.2269	0.2438	0.2594	0.276	0.2913	0.3072	0.3223	0.3392	0.3537	0.3685	0.3832	0.3983	0.4126	0.4262	0.4411	0.4551	0.4686	0.4823	0.4947	0.5071	0.5206	0.5339	0.5475	0.5597	0.5717	0.5833	0.5969	0.6067	0.6197	0.6313	0.6441	0.6542	0.6656	0.6776	0.6884	0.6998	0.7108
508	0	0.0159	0.0445	0.0598	0.0736	0.0986	0.1172	0.1363	0.1573	0.1749	0.1904	0.2069	0.2243	0.2415	0.2565	0.273	0.288	0.304	0.3186	0.3353	0.3498	0.3641	0.379	0.394	0.4079	0.4212	0.4363	0.4496	0.463	0.4768	0.4899	0.502	0.5151	0.5282	0.5415	0.5527	0.5652	0.5769	0.5898	0.6005	0.6129	0.6244	0.6366	0.6469	0.6583	0.6701	0.6817	0.6925	0.7028
512	0	0.0153	0.0435	0.0578	0.0721	0.0964	0.1148	0.1343	0.1545	0.1716	0.1869	0.2032	0.22	0.2369	0.2523	0.2678	0.283	0.2984	0.3133	0.3294	0.3439	0.3584	0.3723	0.387	0.4011	0.4143	0.4286	0.4419	0.4549	0.4688	0.4816	0.4931	0.5057	0.5186	0.532	0.5439	0.5554	0.5676	0.5807	0.5897	0.6022	0.6133	0.6259	0.6362	0.6473	0.6585	0.6698	0.6803	0.6912
516	0	0.015	0.0426	0.0568	0.07	0.0943	0.1125	0.1315	0.1509	0.1682	0.183	0.1987	0.2156	0.2322	0.247	0.2625	0.2765	0.2921	0.3063	0.3223	0.3366	0.3506	0.3645	0.3787	0.3927	0.4053	0.4193	0.4327	0.4454	0.4587	0.4712	0.483	0.4953	0.5078	0.5209	0.5326	0.5437	0.5555	0.5679	0.5783	0.5902	0.601	0.6126	0.623	0.6335	0.6449	0.6558	0.666	0.6766
520	0	0.0142	0.0409	0.055	0.0681	0.0916	0.1095	0.1278	0.147	0.1637	0.1785	0.1939	0.2103	0.2265	0.2406	0.2561	0.2699	0.2851	0.2992	0.3147	0.3281	0.3419	0.3557	0.3697	0.383	0.3955	0.4092	0.4223	0.4349	0.4472	0.46	0.471	0.4836	0.4959	0.5084	0.5194	0.5307	0.5422	0.5545	0.5639	0.575	0.5862	0.5979	0.608	0.6184	0.6295	0.6399	0.6502	0.6603
524	0	0.0131	0.0393	0.0528	0.0661	0.0886	0.1058	0.124	0.1427	0.1588	0.1728	0.1878	0.2039	0.2192	0.2337	0.248	0.2621	0.2761	0.2905	0.3049	0.3186	0.3323	0.3453	0.3589	0.3718	0.3842	0.3978	0.4098	0.422	0.4347	0.4465	0.4575	0.4694	0.4807	0.4942	0.5047	0.5153	0.5266	0.5384	0.5478	0.5592	0.5698	0.5805	0.5903	0.6	0.6111	0.6218	0.6315	0.6415
528	0	0.0128	0.0382	0.0513	0.0635	0.0859	0.1025	0.1197	0.138	0.1535	0.1672	0.1817	0.197	0.2121	0.2255	0.2399	0.2531	0.2673	0.2805	0.295	0.3079	0.3207	0.3336	0.3467	0.3592	0.371	0.3842	0.3957	0.408	0.4196	0.4314	0.4416	0.4537	0.465	0.4772	0.4872	0.4976	0.5086	0.5204	0.5291	0.5397	0.5501	0.5612	0.5705	0.5801	0.5902	0.6005	0.6101	0.6197
532	0	0.0119	0.0364	0.0492	0.061	0.0818	0.0981	0.1145	0.1318	0.1469	0.1602	0.1738	0.1889	0.2031	0.2163	0.23	0.2428	0.2563	0.2687	0.2827	0.2953	0.3078	0.3202	0.3327	0.3446	0.3558	0.3682	0.3799	0.3914	0.4032	0.4138	0.4242	0.4352	0.4464	0.4576	0.4676	0.4776	0.4878	0.4992	0.5079	0.5184	0.5281	0.5384	0.5476	0.5567	0.5669	0.5765	0.5854	0.5947
536	0	0.0117	0.0347	0.0468	0.058	0.0782	0.0938	0.1096	0.1262	0.1399	0.153	0.1662	0.1803	0.1942	0.2067	0.2195	0.2317	0.2443	0.2571	0.2702	0.2817	0.2937	0.3054	0.3173	0.3291	0.3401	0.352	0.3623	0.3736	0.3848	0.395	0.405	0.4151	0.4259	0.4372	0.4464	0.4561	0.4658	0.4761	0.4845	0.4945	0.5044	0.5141	0.523	0.5308	0.5411	0.5499	0.5589	0.5679
540	0	0.0106	0.0325	0.0438	0.0545	0.0734	0.0881	0.103	0.1192	0.1325	0.1445	0.1571	0.1702	0.1836	0.1952	0.2081	0.2193	0.231	0.2428	0.2556	0.2668	0.2777	0.2891	0.3003	0.311	0.3215	0.3325	0.3435	0.354	0.3641	0.3735	0.3832	0.3934	0.4027	0.4137	0.4227	0.4315	0.4411	0.4511	0.4588	0.4689	0.4776	0.4865	0.4951	0.5031	0.5123	0.5212	0.5295	0.5381
544	0	0.0111	0.0318	0.0426	0.053	0.071	0.0846	0.0994	0.1143	0.1273	0.1387	0.1505	0.1631	0.1758	0.1869	0.1988	0.2098	0.2217	0.2323	0.2445	0.255	0.266	0.2765	0.2873	0.2977	0.3077	0.3182	0.3283	0.3385	0.3486	0.3576	0.3661	0.376	0.3855	0.3958	0.4042	0.4124	0.4213	0.431	0.4388	0.4475	0.4565	0.4651	0.4726	0.4808	0.4895	0.4979	0.5057	0.5137
548	0	0.0099	0.03	0.0404	0.0496	0.0671	0.0796	0.0934	0.1072	0.1198	0.1306	0.1416	0.1542	0.1661	0.1767	0.1879	0.1986	0.2091	0.2199	0.2312	0.2412	0.2512	0.2617	0.2719	0.2821	0.2913	0.3013	0.3106	0.3201	0.3297	0.3383	0.347	0.3557	0.3648	0.3747	0.3825	0.3905	0.399	0.4083	0.4153	0.4238	0.4316	0.4404	0.448	0.4553	0.4632	0.4715	0.479	0.4865
552	0	0.0093	0.0272	0.0373	0.0464	0.0624	0.0743	0.0873	0.1011	0.1123	0.123	0.1336	0.1444	0.1559	0.1653	0.1763	0.186	0.1965	0.2062	0.2168	0.2263	0.2357	0.2451	0.255	0.2642	0.2729	0.2827	0.2913	0.3003	0.3092	0.3178	0.3252	0.3339	0.3419	0.3514	0.3592	0.3665	0.3744	0.3834	0.3892	0.3976	0.4054	0.4132	0.4205	0.4275	0.4346	0.4425	0.4494	0.4561
556	0	0.009	0.0262	0.0348	0.0434	0.0586	0.0699	0.0821	0.0941	0.1043	0.1145	0.1243	0.1352	0.1452	0.1546	0.1645	0.1732	0.1832	0.1927	0.2029	0.2115	0.2197	0.2287	0.2384	0.2464	0.2548	0.2635	0.2718	0.2803	0.2883	0.296	0.303	0.3117	0.3196	0.3277	0.3344	0.3415	0.349	0.357	0.3636	0.3705	0.3779	0.3851	0.3919	0.3976	0.4054	0.4123	0.4194	0.4255
560	0	0.0076	0.0232	0.0318	0.0394	0.0534	0.0637	0.0742	0.0858	0.0964	0.1051	0.1143	0.1239	0.1329	0.1419	0.1512	0.1595	0.167	0.1764	0.1855	0.1943	0.2021	0.2101	0.2188	0.2268	0.234	0.2428	0.2504	0.2571	0.2654	0.2721	0.2792	0.2862	0.2941	0.3012	0.3077	0.3145	0.3215	0.3291	0.3345	0.3413	0.3482	0.3542	0.3607	0.3667	0.3735	0.3796	0.3861	0.3913
564	0	0.0066	0.0214	0.0291	0.0366	0.0492	0.0587	0.0688	0.0797	0.0884	0.0964	0.1048	0.1145	0.1229	0.1311	0.1392	0.1471	0.1547	0.1623	0.1714	0.1794	0.1868	0.194	0.201	0.2088	0.216	0.224	0.2304	0.2379	0.2448	0.2519	0.2568	0.2643	0.2709	0.2783	0.2841	0.29	0.2967	0.3036	0.3079	0.3152	0.3206	0.3272	0.3322	0.3378	0.3446	0.3509	0.3559	0.361
568	0	0.0069	0.0199	0.0275	0.0338	0.0456	0.0546	0.0642	0.0737	0.082	0.0898	0.097	0.1061	0.1141	0.1221	0.1292	0.136	0.1437	0.1508	0.1593	0.166	0.1729	0.1803	0.1868	0.1943	0.2002	0.2077	0.2135	0.221	0.2274	0.2328	0.2386	0.2451	0.2517	0.2578	0.2632	0.2692	0.2752	0.2818	0.286	0.2926	0.2974	0.3031	0.309	0.3144	0.3198	0.325	0.3307	0.3358
572	0	0.0063	0.0187	0.025	0.0312	0.0422	0.0498	0.0592	0.068	0.0755	0.083	0.0896	0.0976	0.1053	0.1122	0.119	0.1256	0.1328	0.1395	0.1463	0.1534	0.16	0.166	0.1725	0.1789	0.1847	0.1919	0.1977	0.2033	0.2098	0.2154	0.2208	0.2262	0.2322	0.2387	0.2432	0.2486	0.2538	0.2597	0.264	0.2697	0.2747	0.2804	0.285	0.29	0.2951	0.3001	0.3048	0.3099
576	0	0.0051	0.0171	0.0226	0.0285	0.0386	0.0461	0.0538	0.0622	0.0691	0.0747	0.0823	0.0889	0.0959	0.1017	0.1089	0.1143	0.1205	0.1272	0.1341	0.1405	0.1456	0.1511	0.1579	0.1629	0.1688	0.1747	0.1803	0.1853	0.1907	0.1963	0.2015	0.2062	0.212	0.2175	0.2216	0.2265	0.2317	0.237	0.2414	0.2458	0.2502	0.256	0.2596	0.2643	0.2691	0.2733	0.2784	0.2822
580	0	0.005	0.0154	0.021	0.0249	0.0345	0.0416	0.0479	0.056	0.0621	0.0675	0.0736	0.0806	0.0856	0.0909	0.0979	0.1036	0.1081	0.1143	0.1196	0.1257	0.1302	0.1372	0.1417	0.1471	0.1508	0.1573	0.1622	0.1666	0.1719	0.1762	0.182	0.1857	0.1905	0.1956	0.1998	0.2042	0.2085	0.2134	0.2167	0.2214	0.2249	0.2302	0.2339	0.2376	0.2423	0.2462	0.2507	0.2544
584	0	0.0045	0.0133	0.0184	0.0228	0.031	0.0364	0.0431	0.049	0.0556	0.0598	0.0657	0.0716	0.0765	0.0816	0.0867	0.0923	0.0973	0.1022	0.1074	0.1114	0.1168	0.1212	0.1254	0.1312	0.1351	0.14	0.1439	0.1491	0.153	0.1568	0.1614	0.165	0.1695	0.1735	0.1781	0.1821	0.1862	0.1895	0.1928	0.1971	0.2008	0.2049	0.2088	0.2113	0.2163	0.2197	0.2234	0.2267
588	0	0.004	0.0126	0.0165	0.0204	0.028	0.0323	0.0383	0.0441	0.0502	0.0539	0.0586	0.064	0.0689	0.0734	0.0776	0.0821	0.0866	0.0903	0.096	0.1003	0.1045	0.1085	0.1123	0.1168	0.1208	0.1257	0.1294	0.1329	0.137	0.1406	0.1441	0.1485	0.1525	0.1564	0.1589	0.1624	0.1667	0.1698	0.1729	0.1767	0.1795	0.1834	0.1868	0.1895	0.1936	0.1965	0.2005	0.2026
592	0	0.0036	0.0108	0.0144	0.018	0.0256	0.0297	0.0339	0.0402	0.0441	0.0483	0.0523	0.057	0.0616	0.0661	0.0705	0.0742	0.0777	0.0819	0.0868	0.0898	0.0941	0.0985	0.1021	0.1062	0.1092	0.1127	0.1168	0.1201	0.1237	0.127	0.1298	0.1336	0.1374	0.141	0.1435	0.1465	0.1497	0.1539	0.1558	0.1593	0.1621	0.1656	0.1689	0.1715	0.1751	0.1781	0.1813	0.1838
596	0	0.0035	0.0099	0.0138	0.0169	0.0223	0.0265	0.031	0.0365	0.0406	0.0435	0.0476	0.0514	0.0557	0.0596	0.0632	0.067	0.0703	0.0737	0.0778	0.0817	0.0843	0.0882	0.0915	0.0953	0.0986	0.1019	0.1048	0.1082	0.1113	0.1149	0.1166	0.1207	0.123	0.1271	0.1295	0.1321	0.1346	0.1385	0.1407	0.1435	0.1457	0.1495	0.1512	0.1542	0.1581	0.1598	0.1629	0.1651
600	0	0.0026	0.0083	0.0107	0.0141	0.0198	0.0225	0.0268	0.0309	0.0342	0.0382	0.0406	0.0449	0.0482	0.0518	0.0547	0.0578	0.0613	0.0639	0.0681	0.0715	0.0734	0.0768	0.0803	0.0833	0.086	0.0894	0.0918	0.0952	0.0975	0.1005	0.1032	0.1055	0.1081	0.1118	0.1138	0.1158	0.1183	0.1215	0.123	0.1258	0.1284	0.1307	0.1332	0.1351	0.1387	0.1406	0.1427	0.1446
604	0	0.0024	0.0074	0.01	0.0126	0.0171	0.02	0.0234	0.0271	0.03	0.0331	0.0366	0.0398	0.042	0.0453	0.0482	0.0506	0.0535	0.0566	0.0594	0.0621	0.0642	0.0666	0.07	0.0728	0.075	0.0781	0.0804	0.0831	0.0855	0.088	0.0897	0.0922	0.0943	0.0968	0.0994	0.1017	0.1031	0.1062	0.1076	0.1093	0.1122	0.115	0.1167	0.1181	0.121	0.1229	0.1249	0.1265
608	0	0.0018	0.0062	0.0092	0.0108	0.0145	0.0173	0.0201	0.0226	0.0261	0.0286	0.0307	0.034	0.0366	0.0396	0.042	0.0439	0.0462	0.0482	0.0521	0.0538	0.0559	0.058	0.0607	0.0636	0.065	0.0674	0.07	0.0716	0.0746	0.0765	0.0781	0.0797	0.082	0.0845	0.0864	0.0873	0.0898	0.0928	0.0938	0.0957	0.0971	0.0991	0.1014	0.1029	0.105	0.1064	0.1083	0.1102
612	0	0.0022	0.0049	0.0077	0.0098	0.0128	0.015	0.0177	0.0203	0.0229	0.025	0.0279	0.0302	0.0319	0.0341	0.0366	0.0383	0.0407	0.0426	0.0448	0.0473	0.0487	0.0513	0.053	0.0551	0.057	0.0591	0.0614	0.0627	0.0645	0.0672	0.0682	0.0703	0.072	0.0741	0.0752	0.0777	0.0787	0.0802	0.0818	0.0843	0.0856	0.0874	0.0892	0.0898	0.0918	0.094	0.096	0.0973
616	0	0.0017	0.0055	0.0069	0.0095	0.0117	0.013	0.0161	0.0188	0.0206	0.0222	0.0248	0.027	0.029	0.0306	0.0335	0.0349	0.0362	0.0379	0.0404	0.0417	0.0438	0.0455	0.0479	0.0494	0.0507	0.0526	0.055	0.056	0.0582	0.0593	0.0611	0.0629	0.064	0.0661	0.0677	0.0688	0.0709	0.0725	0.0729	0.0751	0.0772	0.0777	0.0798	0.0808	0.0824	0.0842	0.0842	0.0858
620	0	0.0017	0.0047	0.0057	0.0065	0.0099	0.0108	0.0132	0.0162	0.0171	0.0185	0.0203	0.0219	0.0252	0.0263	0.0271	0.0295	0.0316	0.0333	0.0351	0.0362	0.0376	0.0398	0.0417	0.0423	0.0441	0.0461	0.0466	0.049	0.05	0.0515	0.0525	0.0543	0.0562	0.0575	0.0587	0.0598	0.0607	0.0627	0.0628	0.0649	0.066	0.0676	0.0682	0.07	0.0717	0.0733	0.0743	0.0744
624	0	0.0009	0.003	0.0042	0.0058	0.008	0.0094	0.0115	0.0127	0.0145	0.0163	0.0175	0.0193	0.0202	0.0219	0.0235	0.0241	0.0258	0.0277	0.0288	0.0307	0.0318	0.0318	0.0346	0.0361	0.0373	0.0387	0.0403	0.0418	0.0429	0.0437	0.0444	0.046	0.0473	0.0489	0.0494	0.0506	0.0522	0.0535	0.0541	0.0549	0.0575	0.0578	0.0588	0.0594	0.0609	0.0622	0.063	0.0642
628	0	0.0011	0.0027	0.0039	0.0055	0.0068	0.008	0.0094	0.0116	0.0123	0.0135	0.0143	0.016	0.0176	0.0189	0.0204	0.0211	0.0226	0.0237	0.0257	0.0262	0.0272	0.028	0.0304	0.0307	0.0325	0.0334	0.0347	0.0354	0.0368	0.0379	0.0381	0.0396	0.0409	0.0425	0.0433	0.0431	0.0453	0.0462	0.0465	0.0477	0.049	0.0497	0.05	0.0512	0.0525	0.0535	0.0541	0.0551
632	0	0.0003	0.0017	0.0022	0.0032	0.0048	0.005	0.0067	0.0089	0.009	0.011	0.0114	0.0123	0.0144	0.0148	0.0169	0.0165	0.0187	0.019	0.0201	0.0206	0.023	0.0228	0.0242	0.0252	0.0258	0.0274	0.0281	0.0302	0.0304	0.0314	0.0315	0.0328	0.0338	0.0346	0.0346	0.0356	0.0369	0.038	0.0388	0.0399	0.0404	0.0405	0.042	0.0428	0.0438	0.0443	0.0457	0.0461
636	0	0.0002	0.0024	0.0032	0.0035	0.0059	0.0062	0.0052	0.0078	0.0085	0.0086	0.01	0.0125	0.0123	0.014	0.0145	0.0148	0.0161	0.0169	0.0183	0.0194	0.0191	0.0211	0.0217	0.0217	0.0234	0.0254	0.0249	0.0257	0.0273	0.0268	0.0271	0.0292	0.0294	0.0308	0.0311	0.0314	0.0314	0.0337	0.0332	0.0344	0.0353	0.0359	0.0364	0.0369	0.0378	0.0384	0.0395	0.0401
640	0	0.0009	0.0018	0.003	0.0035	0.0042	0.0047	0.0061	0.0073	0.0074	0.0078	0.0085	0.0107	0.0117	0.0124	0.0127	0.0132	0.0147	0.0139	0.015	0.0159	0.017	0.0184	0.0188	0.019	0.0201	0.0205	0.0222	0.0223	0.023	0.0236	0.0246	0.0251	0.0263	0.0271	0.0266	0.0276	0.0289	0.0288	0.0292	0.03	0.0311	0.0319	0.0323	0.0332	0.0334	0.0338	0.0343	0.0347
644	0	0.0009	0.0013	0.0024	0.0028	0.0036	0.0045	0.0049	0.0051	0.007	0.0076	0.0083	0.009	0.0096	0.0105	0.0108	0.0113	0.0119	0.0126	0.0134	0.0139	0.0144	0.0152	0.0159	0.0166	0.0177	0.0178	0.0187	0.0193	0.0199	0.0206	0.0205	0.0214	0.0218	0.023	0.0228	0.024	0.0243	0.0245	0.0258	0.0261	0.0271	0.0273	0.0275	0.0285	0.0295	0.0284	0.03	0.031
648	0	-0.0004	0.0004	0.0011	0.0017	0.0029	0.0033	0.0024	0.0036	0.0046	0.0046	0.006	0.0062	0.0071	0.0076	0.0081	0.0097	0.0091	0.0096	0.0104	0.01	0.0118	0.0117	0.0133	0.0128	0.0144	0.0143	0.0156	0.0149	0.0164	0.0161	0.0159	0.0174	0.0182	0.0194	0.0192	0.0198	0.0204	0.0203	0.0203	0.0218	0.0214	0.0235	0.0223	0.0226	0.0235	0.0236	0.0254	0.0255
652	0	-0.0004	0.0009	0.0011	0.0006	0.0021	0.0019	0.0026	0.003	0.003	0.0051	0.0046	0.0046	0.0048	0.0062	0.0065	0.0071	0.007	0.0094	0.0083	0.0094	0.0096	0.0106	0.01	0.0109	0.012	0.0126	0.0127	0.0137	0.0136	0.0126	0.0147	0.0151	0.0145	0.016	0.0152	0.017	0.0169	0.018	0.0176	0.0185	0.0188	0.0192	0.0189	0.0187	0.0204	0.0205	0.0205	0.0212
656	0	0.0014	0.0008	0.0014	0.002	0.0021	0.0022	0.0026	0.0042	0.0033	0.0042	0.0045	0.0043	0.0054	0.0048	0.0075	0.0059	0.007	0.0071	0.0076	0.0089	0.0088	0.0092	0.0092	0.0096	0.0099	0.0103	0.0111	0.0114	0.0114	0.0124	0.0129	0.0126	0.0132	0.014	0.0143	0.0153	0.0159	0.0157	0.0151	0.0162	0.016	0.0162	0.0165	0.0164	0.0173	0.0169	0.0188	0.0187
660	0	0.0009	0.001	0.0013	0.001	0.0013	0.0013	0.0027	0.0028	0.0029	0.003	0.0041	0.0049	0.0044	0.0044	0.0049	0.0052	0.0059	0.0059	0.0069	0.0073	0.0073	0.0076	0.0082	0.0087	0.0084	0.0094	0.0093	0.0097	0.01	0.0099	0.0114	0.0108	0.0111	0.0112	0.0119	0.0119	0.0118	0.013	0.0129	0.0131	0.0132	0.015	0.0146	0.0148	0.0151	0.0158	0.0156	0.0157
664	0	-0.0006	0.0005	0.0007	0.0001	0.0017	0.0007	0.0014	0.0009	0.0032	0.0024	0.0024	0.0032	0.0032	0.0038	0.0043	0.0035	0.0043	0.0049	0.0045	0.0052	0.0052	0.0061	0.007	0.0059	0.0061	0.0075	0.0075	0.0083	0.0077	0.0088	0.0083	0.0087	0.0097	0.0098	0.0103	0.0104	0.0101	0.0122	0.0106	0.0111	0.0101	0.0125	0.0118	0.0123	0.0127	0.0126	0.0126	0.014
668	0	-0.0004	0.0009	-0.0001	0.0008	0	0.001	0.0017	0.0016	0.0019	0.0015	0.0023	0.0019	0.0018	0.003	0.0034	0.0034	0.0038	0.0036	0.0046	0.0043	0.0045	0.0047	0.0059	0.0059	0.0063	0.0059	0.006	0.0066	0.0071	0.0066	0.0067	0.0075	0.0078	0.0085	0.0087	0.0082	0.008	0.0092	0.0081	0.0092	0.0092	0.0105	0.0107	0.01	0.0117	0.0114	0.0103	0.0109
672	0	-0.0001	-0.0007	0.0005	-0.0001	0.0014	0.0003	0.0005	0.0019	0.0012	0.001	0.0021	0.0034	0.0015	0.002	0.0012	0.0031	0.0021	0.0023	0.0049	0.0036	0.0036	0.0044	0.0055	0.0053	0.0045	0.0045	0.0047	0.0048	0.0057	0.0057	0.0059	0.0065	0.0061	0.0069	0.0061	0.0075	0.0074	0.0081	0.0068	0.0079	0.0079	0.0083	0.0088	0.0085	0.0092	0.0086	0.0091	0.0093
676	0	-0.0002	-0.0006	0.0003	0.0006	0.0003	-0.001	0.0004	-0.0003	0.0013	0.0002	0.0011	0.0007	0.0016	0.0016	0.0017	0.0016	0.002	0.0022	0.0022	0.0017	0.0031	0.0034	0.0033	0.0043	0.0033	0.0043	0.0035	0.0046	0.0042	0.0044	0.0045	0.0049	0.0047	0.0055	0.0048	0.0056	0.0059	0.0062	0.0056	0.0058	0.0059	0.0064	0.0061	0.006	0.0066	0.0066	0.0078	0.0078
680	0	0	0.001	0.0004	0.001	0.0002	-0.0002	0.0009	0.0002	0.0003	0.001	0.0017	0.0015	0.0021	0.0013	0.0018	0.0025	0.0016	0.0014	0.0027	0.0018	0.0027	0.0028	0.0033	0.0035	0.003	0.0032	0.0036	0.0034	0.004	0.0041	0.0044	0.0042	0.0041	0.0063	0.0048	0.0052	0.0058	0.0059	0.0059	0.0056	0.0054	0.0066	0.0057	0.0059	0.0063	0.0068	0.0067	0.007
684	0	-0.0001	-0.0002	-0.0007	-0.0006	0.0001	0	-0.0003	-0.0009	0	0.001	0.0005	0.001	0	0.0012	0.0014	0.0017	0.0008	0.0017	0.0011	0.0017	0.0017	0.0027	0.0024	0.0032	0.0014	0.003	0.0019	0.0027	0.003	0.0027	0.003	0.0031	0.0048	0.0032	0.0042	0.0036	0.0043	0.0042	0.0044	0.0044	0.0045	0.0056	0.0038	0.0048	0.0046	0.0061	0.0057	0.0068
688	0	-0.0013	-0.002	-0.002	-0.0016	-0.0019	-0.0013	-0.0015	-0.0004	-0.0017	-0.0014	-0.0004	-0.0008	-0.0012	-0.0008	-0.0003	-0.0002	-0.0003	-0.0001	-0.0001	-0.0007	-0.0003	-0.0001	0.0004	-0.0007	0.0006	0.0013	0.0014	0.0006	0.0009	0.0021	0.0016	0.0015	0.0021	0.002	0.0013	0.0008	0.0023	0.0037	0.0019	0.0022	0.001	0.0019	0.0031	0.003	0.0033	0.0024	0.0036	0.0039
692	0	0.0001	0.001	0.0012	-0.0002	0.001	-0.0002	0	0.0006	-0.0001	-0.0001	0.0008	0.0008	0.0003	0.0002	0.0016	0.0008	0.0008	0.0009	0.0018	0.0009	0.0009	0.001	0.0015	0.0026	0.0024	0.0027	0.002	0.0028	0.0028	0.003	0.0031	0.0024	0.0033	0.0027	0.0035	0.0031	0.0027	0.0037	0.0034	0.0034	0.0032	0.0042	0.0032	0.0032	0.0036	0.0029	0.0049	0.0036
696	0	0.0004	-0.0001	-0.0003	-0.0003	-0.0005	-0.001	-0.0007	0.0002	0	-0.0008	-0.0007	-0.0007	0.0005	0.0001	0.0002	0.0004	0.0004	0.0004	0.0006	0.0004	0.0008	0.0005	0.0013	0.0012	0.0016	0.0014	0.0009	0.0016	0.0014	0.0007	0.0011	0.0015	0.0019	0.0015	0.0019	0.0027	0.0018	0.0031	0.0022	0.0023	0.0021	0.0018	0.0031	0.0023	0.003	0.0022	0.0032	0.0025
700	0	-0.0003	-0.0003	-0.0007	-0.0005	-0.0009	-0.0008	-0.0003	-0.0006	-0.0003	-0.0006	-0.0005	0.0001	-0.0001	0.0002	0.0001	0.0001	-0.0003	-0.0001	-0.0002	0.0003	-0.0001	0.0002	0.001	0.0003	0.0001	0.0009	0.0003	0.0012	0.0013	0.0014	0.0002	0.002	0.0013	0.0014	0.0013	0.001	0.0014	0.002	0.0016	0.0019	0.0013	0.002	0.002	0.0018	0.0026	0.0021	0.003	0.0023
704	0	-0.0011	-0.0004	-0.0007	-0.0007	-0.0009	-0.0006	-0.0014	-0.0019	-0.0006	-0.001	-0.0006	-0.0001	-0.0011	-0.0003	0	-0.0012	0.0003	-0.0013	-0.0009	-0.0007	-0.0007	-0.0004	-0.0003	-0.0001	0	-0.0002	-0.0006	-0.0001	0.0002	0.0001	-0.0003	0.0007	0.0003	0.0017	0.001	0.0001	0.0013	0.0012	0.0006	0.0014	0.0007	0.0016	0.001	0.0012	0.0015	0.0015	0.0023	0.0023
708	0	-0.0004	-0.0001	-0.0002	0	-0.0003	-0.0012	-0.0008	-0.0003	-0.0001	-0.0009	-0.0007	-0.0006	-0.0007	-0.0002	-0.0002	-0.0005	-0.0001	-0.0007	-0.0002	-0.0006	-0.0003	0.0001	0.0006	0.0007	0.0004	0.0005	0.0008	0.0005	0.0009	0.0001	0.0003	0.0003	0.0015	0.0016	0.0006	0.0008	0.0011	0.001	0.0008	0.0017	0.0014	0.0017	0.002	0.0015	0.0017	0.0018	0.0019	0.0021
712	0	0.0003	0.0002	-0.0001	-0.0008	-0.0008	-0.0007	-0.0009	-0.0009	-0.0011	-0.0003	-0.0014	-0.0004	-0.0012	-0.0007	-0.0003	-0.0009	-0.0006	-0.0015	-0.0003	-0.0005	-0.0007	0.0003	-0.0005	0	0.0002	-0.0002	-0.0002	0.0002	0.0002	0.0002	0.0003	0.0001	0.0004	0.001	0.0007	0.0006	0.0003	0.0004	0.0011	0.0011	-0.0001	0.0016	0.0011	0.0008	0.0006	0.0009	0.0013	0.0013
716	0	-0.0004	0.0001	-0.0005	-0.0005	-0.0011	-0.001	-0.0012	-0.0013	-0.0011	-0.001	-0.0014	-0.001	-0.0009	-0.0008	-0.0009	-0.0012	-0.0007	-0.0008	-0.0007	-0.0005	-0.0007	-0.0006	-0.0005	-0.0013	-0.0001	-0.0006	-0.0003	-0.0013	0.0004	0.0002	0.0002	-0.0004	0.0002	0.0007	0.0005	0.0001	-0.0008	0.0007	0.0009	0.0003	0.0004	0.0004	0.0005	-0.0001	0.0003	0.0004	0.0003	0.0004
720	0	-0.0008	-0.0002	-0.0005	-0.0007	-0.0004	-0.0017	-0.0005	-0.0012	-0.0004	-0.001	-0.0005	-0.0006	-0.0003	-0.0008	-0.001	-0.0012	-0.0011	-0.0014	-0.0014	-0.0007	-0.0007	-0.0011	-0.0008	-0.0005	0.0001	-0.0005	-0.0004	0.0001	-0.0001	0.0009	-0.0003	-0.0001	0.0006	0.0003	0.0003	0	0	-0.0008	-0.0006	0.0004	0.0003	0.0004	-0.0004	-0.0003	0.0005	0.0012	0.0003	0.0003
724	0	-0.0001	0.0001	-0.0002	-0.0012	-0.001	-0.0005	-0.0009	-0.0007	-0.0005	-0.0012	-0.0009	-0.0007	-0.0011	-0.001	-0.001	-0.0008	-0.0014	-0.0005	-0.0005	-0.0005	-0.0011	-0.0008	-0.0009	-0.0002	0	-0.0005	-0.0004	-0.0005	-0.0009	-0.0001	-0.0005	0.0006	0.0002	-0.0005	-0.0004	-0.0001	-0.0002	0.0003	0.0006	-0.0004	-0.0009	-0.0001	0	0.0001	0.0006	0.0005	0.0009	0.0005
728	0	-0.0004	-0.0005	-0.001	-0.001	-0.001	-0.0015	-0.0013	-0.0018	-0.0006	-0.0025	-0.0021	-0.0008	-0.0011	-0.0012	-0.002	-0.0009	-0.0001	-0.0015	-0.0007	-0.0012	-0.001	-0.0013	-0.001	-0.0007	-0.0015	-0.0018	-0.0007	-0.0007	-0.0019	-0.0024	-0.0011	-0.0002	-0.0005	-0.0006	-0.0004	0.0001	-0.0005	0.0003	-0.0004	-0.0002	0.0002	-0.0003	-0.0005	-0.0004	-0.0003	-0.0004	-0.0006	0.0001
732	0	-0.0001	0.0003	-0.0009	-0.0003	-0.0013	-0.0005	-0.0005	-0.0006	-0.0001	-0.001	-0.0019	-0.0018	-0.0012	-0.0008	-0.0014	-0.0015	-0.0016	-0.0013	-0.0012	0.0001	-0.0011	-0.0003	-0.0015	-0.0013	-0.0004	-0.0011	-0.0011	-0.0012	-0.0003	-0.0001	-0.0008	-0.0011	0.0004	-0.0005	0.0004	-0.0009	-0.0002	-0.0005	-0.0001	-0.0003	-0.0004	0.0006	0.0004	-0.0005	0	0.0008	-0.0003	0.0004
736	0	0.0003	-0.0004	0.0001	0.0004	0	-0.0007	-0.0017	-0.0008	-0.001	-0.0009	-0.0008	-0.0004	-0.0015	-0.0013	0.0005	-0.0005	-0.0012	-0.0012	-0.0009	-0.0011	-0.0009	0.0002	-0.0003	-0.0007	0.0002	-0.0007	0	0.0003	-0.0002	-0.0005	-0.0002	-0.0007	-0.0001	-0.0004	0	-0.0004	0.0003	0.0005	-0.0003	-0.0003	0.0003	0.0002	-0.0007	-0.0007	0.0008	-0.0003	0	0.0002
740	0	-0.0005	0.0006	-0.0007	-0.0006	-0.0002	-0.0012	-0.0017	-0.0017	-0.0012	-0.0011	-0.0014	-0.0005	-0.0006	-0.0016	-0.001	-0.0013	-0.001	-0.0022	-0.001	-0.0009	-0.0006	-0.001	-0.0013	-0.0008	-0.0006	-0.0004	-0.002	-0.0007	0.0001	-0.0009	-0.0013	-0.0013	-0.0009	-0.0015	-0.0012	-0.0014	-0.0013	-0.001	-0.0006	-0.0016	-0.001	-0.0009	-0.001	-0.0006	-0.0002	-0.001	0.0004	-0.001
744	0	-0.0006	-0.0004	-0.0012	-0.0016	-0.0018	-0.0014	-0.0011	-0.0029	-0.0017	-0.0018	-0.0016	-0.0028	-0.0023	-0.0017	-0.0021	-0.0017	-0.0026	-0.0024	-0.0023	-0.0009	-0.0023	-0.0016	-0.0022	-0.0018	-0.0017	-0.0009	-0.0014	-0.0015	-0.0017	-0.0013	-0.0025	-0.0023	-0.0025	-0.0016	-0.0016	-0.0023	-0.0026	-0.0003	-0.0019	-0.0011	-0.0013	-0.0015	-0.0024	-0.0011	-0.0011	-0.0009	-0.0015	-0.0015
748	0	-0.0003	0.0003	-0.0009	-0.0004	-0.0007	-0.0004	-0.0018	-0.0006	-0.0011	-0.001	-0.0008	-0.0004	-0.0011	-0.0002	-0.0005	-0.0013	-0.0012	-0.0004	0.0001	-0.0004	-0.001	-0.0005	-0.0011	-0.0003	-0.0019	-0.001	-0.0016	-0.0007	-0.0002	-0.0004	-0.0002	0.0004	-0.0006	-0.0002	-0.0013	-0.0009	-0.0003	-0.0011	-0.0008	0.0007	-0.0012	0.0005	-0.0014	-0.0002	-0.0002	-0.0004	0.0015	0.0007
752	0	-0.0016	-0.0002	-0.0005	-0.0008	-0.0025	-0.0016	-0.0023	-0.0028	-0.0017	-0.0019	-0.0017	-0.0028	-0.0021	-0.0019	-0.0009	-0.0017	-0.002	-0.0015	-0.003	-0.0018	-0.0014	-0.0027	-0.0027	-0.0011	-0.0012	-0.001	-0.001	-0.0011	-0.0008	-0.0012	-0.0019	-0.0026	-0.0013	-0.0006	-0.0023	-0.0017	-0.0017	-0.0009	-0.0021	-0.0007	-0.0019	-0.001	-0.0009	-0.0014	-0.0012	-0.0016	-0.0007	-0.0006
756	0	-0.0026	-0.002	-0.0015	-0.0007	-0.0022	-0.0003	-0.0029	-0.0016	-0.0015	-0.0022	-0.0015	-0.0023	-0.0022	-0.0031	-0.0021	-0.0029	-0.0034	-0.0035	-0.0016	-0.0017	-0.0023	-0.0014	-0.0017	-0.0017	-0.0017	-0.0015	-0.0027	-0.0015	-0.002	-0.0018	-0.002	-0.0023	-0.0007	-0.0027	-0.0023	-0.0028	-0.0037	-0.0031	-0.0028	-0.0025	-0.0017	-0.0031	-0.0023	-0.0018	-0.0014	-0.0019	-0.0009	-0.0002
760	0	-0.0013	-0.0007	-0.0015	0	-0.0015	-0.001	-0.0013	-0.0018	-0.0013	-0.0013	-0.0006	-0.0017	-0.001	-0.0014	-0.0014	-0.0022	-0.0012	-0.0015	-0.001	-0.0015	-0.0018	-0.001	-0.0014	-0.0016	-0.0019	-0.0023	-0.0011	-0.0006	-0.0007	-0.0015	-0.0018	-0.0003	-0.0015	-0.0023	-0.0025	-0.001	-0.0006	0.0002	-0.0014	-0.0014	-0.0014	-0.0011	-0.0005	-0.002	-0.0011	-0.0013	-0.0017	-0.0015
764	0	-0.0006	0.0004	-0.0003	0.0001	-0.0011	-0.0012	-0.0012	-0.0004	0.0001	-0.0016	-0.0008	-0.0016	-0.0007	-0.001	-0.0012	-0.0017	-0.0018	-0.0017	-0.0014	-0.0009	0.0001	-0.0012	-0.0012	-0.0017	-0.0014	-0.0021	-0.001	-0.0014	-0.0001	-0.0011	-0.0011	-0.001	-0.0011	-0.0003	-0.0017	-0.0008	-0.0009	-0.0006	-0.0004	-0.0005	-0.0016	-0.0016	-0.0005	-0.0008	-0.0014	-0.0009	-0.0005	-0.0003
768	0	0.0002	-0.0006	-0.0012	0	0.0008	-0.001	0	-0.0012	-0.0014	-0.0016	0.0003	-0.002	-0.0008	-0.0007	-0.0019	-0.001	-0.0001	-0.0021	-0.0009	-0.0008	-0.0021	-0.0012	-0.0018	-0.0002	-0.0007	-0.0009	-0.0006	-0.0001	-0.0005	-0.0012	-0.0001	-0.0013	-0.0016	-0.0014	-0.0005	-0.0022	-0.001	0.0002	-0.0012	0	-0.0003	0	-0.0003	-0.0013	-0.0013	0.0002	-0.001	-0.0008
772	0	-0.0004	-0.0003	-0.0005	-0.0017	-0.0008	-0.0002	-0.0021	-0.0018	-0.0024	-0.0005	-0.0022	-0.001	-0.0024	-0.0019	-0.002	-0.0022	-0.0019	-0.0036	-0.001	-0.0002	-0.0013	-0.0024	-0.001	-0.001	-0.0034	-0.0017	-0.0016	-0.0016	0.0002	-0.002	-0.0002	-0.001	-0.0006	-0.0018	-0.0017	-0.0024	-0.0011	-0.0002	-0.0014	-0.0006	0.0001	-0.001	-0.0016	-0.0006	-0.0012	-0.001	-0.0017	-0.0016
776	0	-0.0008	-0.0004	-0.0016	-0.0029	-0.0025	-0.0008	-0.0011	-0.0021	-0.0025	-0.0015	-0.0033	-0.0013	-0.001	-0.0024	-0.0028	-0.003	-0.0028	-0.0014	-0.0013	-0.0017	-0.002	-0.0023	-0.0022	-0.0023	-0.0017	-0.0037	-0.0014	-0.0031	-0.0005	-0.0007	-0.0035	-0.001	-0.0027	-0.0008	-0.002	-0.0007	-0.0022	-0.0017	-0.0031	-0.0017	-0.0012	-0.0017	-0.0013	-0.0002	-0.0002	-0.0024	-0.0019	-0.0025
780	0	-0.0022	-0.0018	-0.0023	-0.003	-0.0029	-0.0031	-0.0019	-0.0024	-0.0021	-0.0024	-0.0017	-0.0038	-0.0021	-0.0028	-0.0026	-0.0021	-0.0022	-0.0024	-0.003	-0.0028	-0.0035	-0.0011	-0.0025	-0.0036	-0.0036	-0.0028	-0.0042	-0.0037	-0.0034	-0.0016	-0.0023	-0.0026	-0.0031	-0.0024	-0.0038	-0.0032	-0.0021	-0.0025	-0.0026	-0.0015	-0.0029	-0.0019	-0.0015	-0.0036	-0.0025	-0.0027	-0.0012	-0.0024
784	0	-0.0029	-0.0006	-0.0018	-0.0008	-0.0016	-0.0005	-0.0014	-0.0012	-0.002	-0.001	-0.0018	-0.0009	-0.0003	-0.0011	-0.0018	-0.0019	0	-0.0014	-0.0002	-0.0002	-0.0005	-0.0009	-0.0017	-0.0011	-0.0003	-0.0004	-0.0009	-0.0009	-0.0008	0.0005	-0.0021	-0.0027	-0.0005	-0.0017	-0.0021	-0.0004	-0.0016	-0.001	-0.0013	-0.0003	-0.0012	0.0007	-0.0016	-0.0018	-0.0008	-0.0003	-0.0017	-0.0016
788	0	-0.0004	0.0001	0.0008	-0.0003	-0.0004	-0.0008	-0.0008	0.0001	-0.0006	-0.0012	-0.0009	0.0001	0.0003	-0.0007	-0.0006	-0.0001	0.0004	-0.0003	-0.0001	-0.0003	-0.0014	-0.0008	-0.0006	-0.0001	0.0013	-0.0007	-0.001	-0.0002	0.0002	0.0011	-0.0009	-0.0005	-0.0005	-0.0006	-0.0001	-0.0004	-0.0002	-0.0012	0	0.0001	-0.0002	0.0002	-0.0019	-0.0011	0.0005	-0.0001	0.0003	-0.0006
792	0	0.0008	-0.0008	-0.0001	-0.0009	-0.001	-0.0009	-0.0019	-0.0009	-0.0018	-0.0011	-0.0018	-0.0006	-0.0007	-0.0009	-0.0015	-0.0021	-0.0021	0.0007	-0.003	-0.0016	-0.0011	-0.0018	-0.0015	-0.0016	-0.0004	-0.0014	-0.0019	-0.0012	-0.0021	-0.0028	-0.0009	-0.0026	-0.0018	-0.001	-0.0015	-0.0016	-0.0011	-0.0005	-0.001	-0.0014	0	-0.0011	-0.001	-0.0026	-0.0021	-0.0005	-0.0015	0.0002
796	0	-0.0001	0	-0.0006	0.0007	0	-0.001	-0.0014	-0.0011	-0.0018	-0.0007	-0.0013	-0.0011	-0.0003	-0.0006	-0.0006	-0.001	-0.0017	-0.0012	-0.0018	-0.0022	-0.0034	-0.0007	-0.0011	-0.0016	-0.0006	-0.0024	-0.0017	-0.0008	-0.002	-0.001	-0.0009	-0.0001	-0.0021	-0.0021	-0.0008	-0.002	-0.0001	-0.0004	-0.0013	-0.0011	-0.0017	-0.0009	-0.0007	-0.0011	-0.0023	0.0002	-0.0017	-0.0008
800	0	-0.0021	-0.0012	-0.0022	-0.001	-0.0001	-0.0021	-0.0025	-0.0033	-0.0023	-0.0014	-0.0011	-0.0028	-0.0025	-0.0024	-0.0015	-0.0028	-0.003	-0.0017	-0.0027	-0.002	-0.0019	-0.0025	-0.0012	-0.0006	-0.0029	-0.0035	-0.0025	-0.0027	-0.001	-0.0015	-0.0005	-0.0026	-0.0023	-0.0008	-0.0029	-0.0024	-0.0023	-0.0024	-0.0026	-0.0024	-0.0032	-0.0019	-0.0016	-0.0019	-0.0013	-0.0017	-0.0008	-0.0024
Control (no enzyme)
	time -> (s)
Wavelength (nm)	0	1600	3200	4800	6400	8000	9600	11200	12800	14400	16000	17600	19200	20800	22400	24000	25600	27200	28800	30400	32000	33600	35200	36800	38400	40000	41600	43200	44800	46400	48000	49600	51200	52800	54400	56000	57600	59200	60800	62400	64000	65600	67200	68800	70400	72000	73600	75200	76800
400	0	0.0001	-0.0004	0.0002	0.0001	-0.0002	0.0003	0.0002	0.0006	0	0.0004	0.0003	0.0004	-0.0002	0.0001	0.0003	0.0003	0.0002	0.0005	0.0003	0.0004	0.0003	0	0.0002	0.0001	0.0008	0	0.0001	0.0001	0.0002	0.0001	0.0001	0	0.0006	-0.0002	-0.0001	0	0.0003	0.0001	0.0001	-0.0002	0.0001	0	0.0005	0.0001	0.0001	0.0002	-0.0001	-0.0001
404	0	0.0001	0.0002	0.0003	-0.0001	-0.0001	0.0004	0.0003	0.0002	0.0003	0.0008	0.0001	0.0001	0.0004	0.0005	0.0005	0.0001	0.0004	0.0003	0.0002	0.0001	0.0004	0.0003	0.0004	0.0002	0.0003	0	0.0005	0.0003	0.0001	0.0002	0.0003	0.0001	0.0003	0.0003	0.0004	0.0001	0.0003	0.0001	0.0001	0	0	0.0003	0.0004	0	0	0.0003	0.0002	0.0002
408	0	0	-0.0001	0.0002	0	0.0001	0.0003	0.0003	0.0006	0.0005	0.0008	0.0004	0.0006	0.0006	0.0005	0.0004	0.0001	0.0007	0.0001	0.0001	0.0004	0.0003	0.0001	0.0005	0.0001	0.0007	0.0001	0.0003	0.0005	0.0002	0.0004	0.0002	0.0002	0.0006	0.0002	0	0.0005	-0.0001	0.0002	0.0005	0.0002	0.0003	0.0001	0.0005	0.0001	0.0001	0	0.0001	0.0002
412	0	-0.0001	-0.0001	0.0002	0.0001	0.0002	0.0003	0.0002	0.0003	0.0003	0.0007	0.0004	0.0004	0.0006	0.0003	0.0004	0.0002	0.0002	0.0002	0.0001	0.0002	0.0003	0	0.0004	0.0002	0.0001	-0.0001	0.0002	0.0003	0.0002	0.0002	0.0003	0	0.0004	0.0001	0.0001	0.0001	-0.0001	-0.0001	0	0.0004	0	-0.0002	0.0004	0.0003	-0.0001	0.0004	0.0002	0.0001
416	0	-0.0001	-0.0001	0.0002	-0.0002	0.0001	0	0	0.0003	0	0.0005	0.0002	0.0002	-0.0001	0.0001	0.0002	0.0001	0.0001	0.0003	0.0001	0.0003	0.0003	0.0001	0	0	0.0003	0.0002	0.0002	0.0002	0	0	-0.0001	0	0.0004	-0.0003	0	0.0001	-0.0001	-0.0001	0	0.0001	-0.0002	-0.0001	0.0002	0.0002	0.0002	0	-0.0004	-0.0002
420	0	-0.0003	-0.0003	-0.0001	0	-0.0003	-0.0001	-0.0002	-0.0001	0.0001	0.0004	0.0001	0.0001	0	-0.0002	0	0.0001	0	0.0003	-0.0001	-0.0001	-0.0001	-0.0001	0.0001	-0.0001	0.0001	-0.0003	-0.0001	0	0	0	-0.0001	-0.0002	0	-0.0002	-0.0001	0.0001	-0.0001	0	-0.0001	0	-0.0003	-0.0002	-0.0002	0	-0.0001	-0.0002	-0.0001	-0.0002
424	0	-0.0001	-0.0001	-0.0001	-0.0004	-0.0003	0.0001	0.0002	0.0001	-0.0001	0.0002	0.0002	0.0002	0	0.0001	0.0001	0.0002	-0.0001	0	0.0001	0.0001	0.0001	0.0002	0.0001	-0.0001	0.0001	-0.0002	0.0002	-0.0003	0.0001	-0.0003	0.0002	0	0.0003	-0.0001	-0.0002	0.0001	0	-0.0001	0	-0.0001	-0.0003	-0.0002	-0.0002	-0.0001	-0.0002	-0.0002	-0.0004	-0.0002
428	0	-0.0001	-0.0001	0.0001	-0.0002	0	0.0001	0.0002	0.0001	0.0001	0.0002	0.0002	0.0003	0	0.0002	0.0001	0.0001	0	0	-0.0001	0	-0.0001	0.0004	-0.0001	-0.0001	0.0002	-0.0005	0.0001	-0.0003	0	0	-0.0003	-0.0001	0.0003	-0.0002	-0.0003	-0.0001	0	-0.0003	0.0001	-0.0001	-0.0002	-0.0004	-0.0001	-0.0002	0	-0.0001	-0.0002	-0.0001
432	0	0	0.0001	0.0005	0.0003	0.0001	0.0005	0.0004	0.0005	0.0005	0.0006	0.0004	0.0006	0.0001	0.0004	0.0006	0.0007	0.0001	0.0005	0.0003	0.0003	0.0004	0.0004	0.0005	0.0003	0.0008	0	0.0002	0.0002	0.0005	0.0003	0.0002	0.0002	0.0003	0	0.0001	0.0004	0.0002	0.0003	0.0003	0.0004	-0.0001	0.0001	0.0004	0.0001	0.0001	0.0002	0.0001	0.0001
436	0	0	-0.0003	0.0001	-0.0001	-0.0002	0.0005	-0.0001	0.0005	0.0001	0.0002	0	0.0003	0	0.0002	0.0003	0.0001	0.0003	0.0001	0.0002	0	0	0	-0.0001	0	0.0001	-0.0001	0	0.0001	-0.0001	0.0001	-0.0002	-0.0001	0.0005	-0.0002	-0.0002	0.0001	0.0001	0	-0.0001	0	-0.0003	-0.0001	-0.0001	0.0001	0.0002	-0.0001	-0.0002	0
440	0	-0.0003	0	0.0001	0	0	0.0001	-0.0002	0.0002	-0.0001	0.0004	-0.0003	0.0002	0	-0.0001	0.0002	-0.0001	0.0002	-0.0001	-0.0001	0.0001	0.0004	-0.0001	0.0002	-0.0001	0.0002	-0.0002	0.0002	0.0001	0	0	0	0	0	-0.0001	0.0001	0	0.0001	-0.0002	0.0001	-0.0002	-0.0003	0.0001	0.0002	0.0001	0	-0.0002	-0.0002	-0.0001
444	0	-0.0004	-0.0002	-0.0005	-0.0002	-0.0003	0	-0.0002	-0.0002	0	0.0001	0.0001	0.0002	-0.0003	-0.0001	-0.0001	-0.0001	-0.0001	-0.0003	-0.0003	-0.0001	-0.0004	0	-0.0003	-0.0004	0	-0.0002	-0.0002	-0.0002	-0.0002	-0.0001	-0.0003	-0.0003	0	-0.0004	-0.0002	0	-0.0003	-0.0003	0	-0.0002	-0.0002	-0.0004	-0.0001	-0.0002	0	0	-0.0004	-0.0003
448	0	-0.0003	-0.0006	-0.0001	-0.0001	-0.0001	0	-0.0001	0	-0.0001	0.0001	0	0.0004	0	-0.0001	0	-0.0001	-0.0001	-0.0002	0	0.0001	0.0001	0.0001	0	-0.0002	-0.0001	-0.0003	0	-0.0003	-0.0002	0	0	-0.0001	0	0.0001	-0.0002	-0.0002	-0.0001	-0.0002	-0.0003	-0.0003	-0.0001	-0.0002	-0.0001	-0.0004	-0.0003	-0.0002	-0.0003	-0.0002
452	0	-0.0003	-0.0002	0	0	0.0001	0.0001	-0.0001	0.0002	0	0.0003	-0.0001	0.0002	-0.0001	-0.0001	0	0.0002	0.0002	0.0001	0	0.0002	0.0001	0	0	0	0.0002	-0.0001	0.0001	-0.0003	0.0002	0.0003	0	-0.0003	0.0002	0	0.0001	0	0.0001	-0.0002	0	-0.0001	-0.0001	-0.0003	0	0.0001	0.0001	0	-0.0002	0.0001
456	0	-0.0001	-0.0002	0.0002	0.0002	-0.0002	0	-0.0001	0.0002	0.0002	0.0004	-0.0001	0.0005	-0.0002	0.0001	0.0002	0.0003	-0.0002	0.0001	0.0001	0.0001	0.0002	0.0001	0.0002	0	0.0002	-0.0001	0.0001	0	0.0002	0	0.0001	0.0001	0.0001	-0.0001	0.0002	-0.0001	-0.0001	-0.0001	0.0002	0	-0.0002	-0.0002	0.0002	0.0001	-0.0001	0.0001	0.0001	-0.0002
460	0	0.0001	0.0001	0.0002	0	0	0.0001	0.0002	0.0003	0.0001	0.0003	0.0002	0.0006	0.0002	0.0002	0.0002	0.0002	0.0004	0.0003	0.0001	0	0.0004	0.0001	0.0004	0	0.0003	0	0.0003	0.0003	0.0002	0.0002	0.0002	0	0.0003	0	0.0005	0.0004	-0.0001	0.0001	0.0002	0.0001	-0.0003	0.0002	0.0003	0	0	0.0001	0.0003	0
464	0	0	-0.0003	0.0003	0	0.0001	0.0003	0.0005	0.0003	0.0002	0.0003	0.0005	0.0005	0.0002	0.0004	0.0004	0.0003	0.0005	0.0003	-0.0001	0.0003	0.0003	0.0005	0.0002	0.0001	0.0006	0	0.0002	0.0003	0.0004	0.0002	0.0003	-0.0001	0.0003	0.0003	0.0003	0.0002	0	0.0001	0.0003	0.0001	0.0002	-0.0001	0.0002	0.0002	0	0.0002	0.0001	0.0001
468	0	-0.0004	-0.0004	0.0001	-0.0003	-0.0003	0	0.0001	0.0003	-0.0003	0	-0.0002	0.0001	0	-0.0001	0.0003	-0.0001	0.0001	0	-0.0001	-0.0001	0	0	-0.0001	-0.0004	-0.0001	-0.0004	0.0002	-0.0002	-0.0002	0.0002	-0.0002	-0.0003	0	0.0001	-0.0003	-0.0004	-0.0002	-0.0002	0	-0.0003	-0.0004	-0.0006	0	-0.0002	-0.0002	-0.0001	-0.0002	-0.0002
472	0	-0.0001	-0.0002	-0.0001	-0.0002	0.0005	0.0001	-0.0002	-0.0001	-0.0002	0.0004	0	0.0001	0	-0.0001	0.0001	0.0001	0.0002	0.0002	-0.0002	0.0001	-0.0001	0	0.0001	0.0001	-0.0003	-0.0001	-0.0001	-0.0002	-0.0002	0	-0.0003	-0.0002	0.0001	0.0001	-0.0001	-0.0001	-0.0003	-0.0002	-0.0001	-0.0001	-0.0002	-0.0002	0.0001	0	0.0001	0.0001	-0.0002	-0.0002
476	0	0	-0.0001	0.0001	-0.0002	-0.0002	-0.0002	0.0002	0.0001	-0.0002	0.0003	0.0002	0.0003	-0.0001	-0.0001	0	-0.0001	-0.0004	-0.0004	-0.0003	0	0	0	0	-0.0003	-0.0001	-0.0002	0.0001	0	-0.0002	-0.0002	-0.0002	-0.0005	-0.0002	-0.0002	-0.0003	0.0001	0	-0.0003	-0.0003	-0.0002	-0.0004	-0.0002	0	-0.0005	-0.0003	0.0001	-0.0004	-0.0002
480	0	-0.0002	-0.0003	0	-0.0001	-0.0001	0.0005	0.0002	-0.0001	0.0004	0.0001	0.0001	0.0004	0.0002	0.0002	0.0002	0.0001	0	0.0001	0.0004	-0.0002	0.0003	0.0002	0.0001	0	0.0001	0	0.0002	0.0001	0.0002	0.0001	0.0003	-0.0002	0.0001	-0.0002	0.0001	0.0003	0	-0.0001	0.0002	-0.0001	0	-0.0004	0.0002	-0.0004	-0.0002	-0.0005	0.0002	-0.0004
484	0	0	0.0001	0.0004	0.0003	0.0002	0.0004	0.0002	0.0001	0.0003	0.0006	0.0002	0.0006	0.0003	0.0004	0.0003	0.0004	0	0.0003	0.0002	0	0.0006	0.0004	0.0004	0.0001	0.0004	0.0001	0.0002	0.0002	0.0003	0.0004	0.0003	0.0001	0.0004	0.0002	0.0003	0.0003	0	0.0002	0.0002	0.0001	0.0001	0.0001	0.0003	-0.0002	0	0.0001	0	0.0001
488	0	-0.0002	-0.0003	-0.0001	-0.0002	-0.0001	0	0	0	-0.0005	0.0002	-0.0001	-0.0001	-0.0001	0	0	-0.0002	-0.0004	0	-0.0001	0	-0.0003	-0.0002	-0.0002	0	-0.0001	-0.0006	-0.0001	-0.0002	-0.0002	-0.0003	-0.0001	-0.0004	0.0001	-0.0001	-0.0001	-0.0001	-0.0002	-0.0003	0	0	-0.0004	-0.0003	-0.0001	-0.0004	-0.0002	-0.0003	-0.0003	-0.0002
492	0	-0.0002	-0.0001	-0.0002	-0.0001	-0.0002	-0.0001	0.0002	0.0001	0.0002	0.0002	0.0003	0.0004	0.0001	0.0003	0.0001	-0.0002	0	0.0001	0.0001	0.0001	0	0.0001	-0.0001	0.0001	0	-0.0001	0.0003	0	-0.0002	0.0003	-0.0002	0	0.0001	0	-0.0003	-0.0001	0.0001	-0.0001	0	0.0001	-0.0002	-0.0003	0.0002	-0.0002	-0.0002	0.0001	-0.0001	-0.0002
496	0	0	-0.0004	0.0003	-0.0003	0	0	0.0003	0.0004	0.0001	0.0002	0.0003	0.0004	0.0001	0.0001	0.0004	0.0003	0	-0.0001	0	0.0002	0.0002	0.0003	0.0003	0	0.0004	-0.0003	0	0.0001	0.0003	0	-0.0002	0.0001	0	0.0001	-0.0001	0.0005	0.0002	-0.0001	0.0004	-0.0002	0.0001	-0.0001	0.0001	-0.0002	-0.0001	0.0003	0	-0.0002
500	0	-0.0002	-0.0001	-0.0003	0.0004	0	0.0004	0	0.0004	0.0003	0.0004	0.0005	0.0005	0	0	0.0001	-0.0003	0.0004	-0.0001	0.0002	0.0003	0.0001	0.0002	0.0005	0.0001	0.0004	0	0.0003	-0.0001	0.0002	0.0005	-0.0001	0.0001	0.0005	-0.0002	0	0.0004	0.0003	-0.0001	0.0005	0.0003	0	0.0002	0.0002	0.0001	0.0001	0.0005	0.0001	-0.0001
504	0	0.0003	0.0002	0.0002	0.0002	0.0002	0.0004	0.0003	0.0002	0.0002	0.0003	0.0002	0	0.0004	-0.0002	0.0002	0.0003	0.0003	0	0.0003	0.0002	-0.0002	-0.0001	0.0003	-0.0002	0.0005	-0.0003	0.0005	-0.0002	0.0004	-0.0002	0.0001	-0.0003	0.0003	0.0004	0.0003	0	0	-0.0002	0.0001	0	0.0001	0	-0.0001	-0.0003	0	0.0003	-0.0002	0.0001
508	0	0	0.0004	0.0006	0.0002	0.0005	0.0006	0	0.0003	0.0004	0.0006	0.0003	0.0004	0.0004	0.0001	0.0004	0.0004	-0.0001	0	0.0003	0	0.0004	0.0006	0.0003	-0.0001	0.0004	0.0004	0.0003	-0.0002	0.0006	0.0005	0.0002	0.0001	0.0004	0.0006	-0.0002	0.0006	0	-0.0002	0.0003	-0.0003	0.0003	0.0002	0	0	0.0001	0.0005	0.0002	0
512	0	0.0002	0	-0.0004	-0.0002	0.0003	0.0002	0.0001	0.0002	0	0.0004	0	0	-0.0001	0.0001	-0.0001	0.0001	0.0002	-0.0002	0.0001	0.0002	0.0001	-0.0004	0	0.0004	0.0002	-0.0001	0.0001	-0.0004	0.0003	0.0001	-0.0002	-0.0002	0	-0.0002	-0.0001	0	0.0002	0.0001	-0.0001	-0.0005	-0.0004	-0.0001	-0.0004	0	-0.0003	0	-0.0003	-0.0001
516	0	0.0001	-0.0002	0.0004	0	0.0001	0.0001	0.0003	0.0002	0.0005	0.0004	0.0001	0.0004	0	0.0004	0.0004	-0.0001	0.0001	0.0002	0	0.0002	0.0001	0.0001	0.0002	0.0004	0.0006	-0.0002	0.0003	-0.0001	0	0.0006	0.0001	0.0001	0.0002	0.0001	0.0006	0.0002	0.0003	0.0001	0.0001	0.0004	-0.0001	0	-0.0001	-0.0001	-0.0001	-0.0001	-0.0003	0
520	0	0	-0.0001	0.0004	0.0004	0	0.0003	0.0004	0.0003	0.0004	0.0006	0.0003	0.0002	0.0003	0	0.0004	0.0004	0.0005	0.0004	0.0003	0.0003	0.0002	0.0002	0.0005	0.0005	0.0002	-0.0002	0.0003	-0.0002	0	0.0002	0	0.0001	0.0003	-0.0001	0.0002	0.0001	0.0004	0.0002	0.0002	-0.0002	0	-0.0002	0.0003	0	-0.0004	0.0003	0	0.0005
524	0	-0.0001	-0.0005	-0.0002	-0.0001	-0.0005	0.0003	0.0001	0.0005	0.0002	0.0004	-0.0003	0.0003	-0.0003	0.0003	0.0004	0	0.0002	0.0004	0.0001	0.0001	0.0002	0.0002	0.0005	0.0002	-0.0001	0.0001	-0.0001	-0.0004	0	0	0	-0.0002	-0.0001	0.0001	0	0.0004	0.0001	0.0001	0	0.0003	0.0002	-0.0003	0.0003	0.0002	-0.0002	0.0003	0	0
528	0	0.0002	-0.0002	0.0003	-0.0003	0.0002	0.0003	0.0001	0.0003	0.0001	0.0004	0.0001	0.0004	0.0001	0.0003	0.0006	0	0.0003	0	0	0.0004	0.0002	0	0.0002	0.0001	-0.0002	0.0003	-0.0001	0.0001	-0.0003	0	-0.0004	0	0.0004	0.0001	-0.0003	-0.0001	0.0003	0.0003	0	-0.0001	0	-0.0001	0.0003	0	-0.0003	0	0.0001	0.0002
532	0	-0.0002	-0.0001	0	-0.0003	-0.0004	0.0003	-0.0001	0	-0.0001	0.0002	-0.0003	0	-0.0002	0	0.0001	0.0001	-0.0001	-0.0003	-0.0002	-0.0004	-0.0002	-0.0002	0	-0.0002	-0.0001	-0.0004	-0.0003	-0.0001	0	-0.0002	0.0001	-0.0002	-0.0003	-0.0002	-0.0001	-0.0005	-0.0006	-0.0002	-0.0001	-0.0003	-0.0004	-0.0004	0	-0.0003	0.0001	-0.0001	-0.0001	-0.0005
536	0	0	-0.0004	0.0001	0.0001	0	0.0004	0	0.0004	-0.0001	0.0002	-0.0001	0.0001	0	0.0002	-0.0003	0	-0.0002	0.0002	-0.0001	0	0	0	0.0001	0	0.0002	-0.0004	0.0002	-0.0002	0	-0.0001	-0.0001	-0.0003	-0.0001	-0.0001	0.0001	0.0003	-0.0001	-0.0002	-0.0001	-0.0001	0	0.0001	0	-0.0001	-0.0002	-0.0004	-0.0003	-0.0001
540	0	0.0002	-0.0003	0	-0.0003	0.0002	-0.0001	-0.0002	0.0004	0	0.0002	0.0001	0	0.0003	-0.0002	0.0003	0.0003	-0.0003	0	-0.0002	0.0002	-0.0002	0.0001	0.0002	-0.0004	-0.0001	-0.0006	-0.0001	0	0	0	-0.0002	-0.0002	-0.0002	-0.0002	0	0.0001	-0.0002	-0.0004	-0.0002	0	-0.0001	-0.0002	0.0003	-0.0002	-0.0002	0.0001	-0.0004	-0.0002
544	0	0.0005	0.0003	0.0003	0.0002	0.0003	0.0003	0.0004	0.0005	0.0004	0.0006	0.0002	0.0004	0.0003	0.0004	0.0003	0	0.0001	0.0002	0.0003	0.0004	0.0003	0.0003	0.0003	0.0002	0.0002	0.0004	0.0003	0.0003	0.0006	0.0004	0	0.0001	0.0004	0.0006	0.0005	0.0004	0	0.0003	0	0.0003	0.0001	0.0004	0.0001	0.0002	0.0003	0.0003	0.0001	0.0001
548	0	0.0003	0.0001	0.0004	0.0004	0	0.0001	-0.0002	0	0.0004	0.0002	-0.0007	-0.0002	0	0.0002	0.0002	0.0005	-0.0001	0.0002	-0.0001	0.0001	0.0003	0.0004	-0.0003	0.0006	0.0004	0.0001	-0.0001	0.0001	0	0.0001	-0.0003	-0.0002	-0.0002	0	0.0004	0.0002	0	0	0.0001	-0.0001	-0.0002	0.0001	0.0005	-0.0001	-0.0002	0	-0.0001	-0.0001
552	0	0.0002	-0.0006	-0.0001	0.0002	0.0003	0.0001	0.0003	0.0002	0	0.0005	0.0004	0	0.0001	0.0001	0.0003	-0.0002	0.0003	0.0002	0.0001	0.0001	0.0001	0.0004	0.0005	0	0.0001	0.0003	0.0003	-0.0002	0.0004	0.0001	0.0002	-0.0003	-0.0001	0.0004	0.0002	0.0003	0	-0.0002	-0.0004	0.0001	-0.0005	0.0004	0.0003	-0.0001	-0.0007	0	0.0003	-0.0002
556	0	0.0002	-0.0004	-0.0001	-0.0004	-0.0004	0.0001	0.0001	0.0006	-0.0006	0.0001	0	0.0003	0	0.0004	0.0002	0.0001	0	0.0003	0.0002	0	-0.0005	-0.0001	0.0005	-0.0001	0.0004	0.0001	-0.0001	-0.0001	0.0002	0.0006	-0.0006	0	0	-0.0002	-0.0004	-0.0002	0.0003	-0.0005	0	-0.0005	-0.0004	-0.0003	0.0002	-0.0003	-0.0003	-0.0007	0.0001	0
560	0	-0.0002	-0.0001	0.0001	-0.0003	0.0001	0.0002	-0.0005	-0.0001	0.0003	-0.0008	0.0006	-0.0004	0	0.0004	0	-0.0005	-0.0008	0.0002	-0.0009	0.0002	-0.0005	0.0003	0.0002	-0.0004	-0.0004	-0.0003	0.0001	-0.0001	0	0	-0.0004	-0.0008	0.0001	-0.0004	-0.0004	-0.0001	-0.0005	0	-0.0002	0	-0.0002	-0.0006	-0.0003	-0.0002	0	-0.0001	-0.0001	-0.0009
564	0	-0.0003	0	0.0002	-0.0003	-0.0002	0.0004	0.0002	0.0003	-0.0004	0.0002	0.0001	0.0003	-0.0002	0.0003	0.0002	0.0003	0	0	-0.0001	0.0002	-0.0004	-0.0002	-0.0002	-0.0006	0.0002	-0.0001	-0.0001	-0.0002	0.0002	0.0004	-0.0003	0	-0.0003	0	-0.0003	-0.0003	0	-0.0004	-0.0005	0.0004	-0.0005	-0.0002	0.0003	-0.0003	-0.0001	0	-0.0001	-0.0001
568	0	0.0005	-0.0002	0.0004	0.0003	0.0001	0.0002	0.0004	0.0001	0.0001	0.0003	0	0.0003	0.0001	0.0008	0.0002	-0.0004	0.0003	0	0.0001	0.0001	0.0003	0.0003	0.0005	0	0.0002	0.0005	-0.0004	0	-0.0001	0.0002	-0.0003	0.0001	0.0002	0.0002	-0.0003	0.0001	0.0002	-0.0002	0	0	-0.0003	-0.0007	-0.0003	-0.0001	0.0004	-0.0001	0.0003	-0.0003
572	0	0.0002	-0.0001	-0.0008	-0.0003	-0.0004	-0.0006	0.0007	-0.0001	-0.0001	0.0001	-0.0004	0.0005	0.0001	0.0005	-0.0004	-0.0004	-0.0003	-0.0004	-0.0003	0	0.0002	-0.0001	-0.0005	0	-0.0003	-0.0004	0.0001	-0.0007	-0.0006	0.0005	0.0003	-0.0007	-0.0001	0.0003	-0.0002	-0.0002	-0.0006	-0.0006	0.0001	-0.0002	-0.0002	-0.0001	0	-0.0004	-0.0005	-0.0008	-0.0007	-0.0003
576	0	0.0004	0.0001	0.0005	0.0004	0.0003	0.0005	0.0007	0.0003	0.0004	0.0005	0.0014	0.0009	-0.0003	0	0.0005	0.0003	-0.0001	0.0004	0.0005	0.0009	0.0005	0.0006	0.001	0.0001	0.0006	0.0003	0.0003	0.0005	0.0006	0.0005	0.0004	-0.0001	0.0008	-0.0001	0	0.0004	0.0003	0.0002	0.0009	0.0004	-0.0003	0.0006	0.0006	0.0004	0.0001	0	0.0003	0.0003
580	0	0.0002	0.0003	0.0008	-0.0005	0.0002	0.0007	0.0003	0.0009	0.0003	0.0003	0	0.0008	-0.0002	-0.0002	0.0005	0.0009	-0.0004	0.0003	-0.0001	0.0006	-0.0005	0.0012	0.0007	0.0001	-0.0001	0.0006	0.0006	-0.0001	0.0002	0	0.0011	0.0006	0.0009	-0.0001	0.0006	0.0004	0.0001	-0.0002	0.0001	0.0007	-0.0001	0.0003	0	0.0005	0.0003	-0.0004	0	0
584	0	0.001	0.0002	0.0009	0.0008	0.001	0.0009	0.0007	0.0001	0.0006	0.0003	0.001	0.0012	0.0008	0.0005	0.001	0.0012	0.0005	0.001	0.0006	0.0007	0.0005	0.0004	0.0002	0.0006	0.0009	0.0009	0.0006	0.0008	0.0011	-0.0002	0.0006	0.0004	0.0009	0.0002	0.0006	0.0002	0.0011	0.0009	0.0006	0.0003	0.0005	0.0001	0.0006	0	0.0003	0.0005	0.0007	0.0005
588	0	0.0004	0.0005	0.0008	0.0005	0.001	0.0003	0.0007	0.0002	0.0009	0.0008	0.0004	0.0007	0.0004	0.0007	0.0008	0.0004	-0.0001	0.0004	0.0006	0.0002	0.0005	0.0002	0.0006	0.0003	0.0007	0.0006	0.0004	0	0.0003	0.0004	0	0.0007	0.0007	0.0007	0	0.0005	0.0001	-0.0003	-0.0001	0.0003	0.0002	-0.0002	-0.0001	-0.0003	0.0007	0.0007	0.0005	0.0002
592	0	0.0001	-0.0005	-0.0004	-0.0006	-0.0002	-0.0003	-0.0006	0.0003	-0.0004	-0.0007	-0.0008	0	-0.0006	0	-0.0006	-0.0001	-0.0011	-0.0007	-0.0008	-0.0006	-0.0006	0.0005	-0.0002	-0.0006	-0.0002	-0.001	0	-0.0011	-0.0004	0	-0.0006	-0.0004	0	-0.001	-0.0006	-0.0005	-0.0006	-0.0005	-0.0006	-0.0008	-0.0009	-0.0006	-0.0002	-0.0005	-0.0007	0	0	-0.0006
596	0	-0.0003	0.0002	0.0003	0.0005	0.0001	0.0003	-0.0006	0.0005	0.0004	-0.0001	0.0004	0.0001	0.0006	0.0005	0	0.0002	0.0005	-0.0001	0	0.0004	-0.0002	0	-0.0007	0.0006	0.0004	-0.0002	0.0006	0.0001	0.0001	0.0002	-0.0003	0.0002	0.0001	0	0.0002	-0.0001	0.0003	-0.0003	0.0001	0.0001	-0.0001	0.0001	-0.0001	0.0001	0	0.0004	0.0001	-0.0007
600	0	0.0003	0.0003	-0.0003	0	-0.0003	-0.0002	-0.0002	0	-0.0001	0.0006	0.0003	0	0.0001	0.0001	-0.0002	-0.0002	-0.0005	-0.0004	0.0003	0	-0.0004	-0.0003	-0.0003	0.0001	0	-0.0003	0.0002	-0.0001	0.0003	0.0002	0.0001	-0.0001	0.0001	-0.0001	-0.0002	-0.0001	0.0002	0.0003	-0.0002	-0.0003	-0.0002	-0.001	0.0002	-0.0005	-0.0004	-0.0001	-0.0004	-0.001
604	0	0.0001	0.0004	0.0002	0.0003	0.0002	0.0003	0.0006	0.0003	0.0004	0.0005	0.0008	0.0004	-0.0001	0.0002	0.0005	0.0003	0.0001	0.0002	-0.0001	0	-0.0001	0.0001	0.0002	0.0004	0.0002	0.0002	0.0002	0.0001	-0.0005	0.0004	0.0003	0.0001	0.0004	-0.0006	0.0003	0.0004	-0.0005	-0.0001	0.0004	-0.0006	0.0001	0	0.0003	-0.0004	0.0002	-0.0002	0.0005	-0.0002
608	0	-0.0003	-0.0002	0.0007	0.0001	-0.0003	0.0001	-0.0001	-0.0004	-0.0004	0.0007	0.0001	0.0005	0.0004	0.0006	0.0005	0.0003	-0.0002	-0.0001	0.0001	-0.0001	-0.0002	-0.0004	-0.0004	0.0003	0.0004	-0.0005	0	-0.0002	0.0002	-0.0002	0.0003	-0.0002	0.0002	0	0.0002	-0.0004	-0.0003	-0.0001	0.0002	-0.0002	-0.0001	-0.0006	0.0002	0.0004	0.0002	0	-0.0004	-0.0004
612	0	0.0015	0.0008	0.0011	0.0018	0.0013	0.0006	0.0007	0.0013	0.0008	0.001	0.0015	0.001	0.0007	0.0015	0.0015	0.0008	0.0011	0.0008	0.0008	0.0013	0.0006	0.0009	0.0011	0.001	0.001	0.0003	0.0007	0.0007	0.0007	0.0013	0.001	0.0009	0.0016	0.0006	0.0007	0.0012	0.0007	0.0006	0.0007	0.0011	0.0005	0.0006	0.0011	0.0003	0.0009	0.0008	0.0011	0.0009
616	0	0.0006	0.0008	0.0008	0.0009	0.0009	0.0004	0.0016	0.0016	0.0005	0.0008	0.0017	0.0005	0.0008	0.0003	0.002	0.0014	0.0007	0.0002	0.0009	0.001	0.0008	0.0007	0.0017	0.0011	0.0006	0.001	0.0009	0.0006	0.0007	0.0002	0.0011	0.0008	0.0005	0.0009	0.0012	0.0006	0	0.0007	0.0009	0.0011	0.0011	0.0007	0.0009	0.0012	0.0009	0.001	0.0004	0.0001
620	0	0.0004	0.0001	0.0001	0.0001	-0.0003	0.0002	0.0006	0.0003	0.0007	0	0.0002	-0.0005	0.0008	0.0001	-0.0005	-0.0005	-0.0001	0.0002	0.0003	-0.0003	0	0.0005	0.0006	-0.0007	-0.0001	-0.0002	-0.0001	0.0004	-0.0003	0.0006	0.0001	0.0004	0.0006	0	0.0005	0.0005	-0.0001	0.0002	-0.0002	-0.0002	-0.0008	0.0003	-0.0001	0.0002	0.0003	0.0002	-0.0003	-0.0006
624	0	0.0001	-0.0004	-0.0002	0.0001	0.0002	0.0012	0.0013	0.0006	-0.0001	0.0008	0.0003	0.0007	-0.0001	0.0006	0.0006	-0.0003	-0.0001	0.0008	-0.0004	0.0007	0.0001	0.0002	0.0001	0	0.0005	0.0003	0.0002	0.0008	0.0006	-0.0005	0.0001	0.0003	0.0005	0.0006	-0.0001	-0.0001	0.0003	-0.0005	0.0003	-0.0004	0.0003	0	0.0004	-0.0005	-0.0003	0.0003	0.0003	-0.0004
628	0	0.0008	0.0001	0.0003	0.0006	0.0014	0.0007	0.0007	0.001	0.001	0.0015	0	0.0008	0.0006	0.0005	0.0008	0.0003	0.0006	0.0013	0.0008	0.0006	0.001	0.0004	0.0005	0.0005	0.0012	0.0004	0.0009	-0.0001	0.001	0.0008	-0.0001	0.0006	0.0011	0.0007	0.0008	0.0001	0.0012	0.0001	0.0004	0.0009	0.0008	0.0006	0.0008	0.0006	0.0007	0.0005	0.0005	0.0004
632	0	0.0004	-0.0001	0.0002	0.0007	0.0008	0.0004	-0.0002	0.0002	0.0001	0.0004	0	0.0006	0.0006	0.0001	0.001	-0.0002	0.0013	0.0006	-0.0001	0	0.0004	0.0004	0.0005	-0.0005	0	0.0002	0.0005	0.0008	0.0005	0	0.0007	0	0.0009	0.0001	-0.0004	0.0006	0.0001	-0.0007	0.0006	0.0007	0.0005	-0.0002	0.0005	0.0003	0.0009	0.0003	0.0001	0.0002
636	0	-0.0001	-0.0001	0.0005	0.0004	0.0002	0.0011	-0.0002	-0.0006	0	-0.0001	-0.0004	0.0003	-0.0007	0.0009	-0.0003	-0.0001	-0.0005	-0.0001	-0.0004	0.0004	-0.0001	0.0009	-0.0001	-0.0011	0.0002	0.0007	0.0008	-0.0006	0.0007	-0.0004	-0.0004	0.0001	-0.0002	-0.0006	-0.0001	0	-0.0012	0.0003	-0.0001	-0.0007	0	-0.0006	-0.0009	-0.0002	-0.0001	-0.0006	-0.0006	-0.0004
640	0	-0.0003	0.0006	0.0004	0.0009	0.0004	0.0003	0	0.0005	0.0004	0	0.0003	0.0013	0.0003	0.0007	0.0006	-0.0002	0.0005	0	-0.001	0.0007	0.0001	0.0003	-0.0001	-0.0003	0	-0.0005	0.0004	-0.0002	0.0006	-0.0006	0.0003	0.0003	0.0008	0.0002	0.0005	0.0003	0.0004	-0.0009	0	-0.0002	0.0002	0.0005	0.0004	0.0007	-0.0004	0.0002	0.0003	-0.0004
644	0	0.0007	0.0004	0.0012	0.0005	0.001	0.0005	0.0002	0.0005	0.0016	0.0013	0.0015	0.0014	0.0006	0.0016	0.0009	0.0011	0.0004	0.0004	0.0009	0.0013	0.0005	0.001	0.0005	0.0009	0.0012	-0.0004	0.0011	0.0005	0.0007	0.001	0.0001	0.001	0.0012	0.0001	0.0012	0.0011	0.0003	0.0006	0.0011	0.0012	0.0011	0.0001	0.0008	0.0004	0.0009	-0.0002	0.001	0.0011
648	0	-0.0004	0.0006	-0.0001	-0.0005	-0.0009	0.0002	-0.0005	-0.0007	-0.0001	-0.0009	0.0004	0	-0.0006	-0.0004	0	0.0004	-0.0002	-0.0004	-0.0007	-0.0011	-0.0009	-0.0003	0.0001	-0.0009	-0.0001	-0.001	0	-0.0014	0	-0.0009	-0.0005	-0.0006	0.0002	-0.0002	-0.0008	-0.0006	-0.0005	-0.0014	-0.0009	-0.0003	-0.0013	-0.0002	-0.0013	-0.0006	-0.0008	-0.0004	-0.0007	-0.0015
652	0	0.0006	0	0.0007	-0.0004	0	0.0001	0	0	-0.0006	0.0009	0	-0.0005	-0.0014	-0.0002	-0.0001	-0.0002	-0.0002	0.0004	0.0008	0.0004	0.0005	0.0004	-0.0003	-0.0005	0.0004	0.0005	0.0002	0.0003	0.0002	-0.0005	0	-0.0012	0	0.0004	-0.0012	0.0001	0.0001	-0.0001	0.0003	0	0.0001	-0.0006	-0.0003	-0.0009	-0.0005	-0.0004	-0.0002	-0.0002
656	0	-0.0001	-0.0009	-0.0004	-0.0002	0.0002	-0.0007	-0.0004	0.0006	-0.001	-0.0001	-0.0008	-0.0012	-0.0003	-0.0016	0.0002	-0.0004	-0.0001	0	-0.001	-0.0003	-0.0007	-0.0001	-0.0004	-0.0004	0.0002	-0.0004	-0.0002	-0.0004	-0.0002	-0.0003	0.0003	-0.001	0	-0.0004	-0.0005	0.0003	0.0005	-0.0004	-0.0005	-0.0002	-0.0009	-0.0009	-0.0012	-0.0009	-0.0009	-0.0008	-0.0004	0.0004
660	0	0.0003	0.0001	0.0011	0.0002	0.0005	0	0.0009	0.0005	0.0001	0.0004	0.0012	0.0012	0.0001	0.0005	0.0001	0.0002	0.0007	0	0.0012	0.0004	0.0007	0	0.0012	0.0002	-0.0003	-0.0005	0.0008	-0.0001	0.0002	0.0005	0.0007	-0.0002	0.0004	-0.0004	0.0007	0.0001	-0.0001	0.0007	0.0005	-0.0003	-0.0006	0.0002	0.0007	-0.0001	0.0001	0.001	-0.0001	0.0002
664	0	-0.0009	-0.0005	-0.0003	-0.0011	0.0001	-0.0008	-0.0009	-0.0013	0.0001	0.0006	-0.0011	0	-0.0012	-0.0007	-0.0002	-0.001	-0.0008	-0.0011	-0.001	-0.0006	-0.0013	-0.0009	-0.0005	-0.0006	-0.0007	-0.0008	-0.0006	-0.0004	-0.0008	-0.0005	-0.0001	-0.0006	0.0005	-0.0002	-0.0004	-0.0005	-0.0002	0.0001	-0.0006	-0.0008	-0.0011	-0.0003	-0.0002	-0.0014	-0.0004	-0.0006	-0.0008	-0.0002
668	0	-0.0003	-0.0003	0.0001	0.0008	0.0004	0.001	0.0001	0.0005	0.0012	0.0012	0.0003	0.0008	-0.0003	0.0005	0.0007	0.0001	0.0001	-0.0006	0.0004	0.0006	-0.0001	0	0.0007	0.0003	0.0003	-0.0001	-0.0004	0	0.0005	-0.0002	0	0.0006	0.0003	0.0006	0.0007	0	-0.0004	0.0003	0.0003	0	-0.0006	0.0013	0.0011	-0.0001	0.0011	0.0008	-0.0003	0.0001
672	0	0	-0.0004	0.0006	0.0001	0.0008	0.0006	0.0007	0.0008	0.0007	0.0008	0.0007	0.0014	-0.0004	0.0006	-0.0002	0.0004	-0.0001	0.0001	0.0005	-0.0002	0	0.0007	0.0014	0.0008	-0.0001	0.0005	0.0003	0.0002	0.0012	0.0007	0	-0.0002	0.0004	0.0004	0	0.0004	0.0001	0.0009	-0.0001	0	0.0002	0.0011	0.0002	-0.0001	-0.0002	0.0003	0.0003	-0.0007
676	0	-0.0006	-0.0012	-0.0005	-0.0004	-0.0014	-0.0013	-0.0004	-0.0017	0.0003	-0.0005	-0.0013	-0.0008	0.0003	-0.0003	-0.0009	-0.0001	-0.0008	-0.0006	-0.0018	-0.0016	-0.0012	-0.0012	-0.0006	-0.0007	-0.0007	-0.0001	0	-0.0002	-0.0009	-0.0006	-0.0012	-0.0012	-0.0007	-0.0009	-0.0007	-0.0003	-0.0009	-0.001	-0.0007	-0.001	-0.0017	-0.0011	-0.0014	-0.0015	-0.0016	-0.0016	-0.001	-0.0015
680	0	-0.0005	0	-0.0003	0.0005	-0.0006	0	-0.0004	0.0003	-0.0004	-0.0006	0.0007	0	-0.0004	0.0003	0.0011	0.0009	-0.0005	-0.0005	0.0002	-0.0005	-0.0005	-0.0001	0.0005	-0.0004	-0.0008	-0.001	-0.0001	-0.0005	-0.0003	0.0004	-0.0005	-0.0002	-0.0006	0.0005	-0.0001	-0.0001	-0.0001	-0.0008	0.0001	-0.0004	-0.0008	-0.0008	-0.0003	0.0002	0	-0.0006	-0.0006	-0.0009
684	0	-0.0009	0.0001	-0.0009	-0.001	0.0001	-0.0004	-0.0007	-0.0002	-0.0013	0.0007	-0.0005	-0.0002	-0.0011	-0.0001	0.0002	-0.0007	-0.0006	-0.0006	-0.0011	-0.0008	-0.0005	0.0001	-0.0004	-0.0004	-0.0002	-0.0008	-0.0007	-0.0006	-0.0007	-0.0009	-0.0012	-0.0014	0.0006	-0.0007	-0.0005	-0.0003	-0.0011	-0.0012	-0.0001	-0.0006	-0.001	0.0003	-0.0014	0.0001	-0.0014	-0.0008	0.0004	-0.0004
688	0	-0.0007	-0.0015	-0.0001	-0.0009	-0.0022	-0.0003	-0.0001	0	-0.001	-0.0001	-0.0007	0.0003	-0.0001	-0.0006	0.0002	-0.0001	-0.001	-0.0003	-0.0009	-0.0009	0	-0.0002	-0.0004	-0.0008	-0.0006	-0.0001	0.0001	-0.0008	-0.0009	-0.0002	-0.0006	-0.0007	0.0007	-0.0003	-0.0007	-0.0011	-0.0002	0	-0.0004	-0.0011	-0.0015	-0.0011	-0.0005	-0.0012	0.0003	-0.0004	-0.0006	-0.0002
692	0	-0.0002	-0.0001	0.0007	0.0006	0.0001	-0.0001	0.0002	0.0005	-0.0001	0.0002	-0.0006	0.0007	-0.0003	0.0005	0.001	0.0008	-0.0009	0.0006	0.0006	0.0005	-0.0007	-0.0001	0.0006	-0.0001	-0.0002	0.0009	0.0002	0	0.0008	0.0001	-0.0001	-0.0006	-0.0003	-0.0001	0.0001	0	-0.0002	0.0002	0.0012	-0.0008	0.0003	0.0003	0.0002	-0.0001	-0.0009	-0.0005	-0.0009	-0.0006
696	0	-0.0004	-0.0002	-0.0009	-0.0008	-0.0009	0.0001	-0.0006	0.0007	-0.0001	-0.0005	-0.0003	-0.001	0.0004	-0.0007	0.0002	-0.0002	0	0.0005	0	-0.0005	0.0004	-0.0014	0.0002	-0.0005	-0.0002	-0.0004	-0.0005	-0.0004	-0.0003	-0.0009	-0.0006	-0.001	0.0004	-0.001	-0.0004	0	-0.0009	-0.0002	-0.0005	-0.0008	-0.0005	-0.0013	0.0004	-0.0008	-0.0005	-0.0009	-0.0009	-0.001
700	0	-0.001	-0.0001	0.0007	0.0002	-0.0005	-0.0002	0.0004	0.0004	0.0009	0.0002	0	0.0006	-0.0005	0.0002	0.0001	0.0003	0.0002	0.0001	-0.0008	0.0005	0.0001	-0.0003	0.0004	-0.0003	-0.0005	-0.0004	-0.0004	-0.0001	0.0003	0.0001	0	0.0004	0.0003	0.0004	-0.0004	-0.0003	-0.0002	0.0002	-0.0004	-0.0006	-0.0009	0	0.0001	-0.0004	-0.0004	-0.0006	0.0001	-0.0002
704	0	-0.0004	-0.0004	-0.0001	-0.0003	-0.0004	0.0005	-0.0002	-0.0001	-0.0003	-0.0003	0.0003	0.0001	-0.0004	-0.0001	0.0003	-0.0005	0.0003	-0.0007	-0.0007	-0.0008	-0.0006	-0.0001	-0.0006	-0.0003	-0.0001	-0.0006	-0.0008	-0.0002	-0.0001	-0.0006	-0.0005	-0.0008	-0.0009	-0.0005	0	-0.001	-0.0005	-0.0008	-0.0002	-0.0005	-0.0007	-0.0002	-0.0001	-0.0007	-0.0006	-0.0006	0.0001	-0.0004
708	0	0.0003	0.0006	0.0011	0.0006	0.001	0.0008	0.0008	0.0012	0.0012	0.0009	0.0005	0.0006	-0.0001	0.0002	0.001	0.0006	0.0006	0.0004	0.0001	0.0008	0.0004	-0.0001	0.0012	-0.0001	0.0006	-0.0003	0.0012	0.0008	0.0007	0.0006	-0.0001	0.0005	0.0014	0.0002	0.0001	0.0007	0.0003	0.0001	0.0005	0.0007	0.0001	0.0004	0.0007	0.0001	0.0005	0.0003	0.0001	0.0002
712	0	0.0003	-0.0003	-0.0003	-0.0005	-0.0002	0.0004	0.0003	0.0001	0.0001	-0.0001	-0.0008	-0.0003	-0.0005	-0.0005	0.0001	-0.0006	-0.0005	-0.0011	-0.0004	-0.0001	-0.0003	-0.0003	-0.0004	-0.0007	0	-0.0003	-0.0006	-0.0009	0.0001	-0.0004	-0.0005	-0.0003	-0.0003	-0.0001	-0.0003	-0.0002	-0.0004	-0.0006	-0.0002	0	-0.0006	-0.0004	-0.0003	-0.0005	-0.0003	-0.0004	-0.001	-0.0005
716	0	-0.0003	0	-0.0008	-0.0007	-0.0009	-0.0002	-0.0005	-0.0002	-0.0003	0.0007	-0.0007	-0.0003	-0.0001	-0.0005	0.0004	-0.0006	-0.0001	-0.0006	-0.0005	0.0002	-0.0007	-0.0007	0	-0.001	-0.0002	-0.0008	-0.0003	-0.0006	0	0.0001	-0.0004	-0.0007	-0.0001	-0.0001	0	-0.0001	-0.0008	0	-0.0004	-0.0006	0.0001	-0.0007	-0.0003	-0.0011	-0.0006	-0.0004	-0.0004	-0.0006
720	0	0.0003	0.0008	0.0003	0.0001	0.0003	0.0004	0.0009	0	0.0004	0.0009	0.0007	0.0002	-0.0001	0.0006	0.0004	0	-0.0004	-0.0008	0	-0.0004	0.0002	-0.0008	0.0011	0	0.0001	-0.0004	-0.0005	-0.0001	0.0003	0.001	0	0.0003	0.0006	0.0005	0	0.0006	-0.0003	-0.0008	-0.0001	0.0001	-0.0005	-0.0005	-0.0005	-0.0004	-0.0003	0.0008	-0.0004	-0.0002
724	0	-0.0005	-0.0003	-0.0012	-0.0011	-0.001	-0.0001	-0.0007	-0.0009	-0.001	-0.0004	-0.0004	-0.0004	-0.0005	-0.0009	-0.0005	0	-0.0007	0	-0.0006	-0.0006	-0.001	-0.0005	-0.0004	-0.0009	-0.0009	-0.0006	-0.001	-0.0011	0.0002	-0.0008	-0.0006	-0.0005	-0.0006	-0.0011	-0.0006	-0.0001	-0.0008	-0.0007	0	-0.0016	-0.0013	-0.0009	-0.0006	-0.0011	-0.0006	-0.0011	-0.0007	-0.0008
728	0	-0.0006	0.0007	-0.0008	0.0002	0	0.0002	-0.0002	0.0006	0.0003	-0.001	-0.0012	-0.0008	-0.0011	-0.0003	-0.0009	0	-0.0002	-0.0007	0.0002	-0.0004	-0.0004	-0.0008	-0.0005	-0.0004	-0.0006	-0.0012	-0.0008	-0.0005	0	-0.0011	-0.0012	-0.0003	-0.0004	0.0004	-0.0007	0.0004	-0.0002	-0.0008	-0.0006	-0.0011	-0.0004	-0.0012	-0.0004	-0.0009	-0.0007	-0.0006	-0.0008	-0.0011
732	0	0.0005	0.0004	-0.0004	0.0001	-0.0008	0.0001	-0.0004	-0.0002	0.0006	-0.0004	-0.0002	-0.0005	-0.0007	-0.0002	-0.0005	0.0002	-0.0003	0	-0.0004	0.0007	-0.0001	0.0001	-0.0015	-0.001	-0.0002	-0.0005	-0.0006	-0.0018	0	0.0003	-0.0004	-0.0003	-0.0003	-0.0003	-0.0001	-0.0004	0.0002	-0.0002	0.0005	-0.0007	-0.0004	-0.0011	0.0001	-0.0006	-0.0008	0.0002	-0.0007	0.0002
736	0	-0.0004	0.0006	0.0002	0.0003	0	0.0001	-0.0003	0	-0.0005	0.0002	-0.0006	0.0005	-0.0003	-0.0002	0.0011	0.0002	-0.0003	-0.0004	-0.0004	-0.0012	-0.0004	0.0002	-0.0011	-0.0001	0.0007	-0.0011	-0.0003	-0.0005	-0.0003	-0.0001	-0.0003	-0.0008	-0.0005	0.0002	-0.0001	-0.0008	0	0.0001	-0.0004	-0.0003	-0.0003	-0.0015	-0.0007	-0.0013	0.0001	-0.0001	-0.0002	-0.0004
740	0	0.0009	0.0015	0.0005	0.0011	0.001	0.0012	0.0013	0.001	0.0015	0.0013	0.0004	0.0011	0.0012	0.0013	0.0009	0.0009	0.0012	0.0001	-0.0001	0.001	0.0007	0	0.0008	0.0009	0.001	0.0003	-0.0001	0.0013	0.0016	0.0007	0.0001	0.0002	0.0011	0.0001	0.0004	0.0003	0.0008	0.0004	0.0012	-0.0006	-0.0009	-0.0002	0.0006	0.0006	0.0005	0	0.0004	-0.0005
744	0	-0.0005	0.0005	0.0001	-0.0011	-0.0009	0.001	-0.0005	0.0001	0	-0.0004	-0.0009	0	-0.001	-0.0004	-0.0004	-0.0009	-0.0012	-0.0014	-0.0009	-0.0006	-0.0004	-0.0015	-0.0015	-0.0011	-0.0007	-0.0011	-0.0003	-0.0006	-0.0008	-0.0005	-0.0018	-0.0015	-0.0013	0.0003	-0.001	-0.0015	-0.0014	-0.001	-0.0014	-0.0017	-0.0021	-0.0015	-0.002	-0.0008	-0.0014	-0.0006	-0.0011	-0.0012
748	0	0.0003	0.0007	-0.0008	0.0018	0.0003	0.001	-0.0001	0.001	-0.0002	0.0008	0.0002	0.0006	0.0001	0.0017	0.0006	0.0002	0.0005	0.0008	0.0008	0.001	0.0006	-0.0002	0.0008	0.0003	-0.0005	0.0001	-0.0001	-0.0001	0.0005	0.0002	0.0003	0.0008	0.0005	0.0004	0.0004	0.0003	-0.0003	-0.0008	0.0006	0.0008	-0.0001	0.0001	-0.0008	-0.0002	0.0005	0.0012	0.0008	0
752	0	-0.0004	-0.0004	0.0006	0.0001	0	-0.0002	-0.0015	-0.0003	0.0002	-0.0001	-0.0004	-0.0011	-0.0001	-0.0006	0	0.0001	0	-0.0002	-0.0012	0.0003	-0.0017	-0.0012	-0.0019	-0.0005	-0.0011	-0.0008	0.0002	0	-0.0007	-0.0009	-0.0003	-0.0019	-0.0012	-0.0009	-0.001	-0.0008	-0.0016	-0.001	-0.0009	-0.0009	-0.0015	-0.0008	-0.0008	-0.0004	-0.0006	-0.0009	-0.0005	-0.0007
756	0	-0.0016	-0.001	-0.0015	0	-0.0013	-0.0002	-0.0013	-0.0008	-0.0012	-0.0003	-0.001	-0.0012	-0.0007	-0.0016	-0.0012	-0.0009	-0.0016	-0.0011	-0.0012	-0.0011	-0.0009	-0.0005	-0.0009	-0.0013	-0.0012	-0.0013	-0.0022	-0.0011	-0.0012	-0.0012	0.0001	-0.0013	-0.0007	-0.0014	-0.0016	-0.0016	-0.0021	-0.0017	-0.0011	-0.0024	-0.0015	-0.0029	-0.0004	-0.0028	-0.0002	-0.0008	-0.0017	-0.001
760	0	-0.0024	-0.0009	-0.0009	0	-0.0017	-0.0004	-0.001	-0.0013	-0.0015	-0.0007	-0.0007	-0.0008	-0.0012	-0.0009	-0.0006	-0.0009	-0.0016	-0.0015	-0.001	0	-0.001	-0.0011	-0.0009	-0.0006	-0.0016	-0.0024	-0.0022	-0.001	-0.0014	-0.0016	-0.0022	-0.001	-0.0023	-0.0028	-0.002	-0.0007	-0.0016	-0.0007	-0.0015	-0.0016	-0.0015	-0.0016	-0.0005	-0.0019	-0.0014	-0.0012	-0.0016	-0.0009
764	0	-0.0015	-0.0003	-0.0009	-0.0007	-0.0008	-0.0006	-0.0008	0.0004	-0.0006	-0.0009	-0.001	-0.002	-0.001	-0.0011	-0.0009	-0.0014	-0.0023	-0.0007	-0.0019	-0.0008	-0.0004	-0.0009	-0.0011	-0.0011	-0.001	-0.0019	-0.0005	-0.0012	-0.0001	-0.0015	-0.0015	-0.0018	-0.0012	-0.0006	-0.0019	-0.0008	-0.0015	-0.0015	-0.002	-0.0014	-0.0017	-0.002	-0.0009	-0.0021	-0.0014	-0.0014	-0.0006	-0.001
768	0	0	-0.0012	-0.0015	0.0008	0.0003	0.0005	-0.0001	0.0005	-0.0003	-0.0008	0.0001	-0.0002	0.0001	-0.0002	0	-0.0004	0	-0.0002	-0.0005	0.0006	-0.0005	-0.0003	-0.0008	-0.0001	-0.0011	-0.0006	-0.0001	-0.0007	0	-0.0001	0	-0.0015	0.0001	-0.0004	-0.0015	0	-0.0004	0.0003	-0.0006	0.0005	0	-0.0001	-0.001	-0.0013	-0.0014	-0.0009	-0.0003	-0.0002
772	0	-0.0003	0.0003	0.0002	0.0001	-0.0016	0.0005	-0.0013	-0.0009	-0.001	0	-0.0006	-0.0002	-0.0016	0.0002	-0.0007	-0.0013	-0.0005	-0.0005	-0.0011	0.0001	-0.0011	-0.0006	-0.0005	-0.0011	-0.0008	-0.0008	-0.0006	-0.0003	0.0003	-0.0011	0	-0.0009	-0.0003	-0.0009	-0.0015	-0.0013	-0.0007	-0.0006	0	-0.0007	0.0002	-0.0005	-0.0011	0.0004	-0.0001	-0.0012	-0.0009	-0.0015
776	0	-0.0016	-0.0003	-0.0004	-0.0009	-0.0025	0.0002	-0.0013	-0.0019	-0.0011	-0.0009	-0.001	-0.0012	-0.0015	0	-0.0022	-0.0018	-0.0019	-0.0017	-0.002	-0.0011	-0.0004	-0.0013	-0.001	-0.0008	-0.0013	-0.0024	-0.0013	-0.0026	-0.0013	-0.0003	-0.0024	-0.0018	-0.002	-0.0001	-0.0015	-0.0018	-0.0033	-0.002	-0.0015	-0.0019	-0.0027	-0.0031	-0.0006	-0.0013	-0.0018	-0.0015	-0.0029	-0.0043
780	0	-0.0003	-0.0013	-0.0006	-0.0011	-0.0009	-0.001	0.0002	-0.001	0.0006	-0.0004	-0.0003	0.0006	-0.0006	-0.0005	-0.001	-0.0002	0.0003	-0.0002	-0.001	0.0002	-0.0009	0.001	-0.0007	-0.0008	-0.0004	-0.0002	-0.0024	-0.0006	-0.0019	-0.0004	-0.0011	-0.0005	-0.0005	-0.0001	0.0001	0	-0.0003	-0.0011	-0.0007	-0.0008	-0.001	0.0005	-0.0004	-0.0012	-0.002	-0.0004	-0.0004	-0.0008
784	0	-0.0008	0.0005	0.0003	0.0007	0.0012	0.0006	0.0024	-0.0004	-0.0001	0.0012	-0.0001	0.0004	0.0008	0.0005	-0.0005	0.0008	0.0012	-0.0006	0.0017	0.0005	0.0009	0.0005	0.0002	0.0002	0.0011	0.0007	0.0013	0.001	0.0001	0.0018	0	-0.0007	0.0012	0.0011	-0.0008	0.0016	0.0008	0.0012	0.0007	0.0008	0.001	0.0013	0.0001	0.0005	0	0.0013	-0.0009	-0.0012
788	0	-0.0007	0.0003	0.0007	-0.0015	-0.0003	0.0008	-0.0008	-0.0003	-0.0007	-0.0019	-0.0024	0	-0.0006	-0.0003	-0.0004	-0.0008	-0.0008	-0.0012	-0.0006	-0.0006	-0.002	-0.001	-0.0006	-0.0003	-0.0003	-0.0021	-0.0008	-0.0005	-0.0009	0.0002	-0.0019	0.0001	-0.0002	0.0001	0.0002	0.0003	-0.0009	-0.0017	-0.0015	-0.0014	-0.0018	-0.0011	-0.0025	0.0003	-0.0005	-0.0006	-0.0003	-0.0014
792	0	0	-0.0015	-0.0006	-0.0019	0.0004	-0.0012	-0.0016	-0.0009	-0.0017	-0.0017	-0.0002	-0.0002	-0.0018	-0.0011	-0.0007	-0.0011	-0.0015	0.0005	-0.0021	-0.0008	-0.0017	-0.0018	-0.0018	-0.0013	-0.0001	-0.0004	-0.0013	-0.0015	-0.0031	-0.0017	-0.0003	-0.0017	-0.002	-0.001	-0.0014	-0.0011	-0.0013	-0.0005	-0.0003	-0.0015	-0.0015	-0.0018	-0.0003	-0.0023	-0.0017	-0.0008	-0.0017	-0.0002
796	0	-0.0009	-0.0009	0.0001	-0.0014	-0.0005	-0.0009	-0.0008	-0.001	-0.0014	-0.0005	-0.0017	-0.001	0.0003	0.0002	-0.0007	-0.0015	-0.0013	-0.0015	-0.0011	-0.0007	-0.0018	-0.0003	-0.0003	-0.0009	-0.0013	-0.0025	0.0001	-0.0005	-0.0015	-0.0009	-0.0007	-0.001	-0.0005	-0.0016	-0.0028	-0.0013	0.0003	-0.0011	-0.0013	-0.0013	-0.0009	-0.0011	-0.0001	-0.0012	-0.0031	-0.0005	-0.0024	-0.0025
800	0	0.0012	0.0005	-0.0008	0.0016	0.0007	0.0007	-0.0009	0.0006	0.0009	0.0004	0.0011	-0.0005	0.0001	-0.0003	0.0013	-0.0005	-0.0015	-0.0003	-0.001	0.0006	-0.0001	0.0005	0.0007	0.0007	-0.0018	-0.0017	-0.0008	-0.0008	-0.0005	0.0013	-0.0002	0	-0.0001	0.0011	-0.0008	-0.0002	0.0001	-0.001	-0.0011	-0.0004	-0.0004	-0.0011	-0.0002	-0.0006	0	0.0014	0.0007	-0.0017
[truncated: 1 more columns]
