# Supplementary material for: Structural characterization of the YbbAP-TesA ABC transporter identifies it as a lipid hydrolase complex that extracts hydrophobic compounds from the bacterial inner membrane
Source: PLoS Biol. 2025 Nov 25;23(11):e3003427. doi: 10.1371/journal.pbio.3003427 (PMC12646458; doi:10.1371/journal.pbio.3003427)
Supplement: S13 Data — (XLSX) [file pbio.3003427.s030.xlsx]

## Sheet: Fig S5C
	Absorbance change at 488 nm
time (s)	PaTesA (36nM)	Control (0 nM)		Fig S5C: Figure Data was plotted using Matplotlib - data is shown to the left and an excel plot shown for comparison
0	0	0
1600	0.0191	-0.0002
3200	0.0464	-0.0003
4800	0.0624	-0.0001
6400	0.075	-0.0002
8000	0.0993	-0.0001
9600	0.1202	0
11200	0.14	0
12800	0.1614	0
14400	0.178	-0.0005
16000	0.1924	0.0002
17600	0.2086	-0.0001
19200	0.2277	-0.0001
20800	0.2442	-0.0001
22400	0.2593	0
24000	0.2748	0
25600	0.2907	-0.0002
27200	0.3066	-0.0004
28800	0.3208	0
30400	0.3374	-0.0001
32000	0.3519	0
33600	0.3661	-0.0003
35200	0.3815	-0.0002
36800	0.3946	-0.0002
38400	0.4082	0
40000	0.4238	-0.0001
41600	0.4391	-0.0006
43200	0.4517	-0.0001
44800	0.4653	-0.0002
46400	0.4777	-0.0002
48000	0.4909	-0.0003
49600	0.5015	-0.0001
51200	0.5166	-0.0004
52800	0.5294	0.0001
54400	0.5418	-0.0001
56000	0.5553	-0.0001
57600	0.5666	-0.0001
59200	0.5785	-0.0002
60800	0.5922	-0.0003
62400	0.6024	0
64000	0.6147	0
65600	0.6266	-0.0004
67200	0.6375	-0.0003
68800	0.6479	-0.0001
70400	0.6588	-0.0004
72000	0.6703	-0.0002
73600	0.6821	-0.0003
75200	0.6924	-0.0003
76800	0.7043	-0.0002
78400	0.7128	-0.0002
