# Supplementary material for: Structural characterization of the YbbAP-TesA ABC transporter identifies it as a lipid hydrolase complex that extracts hydrophobic compounds from the bacterial inner membrane
Source: PLoS Biol. 2025 Nov 25;23(11):e3003427. doi: 10.1371/journal.pbio.3003427 (PMC12646458; doi:10.1371/journal.pbio.3003427)
Supplement: S14 Data — (XLSX) [file pbio.3003427.s031.xlsx]

## Sheet: Fig S8A Data
YbbP
	RMSF (Angstroms)
Residue Number	Repeat 1	Repeat 2	Repeat 3	Mean RMSF (Angstroms)	Standard Deviation	Mean RMSF + StDev (Angstroms)	Mean RMSF - StDev (Angstroms)
1	1.947	2.359	1.769	2.025	0.302635	2.32764	1.72236
2	1.719	2.104	1.584	1.80233	0.26983	2.07216	1.5325
3	1.683	2.218	1.585	1.82867	0.340714	2.16938	1.48795
4	1.724	1.938	1.561	1.741	0.189074	1.93007	1.55193
5	1.396	1.77	1.394	1.52	0.216509	1.73651	1.30349
6	1.214	1.614	1.264	1.364	0.217945	1.58194	1.14606
7	1.363	1.63	1.356	1.44967	0.156212	1.60588	1.29345
8	1.383	1.602	1.334	1.43967	0.142704	1.58237	1.29696
9	1.181	1.407	1.186	1.258	0.129062	1.38706	1.12894
10	1.261	1.364	1.192	1.27233	0.0865583	1.35889	1.18578
11	1.37	1.461	1.44	1.42367	0.047648	1.47131	1.37602
12	1.256	1.279	1.415	1.31667	0.0859321	1.4026	1.23073
13	1.129	1.107	1.134	1.12333	0.0143643	1.1377	1.10897
14	1.073	1.052	1.293	1.13933	0.133493	1.27283	1.00584
15	0.957	1.1	0.971	1.00933	0.078831	1.08816	0.930502
16	0.904	1.072	0.871	0.949	0.107791	1.05679	0.841209
17	0.83	0.878	0.836	0.848	0.0261534	0.874153	0.821847
18	0.783	0.931	0.787	0.833667	0.0843169	0.917984	0.74935
19	0.829	1.034	0.758	0.873667	0.143319	1.01699	0.730348
20	0.852	0.94	0.814	0.868667	0.0646323	0.933299	0.804034
21	0.774	0.851	0.808	0.811	0.0385876	0.849588	0.772412
22	0.794	0.981	0.733	0.836	0.129225	0.965225	0.706775
23	0.893	1.022	0.772	0.895667	0.125021	1.02069	0.770645
24	0.903	0.928	0.808	0.879667	0.0633114	0.942978	0.816355
25	0.92	1.011	0.805	0.912	0.103233	1.01523	0.808767
26	0.941	1.063	0.839	0.947667	0.112149	1.05982	0.835518
27	0.982	1.014	0.889	0.961667	0.0649333	1.0266	0.896733
28	1.019	0.986	0.928	0.977667	0.0460688	1.02374	0.931598
29	1.025	1.113	0.915	1.01767	0.0992035	1.11687	0.918463
30	1.032	1.142	0.887	1.02033	0.1279	1.14823	0.892434
31	1.066	1.068	0.935	1.023	0.0762168	1.09922	0.946783
32	1.093	1.055	0.999	1.049	0.0472864	1.09629	1.00171
33	1.087	1.245	0.965	1.099	0.140385	1.23939	0.958615
34	1.09	1.301	0.951	1.114	0.17623	1.29023	0.93777
35	1.115	1.212	0.991	1.106	0.110775	1.21677	0.995225
36	1.128	1.349	1.059	1.17867	0.151494	1.33016	1.02717
37	1.158	1.539	1.064	1.25367	0.251536	1.5052	1.00213
38	1.195	1.447	1.048	1.23	0.201789	1.43179	1.02821
39	1.179	1.404	1.118	1.23367	0.150633	1.3843	1.08303
40	1.2	1.694	1.197	1.36367	0.286081	1.64975	1.07759
41	1.246	1.754	1.167	1.389	0.318558	1.70756	1.07044
42	1.251	1.595	1.185	1.34367	0.220148	1.56382	1.12352
43	1.252	1.716	1.248	1.40533	0.269053	1.67439	1.13628
44	1.273	2.065	1.311	1.54967	0.446696	1.99636	1.10297
45	1.266	2.037	1.261	1.52133	0.446587	1.96792	1.07475
46	1.244	1.832	1.147	1.40767	0.37067	1.77834	1.037
47	1.203	2.012	1.151	1.45533	0.482788	1.93812	0.972545
48	1.173	2.414	1.06	1.549	0.75124	2.30024	0.79776
49	1.124	2.315	1.05	1.49633	0.709951	2.20628	0.786382
50	1.082	2.188	1.085	1.45167	0.637685	2.08935	0.813982
51	1.038	2.614	0.994	1.54867	0.922868	2.47153	0.625799
52	1.066	2.985	0.992	1.681	1.1299	2.8109	0.551097
53	1.122	2.835	0.92	1.62567	1.05217	2.67784	0.573494
54	1.384	2.955	0.984	1.77433	1.04186	2.8162	0.732469
55	1.215	2.756	0.899	1.62333	0.993561	2.61689	0.629772
56	0.998	2.501	0.815	1.438	0.925121	2.36312	0.512879
57	1.058	2.507	0.851	1.472	0.902292	2.37429	0.569708
58	1.158	2.548	1.071	1.59233	0.828774	2.42111	0.763559
59	1.512	2.719	0.978	1.73633	0.891916	2.62825	0.844417
60	1.752	2.907	1.1	1.91967	0.915094	2.83476	1.00457
61	1.921	3.058	1.044	2.00767	1.00979	3.01746	0.997873
62	1.941	2.735	1.029	1.90167	0.85368	2.75535	1.04799
63	1.849	2.68	1.102	1.877	0.789373	2.66637	1.08763
64	2.131	2.961	1.294	2.12867	0.833502	2.96217	1.29516
65	2.234	3.007	1.408	2.21633	0.799646	3.01598	1.41669
66	2.252	3.15	1.464	2.28867	0.843598	3.13226	1.44507
67	1.799	2.884	1.238	1.97367	0.836786	2.81045	1.13688
68	1.672	2.702	1.219	1.86433	0.759978	2.62431	1.10436
69	2.04	2.979	1.438	2.15233	0.776617	2.92895	1.37572
70	1.886	2.998	1.372	2.08533	0.831125	2.91646	1.25421
71	1.555	2.751	1.229	1.845	0.801371	2.64637	1.04363
72	1.858	2.903	1.412	2.05767	0.765291	2.82296	1.29238
73	2.117	3.181	1.58	2.29267	0.814828	3.10749	1.47784
74	1.922	3.103	1.478	2.16767	0.839893	3.00756	1.32777
75	1.897	3.039	1.456	2.13067	0.816959	2.94763	1.31371
76	1.491	2.745	1.188	1.808	0.825487	2.63349	0.982513
77	1.377	2.635	1.126	1.71267	0.808563	2.52123	0.904104
78	1.161	2.468	0.997	1.542	0.806121	2.34812	0.735879
79	1.134	2.451	1.019	1.53467	0.795648	2.33032	0.739018
80	1.139	2.073	0.82	1.344	0.651169	1.99517	0.692831
81	1.125	1.696	0.812	1.211	0.448231	1.65923	0.762769
82	1.251	1.728	0.808	1.26233	0.460105	1.72244	0.802229
83	1.183	1.626	0.829	1.21267	0.399327	1.61199	0.813339
84	1.426	1.773	0.837	1.34533	0.473185	1.81852	0.872148
85	1.558	1.783	0.889	1.41	0.465013	1.87501	0.944987
86	1.695	1.668	0.923	1.42867	0.438128	1.86679	0.990538
87	1.799	1.753	0.991	1.51433	0.453803	1.96814	1.06053
88	1.644	1.954	1.127	1.575	0.417795	1.9928	1.1572
89	1.953	2.637	1.477	2.02233	0.5831	2.60543	1.43923
90	2.325	3.283	1.682	2.43	0.805648	3.23565	1.62435
91	3.115	3.904	2.153	3.05733	0.876923	3.93426	2.18041
92	3.136	4.01	2.073	3.073	0.970036	4.04304	2.10296
93	2.532	3.138	1.881	2.517	0.628634	3.14563	1.88837
94	2.076	2.474	1.305	1.95167	0.594335	2.546	1.35733
95	1.908	2.131	1.123	1.72067	0.529468	2.25013	1.1912
96	1.84	1.91	0.999	1.583	0.506968	2.08997	1.07603
97	1.398	1.595	0.977	1.32333	0.315693	1.63903	1.00764
98	1.224	1.545	0.931	1.23333	0.307106	1.54044	0.926227
99	1.121	1.199	0.858	1.05933	0.178668	1.238	0.880665
100	1.1	1.167	0.851	1.03933	0.166506	1.20584	0.872827
101	1.249	1.171	0.826	1.082	0.225107	1.30711	0.856893
102	1.306	1.234	0.95	1.16333	0.188227	1.35156	0.975107
103	1.564	1.745	1.081	1.46333	0.343255	1.80659	1.12008
104	2.74	1.979	1.897	2.20533	0.464847	2.67018	1.74049
105	1.962	2.049	1.503	1.838	0.293362	2.13136	1.54464
106	1.276	1.8	1.614	1.56333	0.265649	1.82898	1.29768
107	1.339	1.914	1.795	1.68267	0.303513	1.98618	1.37915
108	1.372	1.961	1.254	1.529	0.378747	1.90775	1.15025
109	2.196	2.341	1.172	1.903	0.637202	2.5402	1.2658
110	3.058	2.467	1.462	2.329	0.8069	3.1359	1.5221
111	3.015	2.477	1.674	2.38867	0.67485	3.06352	1.71382
112	2.358	2.332	1.738	2.14267	0.350693	2.49336	1.79197
113	2.537	2.972	2.036	2.515	0.468388	2.98339	2.04661
114	2.551	3.072	1.869	2.49733	0.603293	3.10063	1.89404
115	2.953	3.731	2.072	2.91867	0.830033	3.7487	2.08863
116	3.198	3.956	2.285	3.14633	0.836697	3.98303	2.30964
117	3.23	3.66	2.324	3.07133	0.681986	3.75332	2.38935
118	3.051	3.072	2.197	2.77333	0.49923	3.27256	2.2741
119	2.613	2.766	1.848	2.409	0.491826	2.90083	1.91717
120	2.412	2.24	1.685	2.11233	0.379943	2.49228	1.73239
121	2.073	2.131	1.614	1.93933	0.283235	2.22257	1.6561
122	2.25	2.563	1.782	2.19833	0.393055	2.59139	1.80528
123	2.435	3.044	1.888	2.45567	0.578277	3.03394	1.87739
124	2.574	2.959	1.689	2.40733	0.651198	3.05853	1.75614
125	2.176	2.712	1.555	2.14767	0.57902	2.72669	1.56865
126	1.634	2.207	1.3	1.71367	0.458718	2.17238	1.25495
127	1.626	2.256	1.301	1.72767	0.48555	2.21322	1.24212
128	1.674	2.43	1.303	1.80233	0.574356	2.37669	1.22798
129	2.147	2.731	1.413	2.097	0.660421	2.75742	1.43658
130	2.767	3.461	1.667	2.63167	0.904624	3.53629	1.72704
131	3.094	3.526	1.695	2.77167	0.957112	3.72878	1.81455
132	2.408	3.272	1.527	2.40233	0.872514	3.27485	1.52982
133	2.223	3.492	1.653	2.456	0.94138	3.39738	1.51462
134	2.847	3.9	1.924	2.89033	0.988712	3.87905	1.90162
135	2.824	3.751	1.865	2.81333	0.943045	3.75638	1.87029
136	2.345	3.634	1.758	2.579	0.959641	3.53864	1.61936
137	2.441	4.181	1.982	2.868	1.16002	4.02802	1.70798
138	2.195	3.839	1.814	2.616	1.07614	3.69214	1.53986
139	2.474	4.047	2.015	2.84533	1.06568	3.91101	1.77965
140	2.537	3.869	2.03	2.812	0.949842	3.76184	1.86216
141	2.626	4.012	2.093	2.91033	0.990593	3.90093	1.91974
142	2.298	3.956	1.922	2.72533	1.08224	3.80758	1.64309
143	2.112	3.564	1.751	2.47567	0.959652	3.43532	1.51601
144	1.809	3.076	1.464	2.11633	0.848809	2.96514	1.26752
145	1.898	3.048	1.371	2.10567	0.85757	2.96324	1.2481
146	1.76	2.676	1.266	1.90067	0.715448	2.61611	1.18522
147	1.967	2.912	1.495	2.12467	0.721537	2.8462	1.40313
148	2.31	3.32	1.629	2.41967	0.850817	3.27048	1.56885
149	2.229	3.232	1.645	2.36867	0.802666	3.17133	1.566
150	2.169	3.259	1.633	2.35367	0.82858	3.18225	1.52509
151	2.026	2.994	1.544	2.188	0.73845	2.92645	1.44955
152	2.106	3.272	1.671	2.34967	0.827847	3.17751	1.52182
153	1.95	3.105	1.588	2.21433	0.792292	3.00663	1.42204
154	2.303	3.158	1.698	2.38633	0.733559	3.11989	1.65277
155	2.342	3.223	1.707	2.424	0.761319	3.18532	1.66268
156	2.281	3.106	1.625	2.33733	0.742105	3.07944	1.59523
157	2.128	2.64	1.57	2.11267	0.535165	2.64783	1.5775
158	2.545	3.25	2.004	2.59967	0.624796	3.22446	1.97487
159	2.228	2.988	2.106	2.44067	0.477914	2.91858	1.96275
160	1.626	2.497	1.836	1.98633	0.454544	2.44088	1.53179
161	1.633	2.65	1.866	2.04967	0.532797	2.58246	1.51687
162	1.416	2.946	1.912	2.09133	0.780606	2.87194	1.31073
163	1.765	3.506	1.931	2.40067	0.960838	3.36151	1.43983
164	1.989	3.206	2.321	2.50533	0.629092	3.13443	1.87624
165	2.273	3.018	2.203	2.498	0.451691	2.94969	2.04631
166	2.273	2.745	1.966	2.328	0.392402	2.7204	1.9356
167	2.621	3.19	1.873	2.56133	0.660524	3.22186	1.90081
168	2.93	2.678	1.709	2.439	0.644632	3.08363	1.79437
169	2.164	2.686	1.533	2.12767	0.577358	2.70502	1.55031
170	2.422	2.796	1.231	2.14967	0.81727	2.96694	1.3324
171	1.472	2.917	1.094	1.82767	0.962136	2.7898	0.86553
172	1.723	2.247	1.21	1.72667	0.51851	2.24518	1.20816
173	1.44	1.919	1.115	1.49133	0.404451	1.89578	1.08688
174	1.235	1.642	1.082	1.31967	0.289441	1.60911	1.03023
175	1.226	1.404	0.994	1.208	0.205592	1.41359	1.00241
176	1.402	1.446	1.003	1.28367	0.244058	1.52772	1.03961
177	1.597	1.653	1.024	1.42467	0.348115	1.77278	1.07655
178	1.627	1.853	0.954	1.478	0.467655	1.94565	1.01035
179	2.04	2.674	1.233	1.98233	0.722229	2.70456	1.2601
180	2.278	2.748	1.315	2.11367	0.730497	2.84416	1.38317
181	1.877	2.377	1.153	1.80233	0.615407	2.41774	1.18693
182	2.213	3	1.542	2.25167	0.729769	2.98144	1.5219
183	2.714	3.416	1.679	2.603	0.873804	3.4768	1.7292
184	2.603	3.216	1.546	2.455	0.84478	3.29978	1.61022
185	2.402	3.418	1.255	2.35833	1.08216	3.44049	1.27617
186	2.001	3.099	1.071	2.057	1.01516	3.07216	1.04184
187	1.879	2.869	1.011	1.91967	0.929667	2.84933	0.989999
188	2.1	3.805	1.212	2.37233	1.31778	3.69011	1.05456
189	2.617	4.737	1.324	2.89267	1.72312	4.61578	1.16955
190	2.71	4.474	1.423	2.869	1.5317	4.4007	1.3373
191	2.121	3.373	1.075	2.18967	1.15054	3.3402	1.03913
192	2.147	3.211	0.976	2.11133	1.11793	3.22926	0.993407
193	1.736	2.584	0.975	1.765	0.804892	2.56989	0.960108
194	1.479	2.467	1.064	1.67	0.720738	2.39074	0.949262
195	1.265	2.24	0.838	1.44767	0.718628	2.16629	0.729039
196	0.992	2.117	0.815	1.308	0.706182	2.01418	0.601818
197	0.855	2.153	0.764	1.25733	0.777003	2.03434	0.48033
198	0.834	2.306	0.831	1.32367	0.850727	2.17439	0.47294
199	1.005	2.501	0.891	1.46567	0.898435	2.3641	0.567232
200	1.295	2.745	1.063	1.701	0.911542	2.61254	0.789458
201	1.676	2.99	1.282	1.98267	0.894343	2.87701	1.08832
202	1.983	3.273	1.448	2.23467	0.938168	3.17283	1.2965
203	2.071	3.396	1.452	2.30633	0.993137	3.29947	1.3132
204	2.21	3.567	1.507	2.428	1.04716	3.47516	1.38084
205	1.9	3.232	1.383	2.17167	0.953967	3.12563	1.2177
206	1.66	3.007	1.265	1.97733	0.913327	2.89066	1.06401
207	1.956	3.367	1.347	2.22333	1.0362	3.25953	1.18714
208	2.011	3.419	1.391	2.27367	1.0392	3.31287	1.23446
209	1.686	3.084	1.237	2.00233	0.963277	2.96561	1.03906
210	1.705	3.186	1.223	2.038	1.02299	3.06099	1.01501
211	2.109	3.628	1.41	2.38233	1.13398	3.51631	1.24835
212	2.053	3.509	1.379	2.31367	1.08866	3.40233	1.225
213	1.803	3.245	1.246	2.098	1.03163	3.12963	1.06637
214	2.063	3.59	1.376	2.343	1.13325	3.47625	1.20975
215	2.425	4.031	1.546	2.66733	1.2601	3.92743	1.40723
216	2.251	3.731	1.399	2.46033	1.18001	3.64034	1.28032
217	2.039	3.525	1.252	2.272	1.15427	3.42627	1.11773
218	2.308	3.915	1.374	2.53233	1.28527	3.8176	1.24707
219	2.312	4.286	1.398	2.66533	1.47607	4.1414	1.18927
220	1.919	3.742	1.287	2.316	1.27474	3.59074	1.04126
221	1.556	3.146	1.136	1.946	1.06024	3.00624	0.885764
222	1.494	3.028	1.076	1.866	1.0278	2.8938	0.838204
223	1.331	2.951	0.991	1.75767	1.04735	2.80501	0.710321
224	1.342	2.972	1.007	1.77367	1.05122	2.82488	0.722449
225	1.463	3.125	1.035	1.87433	1.10405	2.97838	0.770286
226	1.798	3.672	1.01	2.16	1.36742	3.52742	0.792578
227	2.459	4.312	1.251	2.674	1.54178	4.21578	1.13222
228	2.169	4.04	1.204	2.471	1.44192	3.91292	1.02908
229	2.164	3.82	0.994	2.326	1.41995	3.74595	0.906052
230	2.592	3.009	1.055	2.21867	1.02911	3.24777	1.18956
231	2.43	2.523	1.218	2.057	0.728082	2.78508	1.32892
232	1.758	2.217	1.201	1.72533	0.508787	2.23412	1.21655
233	1.498	2.768	1.07	1.77867	0.883109	2.66178	0.895558
234	1.574	2.11	1.116	1.6	0.49751	2.09751	1.10249
235	1.447	2.013	1.261	1.57367	0.391675	1.96534	1.18199
236	1.218	1.803	1.259	1.42667	0.326558	1.75322	1.10011
237	1.312	1.71	1.17	1.39733	0.279931	1.67726	1.1174
238	1.487	1.784	1.207	1.49267	0.288542	1.78121	1.20412
239	1.414	1.618	1.337	1.45633	0.145204	1.60154	1.31113
240	1.219	1.396	1.447	1.354	0.119662	1.47366	1.23434
241	1.07	1.494	1.422	1.32867	0.226886	1.55555	1.10178
242	1.083	1.531	1.297	1.30367	0.224074	1.52774	1.07959
243	1.076	1.308	1.232	1.20533	0.118277	1.32361	1.08706
244	1.003	1.213	1.226	1.14733	0.125165	1.2725	1.02217
245	0.922	1.415	1.182	1.173	0.246623	1.41962	0.926377
246	0.92	1.377	1.079	1.12533	0.231996	1.35733	0.893337
247	0.929	1.095	1.046	1.02333	0.0852897	1.10862	0.938044
248	0.901	1.148	1.048	1.03233	0.124243	1.15658	0.90809
249	0.902	1.347	1.029	1.09267	0.22923	1.3219	0.863437
250	0.885	1.173	0.968	1.00867	0.148244	1.15691	0.860422
251	0.838	0.918	0.919	0.891667	0.0464794	0.938146	0.845187
252	0.85	1.063	0.916	0.943	0.109037	1.05204	0.833963
253	0.836	1.129	0.938	0.967667	0.148736	1.1164	0.818931
254	0.76	0.901	0.813	0.824667	0.0712203	0.895887	0.753446
255	0.77	0.854	0.82	0.814667	0.0422532	0.85692	0.772413
256	0.782	1.082	0.887	0.917	0.152233	1.06923	0.764767
257	0.713	1.003	0.813	0.843	0.147309	0.990309	0.695691
258	0.707	0.814	0.757	0.759333	0.0535381	0.812871	0.705795
259	0.747	0.91	0.818	0.825	0.0817251	0.906725	0.743275
260	0.708	1.061	0.816	0.861667	0.180877	1.04254	0.68079
261	0.713	1.013	0.759	0.828333	0.161571	0.989905	0.666762
262	0.824	0.962	0.884	0.89	0.0691954	0.959195	0.820805
263	0.819	1.079	0.856	0.918	0.140652	1.05865	0.777348
264	0.889	1.222	0.895	1.002	0.190549	1.19255	0.811451
265	0.954	1.212	0.986	1.05067	0.140632	1.1913	0.910035
266	0.922	1.141	0.916	0.993	0.128207	1.12121	0.864793
267	0.972	1.272	0.938	1.06067	0.183808	1.24447	0.876859
268	1.102	1.435	1.126	1.221	0.185718	1.40672	1.03528
269	1.083	1.409	1.164	1.21867	0.169736	1.3884	1.04893
270	1.013	1.429	1.116	1.186	0.216654	1.40265	0.969346
271	1.141	1.58	1.252	1.32433	0.228264	1.5526	1.09607
272	1.258	1.654	1.39	1.434	0.201633	1.63563	1.23237
273	1.219	1.685	1.344	1.416	0.241199	1.6572	1.1748
274	1.238	1.775	1.347	1.45333	0.283853	1.73719	1.16948
275	1.376	1.89	1.491	1.58567	0.26976	1.85543	1.31591
276	1.431	1.965	1.524	1.64	0.285274	1.92527	1.35473
277	1.448	2.104	1.486	1.67933	0.368263	2.0476	1.31107
278	1.585	2.23	1.585	1.8	0.372391	2.17239	1.42761
279	1.726	2.283	1.716	1.90833	0.324509	2.23284	1.58382
280	1.792	2.445	1.763	2	0.385654	2.38565	1.61435
281	1.909	2.615	1.825	2.11633	0.433896	2.55023	1.68244
282	1.73	2.652	1.654	2.012	0.555557	2.56756	1.45644
283	1.895	3.071	1.806	2.25733	0.70606	2.96339	1.55127
284	1.707	2.88	1.698	2.095	0.679845	2.77484	1.41516
285	1.632	2.775	1.668	2.025	0.649768	2.67477	1.37523
286	1.569	2.638	1.542	1.91633	0.625127	2.54146	1.29121
287	1.381	2.387	1.394	1.72067	0.577098	2.29776	1.14357
288	1.33	2.27	1.407	1.669	0.521903	2.1909	1.1471
289	1.38	2.267	1.367	1.67133	0.515903	2.18724	1.15543
290	1.253	2.135	1.246	1.54467	0.511256	2.05592	1.03341
291	1.108	1.968	1.141	1.40567	0.487274	1.89294	0.918392
292	1.171	1.959	1.124	1.418	0.469109	1.88711	0.948891
293	1.254	1.974	1.158	1.462	0.445996	1.908	1.016
294	1.122	1.898	1.035	1.35167	0.475134	1.8268	0.876533
295	1.048	1.765	0.965	1.25933	0.439882	1.69922	0.819451
296	1.146	1.724	1.042	1.304	0.367429	1.67143	0.936571
297	1.066	1.691	1.06	1.27233	0.362588	1.63492	0.909745
298	0.971	1.477	0.928	1.12533	0.30531	1.43064	0.820023
299	1.052	1.43	0.937	1.13967	0.257927	1.39759	0.88174
300	1.111	1.536	1.095	1.24733	0.250121	1.49745	0.997213
301	0.997	1.442	1.014	1.151	0.252157	1.40316	0.898843
302	0.965	1.238	0.872	1.025	0.190234	1.21523	0.834766
303	1.101	1.325	1.013	1.14633	0.160864	1.3072	0.985469
304	1.13	1.433	1.123	1.22867	0.176992	1.40566	1.05167
305	1.021	1.277	1.006	1.10133	0.152317	1.25365	0.949017
306	1.011	1.146	0.929	1.02867	0.109573	1.13824	0.919093
307	1.08	1.292	1.017	1.12967	0.144071	1.27374	0.985596
308	1.161	1.382	1.101	1.21467	0.147988	1.36265	1.06668
309	1.109	1.213	1.042	1.12133	0.0861646	1.2075	1.03517
310	1.06	1.136	0.951	1.049	0.0929892	1.14199	0.956011
311	1.142	1.307	1.037	1.162	0.136107	1.29811	1.02589
312	1.169	1.284	1.108	1.187	0.08937	1.27637	1.09763
313	1.076	1.074	1.024	1.058	0.0294618	1.08746	1.02854
314	1.082	1.135	0.994	1.07033	0.0712203	1.14155	0.999113
315	1.169	1.237	1.083	1.163	0.0771751	1.24018	1.08582
316	1.145	1.128	1.114	1.129	0.0155242	1.14452	1.11348
317	1.112	1.078	1.069	1.08633	0.0226789	1.10901	1.06365
318	1.172	1.235	1.05	1.15233	0.0940549	1.24639	1.05828
319	1.255	1.295	1.164	1.238	0.0671342	1.30513	1.17087
320	1.25	1.174	1.228	1.21733	0.0391067	1.25644	1.17823
321	1.295	1.252	1.211	1.25267	0.042004	1.29467	1.21066
322	1.489	1.461	1.276	1.40867	0.115743	1.52441	1.29292
323	1.873	1.683	1.309	1.62167	0.286959	1.90863	1.33471
324	1.798	1.733	1.377	1.636	0.226643	1.86264	1.40936
325	1.535	1.706	1.554	1.59833	0.0937248	1.69206	1.50461
326	1.617	2.007	2.016	1.88	0.227809	2.10781	1.65219
327	1.808	2.273	2.23	2.10367	0.256956	2.36062	1.84671
328	2.046	2.383	1.886	2.105	0.253699	2.3587	1.8513
329	1.41	1.779	1.274	1.48767	0.261305	1.74897	1.22636
330	1.391	1.9	1.19	1.49367	0.365965	1.85963	1.1277
331	1.425	1.944	1.18	1.51633	0.390103	1.90644	1.12623
332	1.313	1.705	1.119	1.379	0.298523	1.67752	1.08048
333	1.35	2.011	1.222	1.52767	0.423443	1.95111	1.10422
334	1.389	1.925	1.279	1.531	0.345618	1.87662	1.18538
335	1.256	1.864	1.243	1.45433	0.354841	1.80917	1.09949
336	1.103	1.549	1.077	1.243	0.265322	1.50832	0.977678
337	1.151	1.493	1.076	1.24	0.22229	1.46229	1.01771
338	1.186	1.619	1.14	1.315	0.264274	1.57927	1.05073
339	1.067	1.547	1.076	1.23	0.274567	1.50457	0.955433
340	1.002	1.304	0.971	1.09233	0.183963	1.2763	0.90837
341	1.083	1.405	1.019	1.169	0.206872	1.37587	0.962128
342	1.074	1.541	1.063	1.226	0.272853	1.49885	0.953147
343	0.968	1.369	1.012	1.11633	0.219919	1.33625	0.896414
344	0.992	1.255	0.98	1.07567	0.155423	1.23109	0.920244
345	1.054	1.423	1.035	1.17067	0.218733	1.3894	0.951933
346	1.075	1.486	1.062	1.20767	0.241131	1.4488	0.966535
347	0.999	1.395	0.952	1.11533	0.243336	1.35867	0.871997
348	1.086	1.393	1.018	1.16567	0.199791	1.36546	0.965876
349	1.249	1.469	1.254	1.324	0.125599	1.4496	1.1984
350	1.22	1.451	1.223	1.298	0.13251	1.43051	1.16549
351	1.065	1.37	1.132	1.189	0.16029	1.34929	1.02871
352	1.103	1.383	1.127	1.20433	0.155195	1.35953	1.04914
353	1.16	1.623	1.188	1.32367	0.259608	1.58327	1.06406
354	1.176	1.671	1.269	1.372	0.263084	1.63508	1.10892
355	1.156	1.576	1.25	1.32733	0.220421	1.54775	1.10691
356	1.163	1.698	1.237	1.366	0.289891	1.65589	1.07611
357	1.278	1.898	1.351	1.509	0.338855	1.84786	1.17014
358	1.263	1.824	1.369	1.48533	0.298044	1.78338	1.18729
359	1.223	1.772	1.354	1.44967	0.28673	1.7364	1.16294
360	1.371	2.114	1.466	1.65033	0.404347	2.05468	1.24599
361	1.491	2.216	1.527	1.74467	0.408583	2.15325	1.33608
362	1.474	1.985	1.49	1.64967	0.290517	1.94018	1.35915
363	1.801	2.142	1.734	1.89233	0.218797	2.11113	1.67354
364	1.797	2.138	1.683	1.87267	0.23675	2.10942	1.63592
365	1.838	2.196	1.854	1.96267	0.202231	2.1649	1.76044
366	1.636	1.992	1.679	1.769	0.194317	1.96332	1.57468
367	1.736	2.088	1.886	1.90333	0.176639	2.07997	1.72669
368	2.184	2.192	2.094	2.15667	0.0544181	2.21108	2.10225
369	2.444	2.297	2.09	2.277	0.177845	2.45485	2.09915
370	2.378	2.442	2.412	2.41067	0.0320208	2.44269	2.37865
371	2.751	2.499	2.711	2.65367	0.13543	2.7891	2.51824
372	2.471	2.255	2.286	2.33733	0.116792	2.45413	2.22054
373	2.115	2.291	2.287	2.231	0.100479	2.33148	2.13052
374	2.128	2.213	1.721	2.02067	0.262976	2.28364	1.75769
375	2.167	2.613	1.965	2.24833	0.331568	2.5799	1.91677
376	1.526	2.188	1.788	1.834	0.333389	2.16739	1.50061
377	1.599	2.455	1.943	1.999	0.430739	2.42974	1.56826
378	1.666	2.476	2.076	2.07267	0.40501	2.47768	1.66766
379	1.672	2.346	2.103	2.04033	0.341342	2.38168	1.69899
380	1.777	2.676	2.439	2.29733	0.465942	2.76328	1.83139
381	1.599	2.751	2.353	2.23433	0.585096	2.81943	1.64924
382	1.339	2.328	2.068	1.91167	0.512699	2.42437	1.39897
383	1.299	2.373	2.249	1.97367	0.587559	2.56123	1.38611
384	1.395	2.72	2.449	2.188	0.699998	2.888	1.488
385	1.358	2.596	2.227	2.06033	0.635605	2.69594	1.42473
386	1.196	2.183	1.951	1.77667	0.516078	2.29274	1.26059
387	1.233	2.389	2.171	1.931	0.614234	2.54523	1.31677
388	1.343	2.634	2.201	2.05933	0.657056	2.71639	1.40228
389	1.299	2.27	1.802	1.79033	0.485605	2.27594	1.30473
390	1.209	1.983	1.68	1.624	0.390027	2.01403	1.23397
391	1.267	2.307	1.851	1.80833	0.521311	2.32964	1.28702
392	1.344	2.371	1.742	1.819	0.517812	2.33681	1.30119
393	1.294	1.962	1.446	1.56733	0.350139	1.91747	1.21719
394	1.289	1.905	1.441	1.545	0.320899	1.8659	1.2241
395	1.369	2.224	1.49	1.69433	0.462677	2.15701	1.23166
396	1.371	2.123	1.442	1.64533	0.415192	2.06053	1.23014
397	1.434	1.816	1.307	1.519	0.264932	1.78393	1.25407
398	1.556	1.895	1.431	1.62733	0.240084	1.86742	1.38725
399	1.988	2.149	1.492	1.87633	0.342439	2.21877	1.53389
400	2.134	2.539	1.549	2.074	0.49772	2.57172	1.57628
401	1.739	2.486	1.519	1.91467	0.506869	2.42154	1.4078
402	2.037	2.571	1.576	2.06133	0.497946	2.55928	1.56339
403	1.819	2.47	1.559	1.94933	0.469276	2.41861	1.48006
404	1.257	2.188	1.364	1.603	0.509442	2.11244	1.09356
405	1.437	2.259	1.331	1.67567	0.507954	2.18362	1.16771
406	1.609	2.37	1.422	1.80033	0.502128	2.30246	1.29821
407	1.239	2.14	1.297	1.55867	0.504284	2.06295	1.05438
408	1.166	2.091	1.161	1.47267	0.535498	2.00816	0.937168
409	1.57	2.307	1.232	1.703	0.549703	2.2527	1.1533
410	1.409	2.239	1.238	1.62867	0.535435	2.1641	1.09323
411	1.014	2.061	1.107	1.394	0.579508	1.97351	0.814492
412	1.286	2.251	1.07	1.53567	0.62884	2.16451	0.906826
413	1.434	2.287	1.124	1.615	0.602257	2.21726	1.01274
414	1.071	2.073	1.073	1.40567	0.577928	1.9836	0.827738
415	0.943	2.065	0.971	1.32633	0.639857	1.96619	0.686476
416	1.238	2.275	1.033	1.51533	0.665828	2.18116	0.849506
417	1.16	2.194	1.114	1.48933	0.610693	2.10003	0.878641
418	0.944	2.006	1	1.31667	0.597636	1.9143	0.71903
419	1.038	2.095	0.958	1.36367	0.634615	1.99828	0.729052
420	1.099	2.296	1.091	1.49533	0.693409	2.18874	0.801924
421	1.068	2.23	1.112	1.47	0.658547	2.12855	0.811453
422	1.024	2.068	0.993	1.36167	0.611899	1.97357	0.749768
423	1.062	2.217	1.056	1.445	0.668578	2.11358	0.776422
424	1.204	2.481	1.226	1.637	0.731008	2.36801	0.905992
425	1.259	2.378	1.174	1.60367	0.671938	2.2756	0.931729
426	1.228	2.303	1.128	1.553	0.651441	2.20444	0.901559
427	1.353	2.587	1.308	1.74933	0.725789	2.47512	1.02354
428	1.521	2.742	1.415	1.89267	0.737451	2.63012	1.15522
429	1.558	2.637	1.359	1.85133	0.687644	2.53898	1.16369
430	1.624	2.794	1.424	1.94733	0.740023	2.68736	1.20731
431	1.736	3.097	1.607	2.14667	0.825536	2.9722	1.32113
432	1.858	3.185	1.679	2.24067	0.822699	3.06337	1.41797
433	2.118	3.601	1.732	2.48367	0.986699	3.47037	1.49697
434	1.989	3.265	1.607	2.287	0.868242	3.15524	1.41876
435	2.212	3.769	1.755	2.57867	1.05588	3.63455	1.52279
436	1.963	3.337	1.556	2.28533	0.933228	3.21856	1.35211
437	1.845	2.952	1.509	2.102	0.755049	2.85705	1.34695
438	1.587	2.591	1.343	1.84033	0.661445	2.50178	1.17889
439	1.539	2.598	1.268	1.80167	0.70283	2.5045	1.09884
440	1.614	2.641	1.359	1.87133	0.678636	2.54997	1.1927
441	1.495	2.338	1.302	1.71167	0.550938	2.2626	1.16073
442	1.297	2.051	1.134	1.494	0.489213	1.98321	1.00479
443	1.265	2.125	1.128	1.506	0.540429	2.04643	0.965571
444	1.36	2.156	1.251	1.589	0.494052	2.08305	1.09495
445	1.215	1.782	1.148	1.38167	0.348314	1.72998	1.03335
446	1.057	1.652	1.027	1.24533	0.352503	1.59784	0.89283
447	1.195	1.948	1.163	1.43533	0.444271	1.8796	0.991063
448	1.267	1.938	1.288	1.49767	0.381484	1.87915	1.11618
449	1.092	1.581	1.278	1.317	0.246822	1.56382	1.07018
450	1.051	1.699	1.212	1.32067	0.33739	1.65806	0.983276
451	0.995	1.58	1.204	1.25967	0.296446	1.55611	0.96322
452	0.885	1.298	1.03	1.071	0.20953	1.28053	0.86147
453	0.889	1.344	0.89	1.041	0.262406	1.30341	0.778594
454	0.897	1.461	0.933	1.097	0.315747	1.41275	0.781253
455	0.846	1.259	0.896	1.00033	0.225403	1.22574	0.774931
456	0.798	1.081	0.76	0.879667	0.175392	1.05506	0.704275
457	0.831	1.288	0.745	0.954667	0.29186	1.24653	0.662807
458	0.827	1.33	0.794	0.983667	0.300387	1.28405	0.68328
459	0.782	1.083	0.731	0.865333	0.190222	1.05556	0.675112
460	0.801	1.084	0.678	0.854333	0.208188	1.06252	0.646145
461	0.921	1.308	0.745	0.991333	0.288014	1.27935	0.703319
462	0.886	1.303	0.822	1.00367	0.261198	1.26486	0.742469
463	0.877	1.165	0.808	0.95	0.189365	1.13936	0.760635
464	0.929	1.304	0.826	1.01967	0.251568	1.27123	0.768099
465	0.974	1.405	0.894	1.091	0.274858	1.36586	0.816142
466	0.981	1.23	0.901	1.03733	0.171582	1.20892	0.865751
467	1.013	1.253	0.913	1.05967	0.174738	1.2344	0.884929
468	1.073	1.446	0.983	1.16733	0.245492	1.41283	0.921841
469	1.092	1.37	1	1.154	0.192634	1.34663	0.961366
470	1.083	1.221	0.988	1.09733	0.117159	1.21449	0.980174
471	1.136	1.408	1.077	1.207	0.176553	1.38355	1.03045
472	1.269	1.475	1.19	1.31133	0.147141	1.45847	1.16419
473	1.201	1.336	1.108	1.215	0.114643	1.32964	1.10036
474	1.165	1.338	1.2	1.23433	0.0914677	1.3258	1.14287
475	1.354	1.559	1.339	1.41733	0.122916	1.54025	1.29442
476	1.553	1.529	1.295	1.459	0.142534	1.60153	1.31647
477	1.379	1.383	1.317	1.35967	0.0370045	1.39667	1.32266
478	1.352	1.524	1.567	1.481	0.113767	1.59477	1.36723
479	1.452	1.509	1.695	1.552	0.127079	1.67908	1.42492
480	1.422	1.446	1.465	1.44433	0.0215484	1.46588	1.42278
481	1.657	1.622	1.622	1.63367	0.0202073	1.65387	1.61346
482	1.901	1.701	1.895	1.83233	0.113778	1.94611	1.71856
483	1.863	2.077	1.732	1.89067	0.174156	2.06482	1.71651
484	1.972	2.583	1.589	2.048	0.501339	2.54934	1.54666
485	2.065	2.531	1.835	2.14367	0.354606	2.49827	1.78906
486	2.256	3.074	1.908	2.41267	0.598579	3.01125	1.81409
487	2.758	3.508	2.136	2.80067	0.686994	3.48766	2.11367
488	2.638	3.312	2.122	2.69067	0.596746	3.28741	2.09392
489	2.026	2.453	1.748	2.07567	0.355115	2.43078	1.72055
490	1.547	2.062	1.503	1.704	0.310817	2.01482	1.39318
491	1.404	1.931	1.357	1.564	0.318699	1.8827	1.2453
492	1.139	1.602	1.13	1.29033	0.269949	1.56028	1.02038
493	1.015	1.414	0.98	1.13633	0.241102	1.37744	0.895231
494	1.01	1.405	0.895	1.10333	0.267504	1.37084	0.835829
495	1.136	1.418	1.081	1.21167	0.180794	1.39246	1.03087
496	1.318	1.584	1.089	1.33033	0.24773	1.57806	1.0826
497	1.284	1.566	1.151	1.33367	0.211911	1.54558	1.12176
498	1.572	1.806	1.396	1.59133	0.205683	1.79702	1.38565
499	1.7	1.954	1.524	1.726	0.216176	1.94218	1.50982
500	2.02	2.277	1.769	2.022	0.254006	2.27601	1.76799
501	1.751	2.123	1.535	1.803	0.297429	2.10043	1.50557
502	1.588	2.008	1.351	1.649	0.332721	1.98172	1.31628
503	1.933	2.395	1.578	1.96867	0.409666	2.37833	1.559
504	1.853	2.496	1.536	1.96167	0.489138	2.45081	1.47253
505	1.505	2.164	1.331	1.66667	0.439402	2.10607	1.22726
506	1.656	2.374	1.41	1.81333	0.500889	2.31422	1.31244
507	1.882	2.78	1.579	2.08033	0.624582	2.70492	1.45575
508	1.665	2.659	1.475	1.933	0.635871	2.56887	1.29713
509	1.57	2.577	1.411	1.85267	0.632309	2.48498	1.22036
510	1.896	3.025	1.597	2.17267	0.75313	2.9258	1.41954
511	2.009	3.36	1.773	2.38067	0.856297	3.23696	1.52437
512	1.864	3.292	1.683	2.27967	0.881365	3.16103	1.3983
513	2.026	3.452	1.7	2.39267	0.931778	3.32444	1.46089
514	1.794	2.984	1.508	2.09533	0.782781	2.87811	1.31255
515	1.982	3.021	1.601	2.20133	0.73497	2.9363	1.46636
516	2.072	2.951	1.648	2.22367	0.664608	2.88828	1.55906
517	2.033	2.915	1.43	2.126	0.746855	2.87286	1.37914
518	1.82	2.438	1.642	1.96667	0.417777	2.38444	1.54889
519	1.298	1.893	1.283	1.49133	0.347934	1.83927	1.1434
520	1.243	1.709	1.063	1.33833	0.333385	1.67172	1.00495
521	1.26	1.622	1.048	1.31	0.290248	1.60025	1.01975
522	1.243	1.519	1.022	1.26133	0.249007	1.51034	1.01233
523	1.254	1.666	1.028	1.316	0.323487	1.63949	0.992513
524	1.468	1.733	1.111	1.43733	0.312132	1.74947	1.1252
525	1.537	1.974	1.178	1.563	0.398636	1.96164	1.16436
526	1.706	2.135	1.282	1.70767	0.426502	2.13417	1.28116
527	1.688	2.48	1.384	1.85067	0.565817	2.41648	1.28485
528	1.953	2.836	1.6	2.12967	0.636657	2.76632	1.49301
529	2.004	3.01	1.681	2.23167	0.693134	2.9248	1.53853
530	2.003	3.103	1.729	2.27833	0.727204	3.00554	1.55113
531	2.159	3.782	2	2.647	0.986149	3.63315	1.66085
532	2.265	3.282	1.916	2.48767	0.7097	3.19737	1.77797
533	2.385	4.504	1.924	2.93767	1.37593	4.3136	1.56174
534	2.423	4.382	1.872	2.89233	1.31918	4.21151	1.57316
535	2.46	6.89	1.968	3.77267	2.71087	6.48354	1.06179
536	3.389	6.833	2.102	4.108	2.44608	6.55408	1.66192
537	3.533	6.551	2.448	4.17733	2.12604	6.30337	2.0513
538	2.87	5.661	2.592	3.70767	1.69734	5.405	2.01033
539	2.526	5.792	2.404	3.574	1.92181	5.49581	1.65219
540	2.067	5.013	2.133	3.071	1.68215	4.75315	1.38885
541	2.024	4.692	1.991	2.90233	1.54998	4.45232	1.35235
542	1.828	3.983	1.892	2.56767	1.22613	3.7938	1.34153
543	1.788	2.886	1.995	2.223	0.583429	2.80643	1.63957
544	1.913	2.8	1.809	2.174	0.54462	2.71862	1.62938
545	1.808	2.055	1.513	1.792	0.271354	2.06335	1.52065
546	1.7	1.919	1.226	1.615	0.354233	1.96923	1.26077
547	1.555	1.798	1.14	1.49767	0.332726	1.83039	1.16494
548	1.398	1.628	1.046	1.35733	0.293123	1.65046	1.06421
549	1.206	1.747	0.995	1.316	0.38788	1.70388	0.92812
550	1.158	1.748	0.941	1.28233	0.41762	1.69995	0.864713
551	1.284	1.978	1.055	1.439	0.480626	1.91963	0.958374
552	1.703	2.284	1.159	1.71533	0.562601	2.27793	1.15273
553	2.559	3.144	1.56	2.421	0.800966	3.22197	1.62003
554	3.18	2.94	1.379	2.49967	0.977916	3.47758	1.52175
555	2.952	2.848	1.411	2.40367	0.861246	3.26491	1.54242
556	4.108	2.755	1.274	2.71233	1.41748	4.12982	1.29485
557	4.005	3.166	1.42	2.86367	1.31875	4.18242	1.54491
558	3.191	4.157	1.576	2.97467	1.30403	4.2787	1.67064
559	2.867	3.557	1.523	2.649	1.03438	3.68338	1.61462
560	2.099	3.652	1.671	2.474	1.04238	3.51638	1.43162
561	1.858	3.775	1.552	2.395	1.20487	3.59987	1.19013
562	1.978	4.105	1.799	2.62733	1.28282	3.91016	1.34451
563	1.998	4.191	1.795	2.66133	1.32861	3.98995	1.33272
564	2.087	4.343	1.767	2.73233	1.40402	4.13636	1.32831
565	2.303	4.441	1.853	2.86567	1.38271	4.24837	1.48296
566	2.196	3.85	1.581	2.54233	1.17348	3.71581	1.36886
567	1.972	3.306	1.468	2.24867	0.949721	3.19839	1.29895
568	1.667	3.033	1.466	2.05533	0.852628	2.90796	1.20271
569	1.76	3.087	1.636	2.161	0.804333	2.96533	1.35667
570	1.852	3.04	1.699	2.197	0.734057	2.93106	1.46294
571	1.682	2.94	1.587	2.06967	0.755226	2.82489	1.31444
572	1.522	2.911	1.475	1.96933	0.815846	2.78518	1.15349
573	1.387	2.603	1.302	1.764	0.727837	2.49184	1.03616
574	1.354	2.634	1.268	1.752	0.765044	2.51704	0.986956
575	1.529	2.494	1.327	1.78333	0.623688	2.40702	1.15965
576	1.649	2.544	1.411	1.868	0.597405	2.46541	1.27059
577	1.766	3.042	1.596	2.13467	0.790358	2.92502	1.34431
578	2.097	3.039	1.752	2.296	0.666178	2.96218	1.62982
579	1.985	2.76	1.676	2.14033	0.558445	2.69878	1.58189
580	1.922	3.051	1.649	2.20733	0.743278	2.95061	1.46406
581	2.158	3.376	1.878	2.47067	0.796443	3.26711	1.67422
582	2.3	3.208	1.978	2.49533	0.637841	3.13317	1.85749
583	2.314	3.239	1.936	2.49633	0.670363	3.1667	1.82597
584	2.334	3.603	2.014	2.65033	0.840405	3.49074	1.80993
585	2.101	3.489	1.813	2.46767	0.896146	3.36381	1.57152
586	2.171	3.88	1.974	2.675	1.0482	3.7232	1.6268
587	1.96	3.799	1.873	2.544	1.08773	3.63173	1.45627
588	1.985	3.726	1.914	2.54167	1.02628	3.56794	1.51539
589	1.983	3.593	1.833	2.46967	0.975722	3.44539	1.49394
590	1.854	3.334	1.735	2.30767	0.89082	3.19849	1.41685
591	1.715	2.883	1.542	2.04667	0.729433	2.7761	1.31723
592	1.734	2.81	1.521	2.02167	0.690973	2.71264	1.33069
593	1.647	2.467	1.398	1.83733	0.559339	2.39667	1.27799
594	1.757	2.49	1.44	1.89567	0.538559	2.43423	1.35711
595	1.806	2.373	1.48	1.88633	0.451888	2.33822	1.43445
596	2.036	2.556	1.85	2.14733	0.365931	2.51326	1.7814
597	2.094	2.817	2.142	2.351	0.404281	2.75528	1.94672
598	2.038	2.862	1.801	2.23367	0.556906	2.79057	1.67676
599	1.882	2.786	1.641	2.103	0.603645	2.70664	1.49936
600	1.726	2.701	1.53	1.98567	0.6272	2.61287	1.35847
601	1.684	2.816	1.563	2.021	0.691143	2.71214	1.32986
602	1.585	2.827	1.505	1.97233	0.741243	2.71358	1.23109
603	1.657	3.136	1.589	2.12733	0.874192	3.00153	1.25314
604	1.612	3.089	1.539	2.08	0.874582	2.95458	1.20542
605	1.64	3.343	1.64	2.20767	0.983228	3.19089	1.22444
606	1.571	3.294	1.479	2.11467	1.02237	3.13703	1.0923
607	1.585	3.282	1.469	2.112	1.01491	3.12691	1.09709
608	1.592	3.083	1.385	2.02	0.926385	2.94638	1.09362
609	1.806	2.915	1.396	2.039	0.785848	2.82485	1.25315
610	2.029	2.676	1.311	2.00533	0.682808	2.68814	1.32253
611	2.935	2.952	1.3	2.39567	0.948913	3.34458	1.44675
612	2.452	3.09	1.341	2.29433	0.885096	3.17943	1.40924
613	2.254	3.657	1.22	2.377	1.22315	3.60015	1.15385
614	2.028	4.016	1.077	2.37367	1.49968	3.87335	0.873985
615	1.726	2.584	1.123	1.811	0.7342	2.5452	1.0768
616	1.874	2.643	1.443	1.98667	0.607882	2.59455	1.37878
617	1.789	2.123	1.511	1.80767	0.306427	2.11409	1.50124
618	1.579	1.99	1.199	1.58933	0.395601	1.98493	1.19373
619	1.306	1.82	1.024	1.38333	0.403596	1.78693	0.979738
620	1.351	2.011	1.185	1.51567	0.436927	1.95259	1.07874
621	1.232	1.982	1.098	1.43733	0.47643	1.91376	0.960904
622	1.214	2.061	1.075	1.45	0.533686	1.98369	0.916314
623	1.293	2.217	1.16	1.55667	0.575719	2.13239	0.980948
624	1.466	2.515	1.305	1.762	0.657067	2.41907	1.10493
625	1.697	2.449	1.366	1.83733	0.554971	2.3923	1.28236
626	2.262	2.517	1.534	2.10433	0.510114	2.61445	1.59422
627	3.225	2.447	1.422	2.36467	0.904315	3.26898	1.46035
628	1.418	2.118	1.296	1.61067	0.443578	2.05424	1.16709
629	2.512	2.242	1.484	2.07933	0.532955	2.61229	1.54638
630	2.249	2.51	1.635	2.13133	0.449211	2.58054	1.68212
631	1.709	2.221	1.386	1.772	0.42105	2.19305	1.35095
632	1.832	2.03	1.356	1.73933	0.346424	2.08576	1.39291
633	1.67	1.814	1.192	1.55867	0.325603	1.88427	1.23306
634	1.46	1.574	1.073	1.369	0.262604	1.6316	1.1064
635	1.232	1.475	0.987	1.23133	0.244001	1.47533	0.987333
636	1.07	1.4	0.946	1.13867	0.23466	1.37333	0.904007
637	1.055	1.539	0.943	1.179	0.316759	1.49576	0.862241
638	1.097	1.673	0.994	1.25467	0.365929	1.6206	0.888737
639	1.28	2.478	1.285	1.681	0.690227	2.37123	0.990773
640	1.423	2.794	1.387	1.868	0.802142	2.67014	1.06586
641	1.652	2.925	1.39	1.989	0.821117	2.81012	1.16788
642	2.164	3.643	1.751	2.51933	0.994793	3.51413	1.52454
643	3.443	3.719	2.274	3.14533	0.767112	3.91245	2.37822
644	2.809	4.817	2.148	3.258	1.39	4.648	1.868
645	2.131	4.844	2.26	3.07833	1.53047	4.60881	1.54786
646	1.939	3.904	1.818	2.55367	1.17099	3.72465	1.38268
647	1.594	2.703	1.466	1.921	0.680249	2.60125	1.24075
648	1.443	2.22	1.294	1.65233	0.497227	2.14956	1.15511
649	1.616	2.335	1.452	1.801	0.469671	2.27067	1.33133
650	1.643	2.585	1.456	1.89467	0.605113	2.49978	1.28955
651	1.39	2.231	1.24	1.62033	0.534144	2.15448	1.08619
652	1.662	2.164	1.36	1.72867	0.406125	2.13479	1.32254
653	1.869	2.602	1.572	2.01433	0.530157	2.54449	1.48418
654	1.783	2.618	1.632	2.011	0.531072	2.54207	1.47993
655	1.717	2.25	1.542	1.83633	0.368777	2.20511	1.46756
656	2.086	2.284	1.78	2.05	0.253921	2.30392	1.79608
657	1.792	2.131	1.536	1.81967	0.298463	2.11813	1.5212
658	1.288	1.771	1.02	1.35967	0.380595	1.74026	0.979072
659	1.258	1.695	0.967	1.30667	0.366432	1.6731	0.940235
660	1.098	1.537	0.992	1.209	0.288958	1.49796	0.920042
661	1.312	1.405	1.164	1.29367	0.121541	1.41521	1.17213
662	1.331	1.453	1.214	1.33267	0.119509	1.45218	1.21316
663	1.225	1.436	1.177	1.27933	0.137784	1.41712	1.14155
664	1.304	1.493	1.185	1.32733	0.15532	1.48265	1.17201
665	1.355	1.438	1.156	1.31633	0.144922	1.46126	1.17141
666	1.27	1.377	1.058	1.235	0.162355	1.39735	1.07265
667	1.122	1.401	1.013	1.17867	0.200111	1.37878	0.978556
668	1.311	1.377	1.073	1.25367	0.159904	1.41357	1.09376
669	1.504	1.451	1.12	1.35833	0.208097	1.56643	1.15024
670	1.373	1.44	1.118	1.31033	0.169901	1.48023	1.14043
671	1.308	1.343	1.08	1.24367	0.142816	1.38648	1.10085
672	1.501	1.41	1.181	1.364	0.164885	1.52888	1.19912
673	1.513	1.504	1.234	1.417	0.158547	1.57555	1.25845
674	1.245	1.312	1.087	1.21467	0.115526	1.33019	1.09914
675	1.261	1.245	1.069	1.19167	0.106533	1.2982	1.08513
676	1.391	1.337	1.202	1.31	0.0973499	1.40735	1.21265
677	1.248	1.223	1.145	1.20533	0.0537246	1.25906	1.15161
678	1.144	1.117	1.007	1.08933	0.0725695	1.1619	1.01676
679	1.211	1.136	1.053	1.13333	0.0790337	1.21237	1.0543
680	1.174	1.098	1.144	1.13867	0.0382797	1.17695	1.10039
681	1.085	1.032	1.052	1.05633	0.0267644	1.0831	1.02957
682	1.109	1.021	0.982	1.03733	0.0650564	1.10239	0.972277
683	1.095	0.949	1.017	1.02033	0.0730571	1.09339	0.947276
684	0.985	0.879	0.955	0.939667	0.0546382	0.994305	0.885028
685	0.933	0.96	0.885	0.926	0.0379868	0.963987	0.888013
686	0.965	0.99	0.897	0.950667	0.0481283	0.998795	0.902538
687	0.939	0.882	0.883	0.901333	0.0326241	0.933957	0.868709
688	0.797	0.829	0.802	0.809333	0.0172143	0.826548	0.792119
689	0.815	0.882	0.796	0.831	0.0451774	0.876177	0.785823
690	0.845	0.891	0.837	0.857667	0.0291433	0.88681	0.828523
691	0.787	0.812	0.804	0.801	0.0127671	0.813767	0.788233
692	0.742	0.818	0.731	0.763667	0.0473744	0.811041	0.716292
693	0.774	0.841	0.704	0.773	0.0685055	0.841505	0.704495
694	0.741	0.823	0.734	0.766	0.0494874	0.815487	0.716513
695	0.688	0.792	0.679	0.719667	0.0628039	0.782471	0.656863
696	0.735	0.835	0.672	0.747333	0.0821969	0.82953	0.665136
697	0.78	0.881	0.717	0.792667	0.0827305	0.875397	0.709936
698	0.74	0.866	0.726	0.777333	0.077106	0.854439	0.700227
699	0.776	0.941	0.799	0.838667	0.0893663	0.928033	0.7493
700	0.863	0.998	0.84	0.900333	0.08536	0.985693	0.814973
701	0.914	1.092	0.885	0.963667	0.112082	1.07575	0.851585
702	0.998	1.166	1.018	1.06067	0.0917678	1.15243	0.968899
703	1.077	1.133	1.133	1.11433	0.0323316	1.14666	1.082
704	1.181	1.16	1.203	1.18133	0.0215019	1.20284	1.15983
705	1.495	1.323	1.485	1.43433	0.0965471	1.53088	1.33779
706	1.363	1.362	1.434	1.38633	0.0412836	1.42762	1.34505
707	1.205	1.33	1.281	1.272	0.0629841	1.33498	1.20902
708	1.505	1.548	1.523	1.52533	0.0215948	1.54693	1.50374
709	1.717	1.698	1.686	1.70033	0.0156312	1.71596	1.6847
710	1.582	1.741	1.542	1.62167	0.105263	1.72693	1.5164
711	1.685	1.856	1.567	1.70267	0.145308	1.84797	1.55736
712	1.939	2.009	1.784	1.91067	0.115145	2.02581	1.79552
713	1.915	2.12	1.792	1.94233	0.1657	2.10803	1.77663
714	1.959	2.252	1.7	1.97033	0.276174	2.24651	1.69416
715	2.184	2.413	1.86	2.15233	0.277857	2.43019	1.87448
716	2.257	2.548	2.036	2.28033	0.256796	2.53713	2.02354
717	2.247	2.723	2.033	2.33433	0.353193	2.68753	1.98114
718	2.365	2.89	2.076	2.44367	0.412662	2.85633	2.031
719	1.958	2.86	1.855	2.22433	0.552907	2.77724	1.67143
720	1.865	3.083	1.898	2.282	0.693883	2.97588	1.58812
721	1.678	2.907	1.78	2.12167	0.682028	2.80369	1.43964
722	1.719	3.105	1.701	2.175	0.805454	2.98045	1.36955
723	1.654	2.859	1.596	2.03633	0.71304	2.74937	1.32329
724	1.434	2.291	1.439	1.72133	0.493352	2.21469	1.22798
725	1.368	2.318	1.382	1.68933	0.544486	2.23382	1.14485
726	1.449	2.535	1.322	1.76867	0.666695	2.43536	1.10197
727	1.349	2.226	1.219	1.598	0.547734	2.14573	1.05027
728	1.193	1.804	1.107	1.368	0.380028	1.74803	0.987972
729	1.258	1.986	1.103	1.449	0.471469	1.92047	0.977531
730	1.257	2.094	1.086	1.479	0.539425	2.01842	0.939575
731	1.088	1.745	0.973	1.26867	0.416505	1.68517	0.852162
732	0.988	1.571	0.878	1.14567	0.372433	1.5181	0.773234
733	1.075	1.784	0.938	1.26567	0.454086	1.71975	0.81158
734	1.067	1.851	0.942	1.28667	0.492707	1.77937	0.79396
735	0.929	1.528	0.85	1.10233	0.370748	1.47308	0.731585
736	0.946	1.512	0.825	1.09433	0.366735	1.46107	0.727599
737	1.026	1.846	0.898	1.25667	0.514375	1.77104	0.742292
738	0.991	1.854	0.89	1.245	0.529822	1.77482	0.715178
739	0.899	1.612	0.808	1.10633	0.440278	1.54661	0.666056
740	0.981	1.675	0.866	1.174	0.437672	1.61167	0.736328
741	1.076	1.984	0.974	1.34467	0.556023	1.90069	0.788644
742	1.013	1.927	0.97	1.30333	0.540539	1.84387	0.762794
743	0.993	1.71	0.911	1.20467	0.439548	1.64421	0.765119
744	1.12	1.963	1.032	1.37167	0.513996	1.88566	0.85767
745	1.151	2.237	1.146	1.51133	0.628451	2.13978	0.882883
746	1.079	2.089	1.106	1.42467	0.575488	2.00015	0.849179
747	1.138	1.94	1.11	1.396	0.471326	1.86733	0.924674
748	1.25	2.272	1.212	1.578	0.601322	2.17932	0.976678
749	1.233	2.501	1.265	1.66633	0.72302	2.38935	0.943314
750	1.212	2.329	1.255	1.59867	0.632853	2.23152	0.965814
751	1.381	2.298	1.323	1.66733	0.546943	2.21428	1.12039
752	1.457	2.696	1.429	1.86067	0.723555	2.58422	1.13711
753	1.358	2.876	1.479	1.90433	0.84366	2.74799	1.06067
754	1.545	2.854	1.533	1.97733	0.759239	2.73657	1.21809
755	1.827	3.368	1.636	2.277	0.949648	3.22665	1.32735
756	1.736	3.845	1.686	2.42233	1.23232	3.65465	1.19001
757	1.79	3.739	1.849	2.45933	1.10862	3.56795	1.35072
758	2.064	3.467	1.969	2.5	0.838793	3.33879	1.66121
759	2.444	3.416	1.838	2.566	0.796043	3.36204	1.76996
760	2.87	3.61	1.717	2.73233	0.953979	3.68631	1.77835
761	3.527	3.549	1.831	2.969	0.985598	3.9546	1.9834
762	4.095	3.781	1.962	3.27933	1.1516	4.43093	2.12774
763	3.41	3.335	1.719	2.82133	0.955385	3.77672	1.86595
764	2.879	3.374	1.777	2.67667	0.8175	3.49417	1.85917
765	2.604	3.122	1.645	2.457	0.749392	3.20639	1.70761
766	2.081	2.802	1.517	2.13333	0.644097	2.77743	1.48924
767	1.911	2.669	1.393	1.991	0.641751	2.63275	1.34925
768	1.631	2.48	1.428	1.84633	0.558079	2.40441	1.28825
769	1.348	2.216	1.281	1.615	0.521558	2.13656	1.09344
770	1.398	2.286	1.214	1.63267	0.573234	2.2059	1.05943
771	1.502	2.332	1.277	1.70367	0.55566	2.25933	1.14801
772	1.321	2.071	1.169	1.52033	0.482909	2.00324	1.03742
773	1.127	1.822	1.003	1.31733	0.44143	1.75876	0.875903
774	1.142	1.904	0.972	1.33933	0.496348	1.83568	0.842985
775	1.237	2.018	1.109	1.45467	0.492041	1.94671	0.962626
776	1.179	1.824	1.108	1.37033	0.394487	1.76482	0.975846
777	1.06	1.623	0.954	1.21233	0.359575	1.57191	0.852758
778	1.075	1.752	0.966	1.26433	0.425834	1.69017	0.8385
779	1.133	1.822	1.065	1.34	0.418807	1.75881	0.921193
780	1.042	1.575	0.987	1.20133	0.324771	1.5261	0.876562
781	0.961	1.448	0.902	1.10367	0.299657	1.40332	0.80401
782	1.127	1.745	1.089	1.32033	0.368263	1.6886	0.952071
783	1.168	1.817	1.281	1.422	0.346715	1.76871	1.07529
784	1.024	1.699	1.237	1.32	0.34507	1.66507	0.97493
785	1.089	1.896	1.116	1.367	0.458326	1.82533	0.908674
786	1.316	2.175	1.209	1.56667	0.529542	2.09621	1.03713
787	1.254	2.13	1.407	1.597	0.467888	2.06489	1.12911
788	1.118	1.92	1.371	1.46967	0.410003	1.87967	1.05966
789	1.42	1.985	1.284	1.563	0.371735	1.93474	1.19126
790	1.61	2.124	1.457	1.73033	0.349403	2.07974	1.38093
791	1.375	1.999	1.571	1.64833	0.319107	1.96744	1.32923
792	1.288	1.798	1.54	1.542	0.255006	1.79701	1.28699
793	1.355	2.18	1.677	1.73733	0.415796	2.15313	1.32154
794	1.519	2.736	2.013	2.08933	0.61208	2.70141	1.47725
795	1.619	3.05	2.923	2.53067	0.792076	3.32274	1.73859
796	2.468	3.191	3.664	3.10767	0.602339	3.71001	2.50533
797	3.985	4.47	4.516	4.32367	0.294194	4.61786	4.02947
798	3.794	4.237	5.774	4.60167	1.03915	5.64082	3.56251
799	4.765	5.667	7.559	5.997	1.42593	7.42293	4.57107
YbbA 1
	RMSF (Angstroms)
Residue Number	Repeat 1	Repeat 2	Repeat 3	Mean RMSF (Angstroms)	Standard Deviation	Mean RMSF + StDev (Angstroms)	Mean RMSF - StDev (Angstroms)
1	2.002	1.913	2.014	1.97633	0.0551755	2.03151	1.92116
2	0.947	0.853	1.088	0.962667	0.118281	1.08095	0.844386
3	0.761	0.69	0.886	0.779	0.0992321	0.878232	0.679768
4	0.614	0.601	0.706	0.640333	0.0572393	0.697573	0.583094
5	0.598	0.586	0.69	0.624667	0.0568976	0.681564	0.567769
6	0.585	0.574	0.635	0.598	0.0325115	0.630512	0.565488
7	0.731	0.743	0.826	0.766667	0.0517333	0.8184	0.714933
8	0.733	0.722	0.895	0.783333	0.0968624	0.880196	0.686471
9	0.609	0.602	0.734	0.648333	0.074272	0.722605	0.574061
10	0.672	0.64	0.853	0.721667	0.114858	0.836525	0.606809
11	0.693	0.644	0.859	0.732	0.112681	0.844681	0.619319
12	0.932	0.882	1.141	0.985	0.137394	1.12239	0.847606
13	1.615	1.773	1.623	1.67033	0.0890019	1.75934	1.58133
14	2.448	2.971	2.311	2.57667	0.348305	2.92497	2.22836
15	3.522	4.769	3.283	3.858	0.797948	4.65595	3.06005
16	4.246	5.879	3.958	4.69433	1.03601	5.73034	3.65833
17	3.844	5.712	3.613	4.38967	1.15098	5.54065	3.23868
18	3.016	3.561	2.926	3.16767	0.343596	3.51126	2.82407
19	2.071	2.544	2.096	2.237	0.266163	2.50316	1.97084
20	1.423	1.629	1.63	1.56067	0.119224	1.67989	1.44144
21	0.969	0.878	1.264	1.037	0.201785	1.23878	0.835215
22	0.931	0.775	1.109	0.938333	0.167121	1.10545	0.771213
23	0.77	0.714	0.921	0.801667	0.107072	0.908738	0.694595
24	0.781	0.73	1.023	0.844667	0.156532	1.0012	0.688134
25	0.854	0.855	1.056	0.921667	0.116337	1.038	0.80533
26	0.69	0.66	0.773	0.707667	0.0585349	0.766202	0.649132
27	0.702	0.669	0.746	0.705667	0.0386307	0.744297	0.667036
28	0.64	0.61	0.648	0.632667	0.0200333	0.6527	0.612633
29	0.609	0.525	0.639	0.591	0.0590931	0.650093	0.531907
30	0.606	0.518	0.636	0.586667	0.0613297	0.647996	0.525337
31	0.72	0.627	0.839	0.728667	0.106265	0.834932	0.622401
32	0.723	0.62	0.881	0.741333	0.131462	0.872796	0.609871
33	0.835	0.619	0.926	0.793333	0.157684	0.951018	0.635649
34	0.78	0.534	0.798	0.704	0.147499	0.851499	0.556501
35	0.691	0.492	0.77	0.651	0.143252	0.794252	0.507748
36	0.627	0.442	0.633	0.567333	0.108583	0.675917	0.45875
37	0.619	0.444	0.701	0.588	0.131275	0.719275	0.456725
38	0.676	0.458	0.691	0.608333	0.130408	0.738742	0.477925
39	0.773	0.516	0.779	0.689333	0.150141	0.839474	0.539192
40	1.138	0.765	1.429	1.11067	0.332843	1.44351	0.777824
41	1.652	0.886	1.679	1.40567	0.450247	1.85591	0.95542
42	1.503	1.15	2.098	1.58367	0.47912	2.06279	1.10455
43	2.016	1.106	2.295	1.80567	0.62178	2.42745	1.18389
44	2.445	0.771	3.406	2.20733	1.33348	3.54081	0.873853
45	0.891	0.767	1.152	0.936667	0.196521	1.13319	0.740146
46	0.718	0.647	0.81	0.725	0.0817251	0.806725	0.643275
47	0.719	0.712	0.963	0.798	0.142937	0.940937	0.655063
48	0.671	0.645	0.923	0.746333	0.153549	0.899882	0.592784
49	0.597	0.532	0.676	0.601667	0.0721133	0.67378	0.529553
50	0.57	0.529	0.74	0.613	0.111879	0.724879	0.501121
51	0.593	0.584	0.807	0.661333	0.126231	0.787565	0.535102
52	0.578	0.586	0.696	0.62	0.0659394	0.685939	0.554061
53	0.609	0.626	0.756	0.663667	0.0804135	0.74408	0.583253
54	0.639	0.672	0.868	0.726333	0.123791	0.850125	0.602542
55	0.63	0.764	0.914	0.769333	0.142075	0.911408	0.627258
56	0.632	0.706	0.912	0.75	0.145093	0.895093	0.604907
57	0.693	0.756	0.883	0.777333	0.0967798	0.874113	0.680554
58	0.719	0.836	0.861	0.805333	0.0758046	0.881138	0.729529
59	0.708	0.769	0.811	0.762667	0.0517912	0.814458	0.710875
60	0.761	0.82	0.924	0.835	0.0825288	0.917529	0.752471
61	0.742	0.77	0.957	0.823	0.116889	0.939889	0.706111
62	0.707	0.737	0.881	0.775	0.0930161	0.868016	0.681984
63	0.79	0.881	0.953	0.874667	0.0816844	0.956351	0.792982
64	0.617	0.623	0.744	0.661333	0.0716543	0.732988	0.589679
65	0.612	0.593	0.786	0.663667	0.106369	0.770036	0.557298
66	0.637	0.653	0.947	0.745667	0.174543	0.92021	0.571123
67	0.792	0.859	1.522	1.05767	0.403517	1.46118	0.654149
68	0.89	0.923	2.012	1.275	0.638474	1.91347	0.636526
69	0.792	0.798	1.807	1.13233	0.584286	1.71662	0.548047
70	0.757	0.757	1.335	0.949667	0.333708	1.28338	0.615958
71	0.748	0.815	1.154	0.905667	0.217656	1.12332	0.68801
72	1.056	1.214	1.587	1.28567	0.272658	1.55832	1.01301
73	1.248	1.286	1.633	1.389	0.212163	1.60116	1.17684
74	0.892	0.958	1.408	1.086	0.280806	1.36681	0.805194
75	0.971	1.141	1.614	1.242	0.333186	1.57519	0.908814
76	0.887	1.158	1.571	1.20533	0.344448	1.54978	0.860885
77	0.834	1.065	1.429	1.10933	0.299967	1.4093	0.809366
78	0.717	0.822	1.153	0.897333	0.227553	1.12489	0.66978
79	0.608	0.763	1.036	0.802333	0.216694	1.01903	0.585639
80	0.622	0.836	1.085	0.847667	0.23172	1.07939	0.615946
81	0.663	0.801	1.032	0.832	0.186443	1.01844	0.645557
82	0.68	0.708	0.919	0.769	0.130656	0.899656	0.638344
83	0.67	0.721	0.95	0.780333	0.149132	0.929465	0.631201
84	0.661	0.77	0.979	0.803333	0.161599	0.964933	0.641734
85	1.157	1.03	1.143	1.11	0.0696348	1.17963	1.04037
86	0.604	0.728	0.906	0.746	0.151803	0.897803	0.594197
87	0.59	0.656	0.814	0.686667	0.115106	0.801772	0.571561
88	0.644	0.626	0.752	0.674	0.0681469	0.742147	0.605853
89	0.605	0.571	0.774	0.65	0.108724	0.758724	0.541276
90	0.683	0.574	0.814	0.690333	0.120168	0.810501	0.570165
91	0.832	0.613	1.129	0.858	0.258981	1.11698	0.599019
92	1.041	0.682	1.217	0.98	0.272666	1.25267	0.707334
93	1.11	0.667	1.794	1.19033	0.567778	1.75811	0.622555
94	0.816	0.601	1.273	0.896667	0.343186	1.23985	0.553481
95	0.918	0.675	1.414	1.00233	0.376649	1.37898	0.625685
96	0.771	0.617	1.135	0.841	0.266	1.107	0.575
97	0.985	0.76	1.216	0.987	0.228007	1.21501	0.758993
98	1.255	0.952	1.481	1.22933	0.265432	1.49477	0.963901
99	1.63	1.158	1.3	1.36267	0.24216	1.60483	1.12051
100	1.121	0.858	0.957	0.978667	0.132832	1.1115	0.845835
101	0.908	0.62	0.924	0.817333	0.171083	0.988416	0.646251
102	0.692	0.533	0.918	0.714333	0.193469	0.907803	0.520864
103	0.613	0.523	0.787	0.641	0.134209	0.775209	0.506791
104	0.694	0.554	0.608	0.618667	0.0706069	0.689274	0.54806
105	0.557	0.534	0.593	0.561333	0.0297377	0.591071	0.531596
106	0.506	0.564	0.617	0.562333	0.0555188	0.617852	0.506815
107	0.672	0.689	0.756	0.705667	0.044411	0.750078	0.661256
108	0.835	0.798	0.818	0.817	0.0185203	0.83552	0.79848
109	0.931	0.957	0.974	0.954	0.0216564	0.975656	0.932344
110	1.213	1.011	1.147	1.12367	0.103002	1.22667	1.02067
111	1.388	1.018	1.18	1.19533	0.185476	1.38081	1.00986
112	1.477	1.243	1.484	1.40133	0.137165	1.5385	1.26417
113	1.82	1.479	1.848	1.71567	0.205437	1.9211	1.51023
114	2.028	1.402	1.845	1.75833	0.321873	2.08021	1.43646
115	1.694	1.304	1.792	1.59667	0.25815	1.85482	1.33852
116	1.69	1.43	2.492	1.87067	0.553571	2.42424	1.3171
117	1.646	1.378	1.877	1.63367	0.249729	1.8834	1.38394
118	1.618	1.325	1.81	1.58433	0.244246	1.82858	1.34009
119	1.562	1.281	1.876	1.573	0.297652	1.87065	1.27535
120	1.237	1.072	1.574	1.29433	0.255864	1.5502	1.03847
121	1.066	0.889	1.371	1.10867	0.243816	1.35248	0.86485
122	1.127	0.967	1.512	1.202	0.280134	1.48213	0.921866
123	1.154	0.932	1.498	1.19467	0.285183	1.47985	0.909484
124	0.857	0.735	1.203	0.931667	0.24277	1.17444	0.688897
125	0.869	0.722	1.304	0.965	0.302643	1.26764	0.662357
126	1.155	0.849	1.6	1.20133	0.377638	1.57897	0.823695
127	1.144	0.788	1.513	1.14833	0.362519	1.51085	0.785814
128	0.937	0.668	1.38	0.995	0.359526	1.35453	0.635474
129	1.183	0.867	1.673	1.241	0.406118	1.64712	0.834882
130	1.503	1.019	1.877	1.46633	0.430174	1.89651	1.03616
131	1.444	0.957	1.771	1.39067	0.409612	1.80028	0.981054
132	1.481	1.044	1.888	1.471	0.422089	1.89309	1.04891
133	1.122	0.775	1.577	1.158	0.40221	1.56021	0.75579
134	1.151	1.098	1.682	1.31033	0.322962	1.6333	0.987372
135	1.326	1.163	1.783	1.424	0.321408	1.74541	1.10259
136	1.093	0.83	1.493	1.13867	0.333851	1.47252	0.804816
137	0.863	0.702	1.219	0.928	0.264558	1.19256	0.663442
138	1.031	0.756	1.195	0.994	0.221827	1.21583	0.772173
139	1.145	0.719	1.345	1.06967	0.319727	1.38939	0.74994
140	1.164	0.71	1.331	1.06833	0.321363	1.3897	0.74697
141	1.1	0.756	1.462	1.106	0.353038	1.45904	0.752962
142	1.465	1.012	1.857	1.44467	0.422867	1.86753	1.0218
143	1.498	0.91	1.85	1.41933	0.474912	1.89425	0.944421
144	1.296	0.73	1.744	1.25667	0.508143	1.76481	0.748524
145	1.453	0.778	1.999	1.41	0.611635	2.02163	0.798365
146	1.357	0.731	1.911	1.333	0.590366	1.92337	0.742634
147	1.365	0.652	1.841	1.286	0.598424	1.88442	0.687576
148	1.13	0.556	1.578	1.088	0.512293	1.60029	0.575707
149	0.896	0.509	1.317	0.907333	0.404119	1.31145	0.503214
150	0.93	0.482	1.289	0.900333	0.404317	1.30465	0.496016
151	0.913	0.49	1.272	0.891667	0.391436	1.2831	0.50023
152	0.658	0.462	0.966	0.695333	0.254066	0.949399	0.441268
153	0.617	0.51	0.813	0.646667	0.153663	0.80033	0.493004
154	0.809	0.546	0.872	0.742333	0.172923	0.915256	0.56941
155	0.701	0.531	0.888	0.706667	0.178567	0.885234	0.528099
156	0.565	0.519	0.624	0.569333	0.052634	0.621967	0.516699
157	0.742	0.654	0.715	0.703667	0.0450814	0.748748	0.658585
158	0.835	0.663	0.992	0.83	0.164557	0.994557	0.665443
159	0.802	0.76	0.977	0.846333	0.115093	0.961426	0.731241
160	1.001	1.258	1.055	1.10467	0.135508	1.24017	0.969159
161	0.842	0.769	0.932	0.847667	0.0816476	0.929314	0.766019
162	0.642	0.6	0.669	0.637	0.0347707	0.671771	0.602229
163	0.605	0.621	0.669	0.631667	0.0333067	0.664973	0.59836
164	0.545	0.555	0.635	0.578333	0.0493288	0.627662	0.529005
165	0.534	0.524	0.637	0.565	0.062554	0.627554	0.502446
166	0.516	0.505	0.649	0.556667	0.0801519	0.636819	0.476515
167	0.607	0.493	0.599	0.566333	0.0636344	0.629968	0.502699
168	0.547	0.478	0.656	0.560333	0.0897459	0.650079	0.470587
169	0.617	0.483	0.648	0.582667	0.0876945	0.670361	0.494972
170	0.794	0.559	0.783	0.712	0.132616	0.844616	0.579384
171	0.991	0.584	1.014	0.863	0.241895	1.10489	0.621105
172	1.162	0.725	1.134	1.007	0.24462	1.25162	0.76238
173	1.911	0.927	1.478	1.43867	0.493178	1.93184	0.945489
174	1.779	0.708	1.24	1.24233	0.535504	1.77784	0.70683
175	1.481	0.807	1.465	1.251	0.384598	1.6356	0.866402
176	1.383	0.768	1.551	1.234	0.412217	1.64622	0.821783
177	1.389	0.791	1.61	1.26333	0.423715	1.68705	0.839618
178	1.303	0.665	1.347	1.105	0.381686	1.48669	0.723314
179	1.105	0.622	1.2	0.975667	0.309946	1.28561	0.665721
180	1.056	0.643	1.291	0.996667	0.328049	1.32472	0.668617
181	1.099	0.63	1.272	1.00033	0.332178	1.33251	0.668155
182	0.992	0.558	1.11	0.886667	0.290684	1.17735	0.595982
183	0.863	0.566	1.101	0.843333	0.268042	1.11137	0.575292
184	0.971	0.606	1.234	0.937	0.315378	1.25238	0.621622
185	1.027	0.634	1.201	0.954	0.290463	1.24446	0.663537
186	0.918	0.616	1.052	0.862	0.223329	1.08533	0.638671
187	0.865	0.584	1.082	0.843667	0.249684	1.09335	0.593982
188	0.995	0.673	1.239	0.969	0.283894	1.25289	0.685106
189	1.104	0.751	1.188	1.01433	0.231889	1.24622	0.782445
190	1.084	0.755	1.123	0.987333	0.202149	1.18948	0.785184
191	1.207	0.837	1.275	1.10633	0.235715	1.34205	0.870619
192	1.393	0.909	1.413	1.23833	0.285386	1.52372	0.952947
193	1.361	0.885	1.286	1.17733	0.25593	1.43326	0.921403
194	1.132	0.787	1.149	1.02267	0.20427	1.22694	0.818396
195	0.748	0.605	0.826	0.726333	0.112082	0.838415	0.614252
196	0.578	0.49	0.695	0.587667	0.102841	0.690508	0.484825
197	0.578	0.491	0.681	0.583333	0.0951122	0.678446	0.488221
198	0.582	0.455	0.603	0.546667	0.080077	0.626744	0.46659
199	0.681	0.51	0.691	0.627333	0.101737	0.72907	0.525597
200	0.64	0.467	0.762	0.623	0.148233	0.771233	0.474767
201	0.734	0.501	0.948	0.727667	0.223567	0.951234	0.504099
202	1.04	0.686	1.173	0.966333	0.251719	1.21805	0.714615
203	1.134	0.693	1.26	1.029	0.297726	1.32673	0.731274
204	1.256	0.86	1.35	1.15533	0.260049	1.41538	0.895285
205	1.234	0.884	1.441	1.18633	0.281543	1.46788	0.904791
206	0.872	0.656	1.167	0.898333	0.256516	1.15485	0.641818
207	0.89	0.609	1.018	0.839	0.209215	1.04822	0.629785
208	1.043	0.716	1.185	0.981333	0.240504	1.22184	0.740829
209	0.896	0.664	1.152	0.904	0.244098	1.1481	0.659902
210	0.702	0.533	0.924	0.719667	0.196098	0.915764	0.523569
211	0.727	0.557	0.893	0.725667	0.168004	0.893671	0.557663
212	0.752	0.59	0.767	0.703	0.0981478	0.801148	0.604852
213	0.736	0.522	0.688	0.648667	0.112291	0.760958	0.536375
214	0.677	0.485	0.594	0.585333	0.096293	0.681626	0.48904
215	0.694	0.532	0.674	0.633333	0.0883252	0.721658	0.545008
216	0.706	0.596	0.803	0.701667	0.103568	0.805235	0.598099
217	0.987	0.843	1.077	0.969	0.118034	1.08703	0.850966
218	1.456	1.127	1.498	1.36033	0.203161	1.56349	1.15717
219	1.084	0.9	1.284	1.08933	0.192056	1.28139	0.897278
220	0.934	0.814	1.014	0.920667	0.100664	1.02133	0.820002
221	0.78	0.668	0.768	0.738667	0.0614925	0.800159	0.677174
222	0.957	0.788	0.86	0.868333	0.0848076	0.953141	0.783526
223	1.386	0.891	1.152	1.143	0.247623	1.39062	0.895377
224	2.081	1.072	1.693	1.61533	0.508964	2.1243	1.10637
YbbA 2
	RMSF (Angstroms)
Residue Number	Repeat 1	Repeat 2	Repeat 3	Mean RMSF (Angstroms)	Standard Deviation	Mean RMSF + StDev (Angstroms)	Mean RMSF - StDev (Angstroms)
1	1.748	1.971	1.903	1.874	0.114293	1.98829	1.75971
2	0.829	1.096	1.024	0.983	0.138141	1.12114	0.844859
3	0.683	0.87	0.84	0.797667	0.100431	0.898097	0.697236
4	0.572	0.793	0.714	0.693	0.111987	0.804987	0.581013
5	0.55	0.817	0.697	0.688	0.133727	0.821727	0.554273
6	0.552	0.796	0.666	0.671333	0.122087	0.793421	0.549246
7	0.672	0.962	0.79	0.808	0.145836	0.953836	0.662164
8	0.741	1.032	0.832	0.868333	0.148863	1.0172	0.71947
9	0.642	0.916	0.756	0.771333	0.137642	0.908975	0.633691
10	0.744	1.039	0.863	0.882	0.148415	1.03041	0.733585
11	0.785	1.112	0.921	0.939333	0.164269	1.1036	0.775064
12	1.01	1.392	1.167	1.18967	0.192006	1.38167	0.997661
13	1.544	1.957	1.707	1.736	0.208022	1.94402	1.52798
14	2.265	2.94	2.655	2.62	0.338858	2.95886	2.28114
15	3.175	3.768	3.808	3.58367	0.35448	3.93815	3.22919
16	3.794	4.331	4.593	4.23933	0.407311	4.64664	3.83202
17	3.555	4.085	4.316	3.98533	0.390167	4.3755	3.59517
18	3.117	3.257	3.428	3.26733	0.155757	3.42309	3.11158
19	2.104	2.615	2.349	2.356	0.255572	2.61157	2.10043
20	1.531	1.944	1.716	1.73033	0.206873	1.93721	1.52346
21	1.382	1.406	1.192	1.32667	0.11724	1.44391	1.20943
22	1.096	1.237	1.084	1.139	0.0850823	1.22408	1.05392
23	0.857	1.037	0.886	0.926667	0.0966454	1.02331	0.830021
24	0.874	1.094	0.923	0.963667	0.1155	1.07917	0.848166
25	0.916	1.177	1.008	1.03367	0.13238	1.16605	0.901287
26	0.697	0.923	0.763	0.794333	0.116212	0.910546	0.678121
27	0.662	0.903	0.752	0.772333	0.12178	0.894113	0.650553
28	0.62	0.814	0.724	0.719333	0.0970842	0.816417	0.622249
29	0.543	0.794	0.695	0.677333	0.126429	0.803762	0.550904
30	0.527	0.765	0.71	0.667333	0.124605	0.791938	0.542729
31	0.614	0.941	0.861	0.805333	0.170459	0.975793	0.634874
32	0.668	0.97	0.879	0.839	0.154923	0.993923	0.684077
33	0.676	1.067	0.88	0.874333	0.195562	1.06989	0.678772
34	0.599	0.964	0.809	0.790667	0.183189	0.973856	0.607477
35	0.577	0.955	0.789	0.773667	0.189466	0.963133	0.584201
36	0.526	0.811	0.71	0.682333	0.1445	0.826834	0.537833
37	0.542	0.881	0.807	0.743333	0.178242	0.921576	0.565091
38	0.559	0.843	0.769	0.723667	0.147327	0.870994	0.576339
39	0.635	0.992	0.944	0.857	0.19375	1.05075	0.66325
40	0.923	1.19	1.11	1.07433	0.137027	1.21136	0.937307
41	0.908	1.305	1.198	1.137	0.205409	1.34241	0.931591
42	1.132	2.037	1.49	1.553	0.455777	2.00878	1.09722
43	1.193	2.674	1.595	1.82067	0.765855	2.58652	1.05481
44	0.999	3.142	1.158	1.76633	1.19401	2.96035	0.572321
45	0.945	1.14	1.065	1.05	0.0983616	1.14836	0.951638
46	0.779	1.052	0.879	0.903333	0.138117	1.04145	0.765216
47	0.987	1.163	1.095	1.08167	0.0887543	1.17042	0.992912
48	0.861	1.056	0.953	0.956667	0.0975517	1.05422	0.859115
49	0.704	0.866	0.734	0.768	0.0861858	0.854186	0.681814
50	0.788	0.94	0.81	0.846	0.0821462	0.928146	0.763854
51	0.743	1.045	0.844	0.877333	0.153735	1.03107	0.723599
52	0.666	0.946	0.8	0.804	0.140043	0.944043	0.663957
53	0.782	0.907	0.888	0.859	0.0673573	0.926357	0.791643
54	0.888	1.068	0.976	0.977333	0.0900074	1.06734	0.887326
55	0.911	1.188	1.114	1.071	0.143419	1.21442	0.927581
56	0.88	1.296	1.111	1.09567	0.208423	1.30409	0.887243
57	0.824	1.267	1.073	1.05467	0.222068	1.27673	0.832598
58	0.827	1.236	1.129	1.064	0.212106	1.27611	0.851894
59	0.743	1.154	1.032	0.976333	0.211079	1.18741	0.765254
60	0.835	1.309	1.15	1.098	0.241241	1.33924	0.856759
61	0.801	1.249	1.066	1.03867	0.225247	1.26391	0.813419
62	0.731	1.096	0.928	0.918333	0.182692	1.10103	0.735641
63	0.702	1.076	0.939	0.905667	0.189215	1.09488	0.716452
64	0.616	0.932	0.815	0.787667	0.159763	0.94743	0.627903
65	0.617	0.991	0.848	0.818667	0.188718	1.00738	0.629949
66	0.632	1.016	0.931	0.859667	0.201694	1.06136	0.657973
67	0.811	1.315	1.267	1.131	0.278165	1.40917	0.852835
68	0.88	1.51	1.527	1.30567	0.368736	1.6744	0.936931
69	0.801	1.446	1.484	1.24367	0.383831	1.6275	0.859836
70	0.732	1.346	1.433	1.17033	0.382092	1.55243	0.788241
71	0.847	1.449	1.531	1.27567	0.373493	1.64916	0.902173
72	1.264	1.942	2.129	1.77833	0.455133	2.23347	1.3232
73	1.237	2.201	2.503	1.98033	0.661218	2.64155	1.31912
74	1.104	2.221	2.545	1.95667	0.755992	2.71266	1.20067
75	1.364	2.635	3.003	2.334	0.85996	3.19396	1.47404
76	1.273	2.637	2.793	2.23433	0.836185	3.07052	1.39815
77	1.119	2.501	2.294	1.97133	0.745363	2.7167	1.22597
78	1.008	2.133	2.132	1.75767	0.649231	2.4069	1.10844
79	0.968	1.912	2.131	1.67033	0.618016	2.28835	1.05232
80	0.898	2.007	1.857	1.58733	0.601673	2.18901	0.98566
81	0.814	1.812	1.441	1.35567	0.504443	1.86011	0.851224
82	0.818	1.573	1.522	1.30433	0.421948	1.72628	0.882385
83	0.859	1.671	1.657	1.39567	0.46482	1.86049	0.930847
84	0.726	1.737	1.394	1.28567	0.514133	1.7998	0.771534
85	0.698	1.76	1.234	1.23067	0.531008	1.76167	0.699659
86	0.573	1.152	0.945	0.89	0.293392	1.18339	0.596608
87	0.526	0.949	0.765	0.746667	0.212095	0.958762	0.534572
88	0.539	1.192	0.718	0.816333	0.337423	1.15376	0.47891
89	0.511	1.214	0.798	0.841	0.353467	1.19447	0.487533
90	0.532	1.143	0.836	0.837	0.305501	1.1425	0.531499
91	0.658	1.404	0.993	1.01833	0.373645	1.39198	0.644689
92	0.909	2.067	1.112	1.36267	0.618358	1.98102	0.744309
93	0.791	2.109	1.21	1.37	0.67341	2.04341	0.69659
94	0.695	1.72	1.063	1.15933	0.519246	1.67858	0.640087
95	0.709	2.732	1.316	1.58567	1.03811	2.62378	0.547557
96	0.602	2.409	1.188	1.39967	0.921908	2.32157	0.477759
97	0.669	2.633	1.384	1.562	0.994026	2.55603	0.567974
98	0.816	2.977	1.443	1.74533	1.11177	2.8571	0.633563
99	0.842	2.868	1.483	1.731	1.03552	2.76652	0.695482
100	0.659	2.124	1.212	1.33167	0.739795	2.07146	0.591872
101	0.598	1.725	0.946	1.08967	0.577072	1.66674	0.512594
102	0.539	1.489	0.708	0.912	0.506791	1.41879	0.405209
103	0.524	1.078	0.703	0.768333	0.28272	1.05105	0.485614
104	0.52	1.319	0.947	0.928667	0.399815	1.32848	0.528851
105	0.484	1.505	0.885	0.958	0.5144	1.4724	0.4436
106	0.449	1.123	0.773	0.781667	0.337084	1.11875	0.444583
107	0.512	1.51	1.023	1.015	0.499048	1.51405	0.515952
108	0.564	2.149	1.366	1.35967	0.792519	2.15219	0.567148
109	0.611	2.53	1.736	1.62567	0.964246	2.58991	0.661421
110	0.705	2.721	2.009	1.81167	1.02238	2.83405	0.789283
111	0.752	3.047	2.157	1.98533	1.15709	3.14242	0.828243
112	0.768	3.57	2.562	2.3	1.41925	3.71925	0.880745
113	0.82	3.899	2.966	2.56167	1.57882	4.14049	0.982846
114	0.933	4.114	3.097	2.71467	1.6246	4.33927	1.09007
115	0.847	3.525	2.831	2.401	1.38982	3.79082	1.01118
116	0.959	3.269	2.843	2.357	1.2293	3.5863	1.1277
117	0.857	2.582	2.457	1.96533	0.961878	2.92721	1.00346
118	0.986	2.629	2.364	1.993	0.882096	2.8751	1.1109
119	0.976	2.796	2.397	2.05633	0.95663	3.01296	1.0997
120	0.789	2.108	1.847	1.58133	0.69848	2.27981	0.882853
121	0.776	1.64	1.445	1.287	0.453152	1.74015	0.833848
122	0.946	2.152	1.723	1.607	0.611311	2.21831	0.995689
123	0.894	1.938	1.541	1.45767	0.526965	1.98463	0.930701
124	0.685	1.271	1.005	0.987	0.293414	1.28041	0.693586
125	0.77	1.566	1.069	1.135	0.402083	1.53708	0.732917
126	0.918	2.004	1.358	1.42667	0.546247	1.97291	0.88042
127	0.788	1.524	1.121	1.14433	0.368554	1.51289	0.775779
128	0.655	1.476	0.925	1.01867	0.418438	1.4371	0.600229
129	0.824	2.172	1.269	1.42167	0.686845	2.10851	0.734821
130	0.917	2.239	1.489	1.54833	0.662994	2.21133	0.885339
131	0.811	2.021	1.321	1.38433	0.607481	1.99181	0.776852
132	0.885	2.602	1.451	1.646	0.874952	2.52095	0.771048
133	0.706	2.2	1.071	1.32567	0.778878	2.10454	0.546789
134	0.881	2.411	1.25	1.514	0.798434	2.31243	0.715566
135	0.977	2.828	1.37	1.725	0.975228	2.70023	0.749772
136	0.782	2.363	1.059	1.40133	0.844266	2.2456	0.557068
137	0.72	1.723	0.887	1.11	0.5374	1.6474	0.5726
138	0.75	1.834	0.968	1.184	0.573372	1.75737	0.610628
139	0.724	2.298	1.028	1.35	0.834944	2.18494	0.515056
140	0.713	2.498	1.138	1.44967	0.932421	2.38209	0.517246
141	0.775	2.733	1.164	1.55733	1.03657	2.5939	0.520765
142	1.023	3.459	1.565	2.01567	1.279	3.29467	0.736663
143	0.913	3.347	1.45	1.90333	1.27876	3.18209	0.624575
144	0.768	3.169	1.222	1.71967	1.27552	2.99519	0.444145
145	0.819	3.62	1.411	1.95	1.47624	3.42624	0.473758
146	0.81	3.533	1.385	1.90933	1.43523	3.34456	0.474106
147	0.753	3.028	1.228	1.66967	1.20009	2.86975	0.46958
148	0.629	2.615	0.976	1.40667	1.06073	2.4674	0.345934
149	0.581	2.528	0.886	1.33167	1.04722	2.37889	0.284448
150	0.584	2.285	0.835	1.23467	0.918232	2.1529	0.316434
151	0.535	1.755	0.706	0.998667	0.660561	1.65923	0.338106
152	0.477	1.556	0.571	0.868	0.597676	1.46568	0.270324
153	0.525	1.803	0.698	1.00867	0.69333	1.702	0.315337
154	0.536	1.366	0.688	0.863333	0.441906	1.30524	0.421427
155	0.479	0.983	0.729	0.730333	0.252003	0.982336	0.478331
156	0.463	1.327	0.828	0.872667	0.433728	1.3064	0.438938
157	0.517	1.606	0.954	1.02567	0.548026	1.57369	0.477641
158	0.517	1.314	0.973	0.934667	0.39988	1.33455	0.534786
159	0.485	1.558	0.931	0.991333	0.539038	1.53037	0.452295
160	0.606	1.848	1.391	1.28167	0.628177	1.90984	0.65349
161	0.616	1.313	0.872	0.933667	0.352568	1.28623	0.581098
162	0.538	1.109	0.642	0.763	0.304123	1.06712	0.458877
163	0.562	1.038	0.774	0.791333	0.238473	1.02981	0.55286
164	0.502	0.905	0.612	0.673	0.20831	0.88131	0.46469
165	0.471	0.923	0.618	0.670667	0.230557	0.901223	0.44011
166	0.462	0.942	0.65	0.684667	0.24187	0.926537	0.442796
167	0.465	1.077	0.695	0.745667	0.30913	1.0548	0.436537
168	0.526	1.175	0.781	0.827333	0.326971	1.1543	0.500362
169	0.676	1.203	1.071	0.983333	0.274219	1.25755	0.709114
170	1.062	1.566	1.887	1.505	0.415869	1.92087	1.08913
171	1.119	2.199	2.979	2.099	0.934024	3.03302	1.16498
172	1.518	2.1	2.794	2.13733	0.638819	2.77615	1.49851
173	1.166	2.104	2.401	1.89033	0.644629	2.53496	1.2457
174	0.802	2.008	1.924	1.578	0.673347	2.25135	0.904653
175	0.847	2.069	1.961	1.62567	0.676504	2.30217	0.949163
176	0.869	2.108	2.258	1.745	0.762337	2.50734	0.982663
177	0.946	1.89	2.046	1.62733	0.595185	2.22252	1.03215
178	0.808	1.536	1.577	1.307	0.432633	1.73963	0.874367
179	0.714	1.571	1.693	1.326	0.533506	1.85951	0.792494
180	0.721	1.606	1.803	1.37667	0.576304	1.95297	0.800363
181	0.705	1.363	1.408	1.15867	0.393531	1.5522	0.765136
182	0.628	1.164	1.125	0.972333	0.298838	1.27117	0.673495
183	0.625	1.318	1.371	1.10467	0.416248	1.52091	0.688419
184	0.671	1.294	1.293	1.086	0.359401	1.4454	0.726599
185	0.638	1.005	0.933	0.858667	0.194464	1.05313	0.664202
186	0.567	1.065	1.024	0.885333	0.276446	1.16178	0.608887
187	0.623	1.18	1.112	0.971667	0.303862	1.27553	0.667804
188	0.731	1.101	0.938	0.923333	0.185436	1.10877	0.737898
189	0.69	1.029	0.983	0.900667	0.183887	1.08455	0.71678
190	0.598	1.15	1.193	0.980333	0.331808	1.31214	0.648526
191	0.796	1.253	1.074	1.041	0.23028	1.27128	0.81072
192	0.885	1.252	0.962	1.033	0.193528	1.22653	0.839472
193	0.901	1.264	0.915	1.02667	0.205656	1.23232	0.821011
194	0.96	1.13	0.778	0.956	0.176034	1.13203	0.779966
195	0.746	1.022	0.769	0.845667	0.153142	0.998808	0.692525
196	0.487	0.88	0.65	0.672333	0.19745	0.869783	0.474884
197	0.507	0.926	0.658	0.697	0.212205	0.909205	0.484795
198	0.511	0.799	0.602	0.637333	0.147215	0.784549	0.490118
199	0.64	0.975	0.798	0.804333	0.16759	0.971923	0.636744
200	0.635	0.986	0.864	0.828333	0.178197	1.00653	0.650136
201	0.837	1.161	1.098	1.032	0.171788	1.20379	0.860212
202	1.572	1.409	1.352	1.44433	0.114177	1.55851	1.33016
203	1.037	1.516	1.509	1.354	0.274552	1.62855	1.07945
204	1.139	1.579	1.665	1.461	0.282156	1.74316	1.17884
205	1.032	1.584	1.668	1.428	0.345508	1.77351	1.08249
206	0.845	1.33	1.287	1.154	0.268464	1.42246	0.885536
207	0.803	1.259	1.231	1.09767	0.255573	1.35324	0.842094
208	0.937	1.468	1.504	1.303	0.317476	1.62048	0.985524
209	0.885	1.391	1.256	1.17733	0.262012	1.43935	0.915321
210	0.652	1.104	1.001	0.919	0.236894	1.15589	0.682106
211	0.649	1.098	1.021	0.922667	0.240109	1.16278	0.682558
212	0.616	0.974	0.973	0.854333	0.206403	1.06074	0.64793
213	0.533	0.911	0.934	0.792667	0.225172	1.01784	0.567495
214	0.542	0.799	0.798	0.713	0.148091	0.861091	0.564909
215	0.602	0.831	0.858	0.763667	0.140657	0.904323	0.62301
216	0.666	0.857	0.831	0.784667	0.103587	0.888254	0.681079
217	0.908	1.084	1.039	1.01033	0.0914349	1.10177	0.918898
218	1.317	1.425	1.469	1.40367	0.0782134	1.48188	1.32545
219	1.018	1.2	1.13	1.116	0.0918041	1.2078	1.0242
220	0.913	1.061	1.01	0.994667	0.075182	1.06985	0.919485
221	0.729	0.888	0.855	0.824	0.0839107	0.907911	0.740089
222	0.839	1.028	1.053	0.973333	0.117006	1.09034	0.856328
223	1.036	1.249	1.368	1.21767	0.168203	1.38587	1.04946
224	1.536	1.593	1.868	1.66567	0.177528	1.8432	1.48814

## Sheet: Fig S8B Data
	RMSD (Angstroms)
Time (ns)	Repeat 1	Repeat 2	Repeat 3	Mean RMSD (Angstroms)	Standard Deviation	Mean RMSD + StDev (Angstroms)	Mean RMSD - StDev (Angstroms)
0	6.3e-05	8.5e-05	3.4e-05	6.06667e-05	2.55799e-05	8.62466e-05	3.50867e-05
1	3.24941	3.01533	2.53086	2.93187	0.366474	3.29834	2.56539
2	4.03964	2.86089	2.79884	3.23312	0.69915	3.93227	2.53397
3	3.8206	3.15898	3.59866	3.52608	0.336727	3.86281	3.18935
4	3.34352	3.30898	3.56465	3.40572	0.138722	3.54444	3.26699
5	3.11824	3.42587	3.44702	3.33038	0.184022	3.5144	3.14635
6	3.40637	2.71968	4.18279	3.43628	0.73201	4.16829	2.70427
7	3.49538	3.14581	4.16831	3.60317	0.519703	4.12287	3.08346
8	3.34423	3.02276	3.88462	3.4172	0.43554	3.85274	2.98166
9	3.29375	3.13986	4.20401	3.54587	0.57513	4.121	2.97074
10	3.30545	3.04851	4.26439	3.53945	0.640826	4.18027	2.89862
11	3.48369	3.23773	3.86823	3.52988	0.317778	3.84766	3.2121
12	3.57039	3.16481	4.2364	3.6572	0.541044	4.19824	3.11615
13	3.95509	3.37031	4.35155	3.89232	0.493622	4.38594	3.3987
14	3.79931	3.09457	4.34973	3.74787	0.629157	4.37703	3.11871
15	3.80324	2.83528	4.44234	3.69362	0.809122	4.50274	2.8845
16	3.4466	2.8723	4.23719	3.5187	0.685296	4.20399	2.8334
17	3.13642	2.89103	3.94834	3.32526	0.553377	3.87864	2.77189
18	3.56332	3.2574	4.68766	3.83613	0.753146	4.58927	3.08298
19	3.40048	3.27039	4.85637	3.84241	0.880517	4.72293	2.9619
20	3.32932	3.55676	4.67659	3.85422	0.721212	4.57543	3.13301
21	4.14093	3.55205	4.96944	4.22081	0.712067	4.93287	3.50874
22	4.20855	3.32685	4.64973	4.06171	0.673554	4.73526	3.38816
23	3.58173	3.27421	5.37335	4.07643	1.13364	5.21007	2.94279
24	3.4557	3.30517	5.54536	4.10208	1.25218	5.35426	2.84989
25	4.3363	3.71837	5.22101	4.42523	0.755258	5.18048	3.66997
26	3.39198	3.88794	5.32204	4.20065	1.00231	5.20296	3.19834
27	3.64798	3.68079	4.89871	4.07583	0.712825	4.78865	3.363
28	3.56124	3.85806	4.77512	4.06481	0.632799	4.69761	3.43201
29	3.65331	3.89207	4.85838	4.13459	0.638089	4.77268	3.4965
30	3.37989	3.51376	4.86199	3.91854	0.819783	4.73833	3.09876
31	3.65533	3.23117	5.19252	4.02634	1.03197	5.05831	2.99437
32	3.96333	3.41175	5.46579	4.28029	1.06307	5.34336	3.21722
33	3.14545	3.11021	5.04899	3.76822	1.10932	4.87753	2.6589
34	3.46487	3.25556	5.32945	4.01663	1.14175	5.15837	2.87488
35	3.66274	3.32105	5.12983	4.03787	0.960969	4.99884	3.07691
36	3.85696	3.53601	5.19085	4.19461	0.877568	5.07217	3.31704
37	3.6884	3.21808	5.38571	4.0974	1.14023	5.23762	2.95717
38	3.2238	3.10514	5.13011	3.81968	1.13641	4.9561	2.68327
39	3.19046	3.48522	5.27711	3.98426	1.1293	5.11356	2.85497
40	3.45754	3.44961	5.39915	4.1021	1.12329	5.22538	2.97881
41	3.50288	3.32251	4.7363	3.8539	0.769488	4.62338	3.08441
42	3.55787	3.38211	5.24623	4.06207	1.02927	5.09134	3.0328
43	3.95103	3.50242	5.92334	4.45893	1.2879	5.74683	3.17103
44	3.7987	3.54896	5.39753	4.2484	1.00298	5.25138	3.24541
45	3.89923	3.2296	5.27333	4.13405	1.04191	5.17596	3.09215
46	4.08723	3.16653	4.85429	4.03601	0.845044	4.88106	3.19097
47	3.53171	3.15678	5.01847	3.90232	0.984624	4.88694	2.9177
48	3.70912	2.95947	4.61892	3.76251	0.831012	4.59352	2.93149
49	3.84247	3.05068	5.15925	4.01747	1.06513	5.08259	2.95234
50	3.64298	3.16212	5.35697	4.05403	1.15372	5.20774	2.90031
51	3.61295	3.12097	5.00567	3.9132	0.977566	4.89076	2.93563
52	3.68052	3.07038	5.30492	4.01861	1.155	5.1736	2.86361
53	3.52273	3.25306	5.39464	4.05681	1.16641	5.22323	2.8904
54	3.67352	3.18379	5.12224	3.99318	1.00798	5.00117	2.9852
55	3.6073	3.44992	5.20391	4.08705	0.97043	5.05748	3.11662
56	3.18549	3.18489	5.62311	3.99783	1.40753	5.40537	2.5903
57	3.28016	3.31239	5.59957	4.06404	1.3299	5.39394	2.73413
58	3.81194	3.30243	5.67054	4.26164	1.24646	5.5081	3.01517
59	3.95977	3.47264	5.59611	4.34284	1.11236	5.4552	3.23048
60	3.44689	3.56312	5.3094	4.10647	1.04338	5.14985	3.06309
61	3.48023	3.47276	5.07762	4.0102	0.924415	4.93462	3.08579
62	3.7668	3.65325	5.11203	4.17736	0.81144	4.9888	3.36592
63	3.47824	3.51834	4.8163	3.93763	0.761215	4.69884	3.17641
64	3.51268	3.48101	4.8754	3.95636	0.796071	4.75243	3.16029
65	3.32641	3.32904	4.84939	3.83495	0.878538	4.71348	2.95641
66	3.45502	3.50869	5.34724	4.10365	1.07731	5.18096	3.02634
67	3.37898	3.66331	5.43	4.15743	1.11121	5.26864	3.04622
68	3.00275	3.26113	4.84067	3.70152	0.994956	4.69647	2.70656
69	3.31449	3.0922	4.53218	3.64629	0.775211	4.4215	2.87108
70	3.69493	3.23471	4.93376	3.95447	0.878754	4.83322	3.07571
71	3.23525	3.28365	4.50731	3.6754	0.72086	4.39626	2.95454
72	3.33589	3.46871	4.55759	3.7874	0.670307	4.45771	3.11709
73	3.67445	3.77506	5.04862	4.16604	0.765987	4.93203	3.40006
74	3.46831	3.36296	5.05703	3.96276	0.949121	4.91189	3.01364
75	3.25311	3.48648	5.49528	4.07829	1.23269	5.31097	2.8456
76	3.33649	3.74284	5.10665	4.06199	0.927232	4.98922	3.13476
77	3.16928	3.50115	4.56902	3.74648	0.73141	4.47789	3.01507
78	3.44025	3.01608	4.86797	3.77476	0.970205	4.74497	2.80456
79	3.46817	3.31614	4.98529	3.9232	0.92293	4.84613	3.00027
80	3.49398	3.10025	4.44887	3.68103	0.693493	4.37453	2.98754
81	3.32546	3.3966	5.22273	3.9816	1.07544	5.05704	2.90615
82	3.34623	3.79073	4.87963	4.00553	0.788942	4.79447	3.21659
83	3.59498	3.89213	4.53634	4.00782	0.481225	4.48904	3.52659
84	3.33422	4.00241	4.96115	4.09926	0.817777	4.91704	3.28149
85	3.76937	3.601	4.76646	4.04561	0.629926	4.67554	3.41568
86	3.48152	3.69976	4.23018	3.80382	0.385024	4.18884	3.41879
87	3.48139	3.50891	4.58024	3.85685	0.626628	4.48348	3.23022
88	3.55145	3.96132	4.37889	3.96389	0.413727	4.37761	3.55016
89	3.91121	4.23603	4.49648	4.21458	0.293223	4.5078	3.92135
90	3.74717	3.70223	4.2584	3.9026	0.308953	4.21155	3.59365
91	3.62078	4.03472	4.51341	4.0563	0.446707	4.50301	3.6096
92	3.6167	3.94127	4.25966	3.93921	0.321489	4.2607	3.61772
93	3.54317	3.5646	4.65814	3.92197	0.637632	4.5596	3.28434
94	3.67299	3.8129	4.65082	4.04557	0.528808	4.57438	3.51676
95	3.45477	3.96052	5.1166	4.1773	0.851856	5.02915	3.32544
96	3.4486	3.63698	4.40125	3.82895	0.504506	4.33345	3.32444
97	3.5928	3.50819	4.56576	3.88892	0.587689	4.47661	3.30123
98	3.82999	3.88704	4.24204	3.98636	0.22326	4.20962	3.7631
99	3.71115	3.98655	4.30917	4.00229	0.29932	4.30161	3.70297
100	3.43266	3.56489	4.45128	3.81628	0.553891	4.37017	3.26239
101	3.65635	4.04895	4.21808	3.97446	0.288178	4.26264	3.68628
102	3.68664	3.93194	4.32252	3.98037	0.320693	4.30106	3.65968
103	3.55156	3.98539	4.27051	3.93582	0.362028	4.29785	3.57379
104	3.80977	3.87096	4.0996	3.92678	0.152763	4.07954	3.77401
105	3.76321	4.04439	4.31686	4.04149	0.276836	4.31832	3.76465
106	3.92073	4.0896	3.88452	3.96495	0.109457	4.07441	3.85549
107	3.50507	3.89368	4.10483	3.83453	0.304227	4.13875	3.5303
108	3.78924	3.81246	4.37956	3.99375	0.334323	4.32807	3.65943
109	3.47587	3.74903	4.15127	3.79206	0.339749	4.1318	3.45231
110	3.5346	3.77798	4.04262	3.78507	0.254086	4.03915	3.53098
111	3.55855	3.89775	4.13141	3.86257	0.288048	4.15062	3.57452
112	3.31777	4.26974	4.187	3.92484	0.527361	4.4522	3.39748
113	3.61721	4.41493	4.2274	4.08651	0.417103	4.50361	3.66941
114	3.46357	4.20566	4.20347	3.95757	0.427815	4.38538	3.52975
115	3.80219	4.08993	4.32539	4.0725	0.262033	4.33453	3.81047
116	3.44254	3.94869	4.68738	4.0262	0.62603	4.65223	3.40017
117	3.56542	4.11934	4.37335	4.01937	0.413142	4.43251	3.60623
118	3.69594	4.04729	4.81408	4.18577	0.571791	4.75756	3.61398
119	3.88217	3.90927	4.54705	4.11283	0.376291	4.48912	3.73654
120	3.72393	4.08838	4.85883	4.22372	0.579426	4.80314	3.64429
121	4.12654	4.14531	4.53578	4.26921	0.231044	4.50025	4.03817
122	4.0629	4.55414	4.47924	4.36542	0.26466	4.63009	4.10076
123	3.81172	4.91472	4.37239	4.36628	0.551526	4.91781	3.81475
124	4.08705	4.48378	4.67457	4.41513	0.299718	4.71485	4.11541
125	3.84739	5.52076	4.53434	4.63416	0.841141	5.4753	3.79302
126	4.12758	5.40334	4.35958	4.63016	0.679562	5.30973	3.9506
127	3.83322	5.3926	4.39141	4.53907	0.790107	5.32918	3.74897
128	3.98964	5.20043	4.15631	4.44879	0.656247	5.10504	3.79254
129	4.23461	5.51997	4.16693	4.6405	0.762392	5.4029	3.87811
130	3.52949	5.79704	4.62301	4.64985	1.13401	5.78386	3.51583
131	3.99662	5.38147	3.996	4.45803	0.799722	5.25775	3.65831
132	4.21316	5.1386	4.40262	4.58479	0.488879	5.07367	4.09591
133	4.05049	5.40007	3.9278	4.45945	0.816909	5.27636	3.64254
134	3.9496	5.98829	4.04462	4.66084	1.15059	5.81143	3.51024
135	4.03929	5.361	4.01124	4.47051	0.771314	5.24182	3.6992
136	3.82207	5.69462	4.24769	4.58813	0.981599	5.56973	3.60653
137	4.11258	5.77162	4.07843	4.65421	0.967857	5.62207	3.68635
138	4.00262	5.16289	4.08082	4.41544	0.648489	5.06393	3.76695
139	4.49026	5.27218	4.25633	4.67292	0.53199	5.20491	4.14093
140	4.16457	6.39615	4.17713	4.91262	1.28479	6.19741	3.62783
141	3.90295	6.42868	4.28919	4.87361	1.36051	6.23412	3.5131
142	4.08124	6.51807	4.06763	4.88898	1.41085	6.29983	3.47813
143	4.03547	5.79858	4.14158	4.65854	0.988723	5.64726	3.66982
144	4.29662	6.73249	4.29899	5.10937	1.40567	6.51504	3.7037
145	3.88457	7.59722	4.26766	5.24982	2.04192	7.29173	3.2079
146	4.34009	7.11523	4.31154	5.25562	1.61053	6.86615	3.64509
147	4.29135	6.95722	4.08728	5.11195	1.6013	6.71325	3.51065
148	3.8643	6.25133	4.27034	4.79532	1.27717	6.0725	3.51815
149	4.35196	6.53319	4.0525	4.97921	1.35408	6.3333	3.62513
150	4.34443	6.14895	4.22649	4.90662	1.0775	5.98412	3.82912
151	3.81139	6.82771	4.16322	4.93411	1.64932	6.58343	3.28479
152	4.40467	5.99634	4.03444	4.81181	1.0424	5.85421	3.76942
153	4.15401	6.7371	4.10735	4.99948	1.505	6.50448	3.49449
154	4.44979	5.90988	3.91813	4.75927	1.03131	5.79057	3.72796
155	4.11931	6.52194	3.82858	4.82327	1.47825	6.30152	3.34503
156	4.17447	6.57185	4.04077	4.92903	1.42429	6.35332	3.50474
157	4.29289	7.21965	4.02428	5.17894	1.7724	6.95134	3.40654
158	3.91592	6.23857	4.07442	4.74297	1.29765	6.04062	3.44532
159	4.23562	6.90737	4.27682	5.13994	1.53078	6.67072	3.60916
160	3.78416	6.72919	4.17674	4.8967	1.59907	6.49577	3.29762
161	3.74679	6.39479	4.24897	4.79685	1.40645	6.2033	3.3904
162	4.13534	6.50131	4.09287	4.90984	1.37842	6.28826	3.53142
163	4.00237	7.4109	4.23476	5.21601	1.90438	7.12039	3.31163
164	4.21448	6.17165	4.39602	4.92738	1.08138	6.00876	3.846
165	4.26945	6.19724	4.11768	4.86145	1.15931	6.02076	3.70215
166	4.23183	6.31523	4.12785	4.89164	1.23396	6.1256	3.65767
167	4.22609	5.89349	4.36197	4.82718	0.925947	5.75313	3.90124
168	4.33175	6.50741	4.04556	4.96157	1.34636	6.30793	3.61522
169	4.19452	6.40276	3.78692	4.79474	1.40743	6.20216	3.38731
170	4.25934	6.56614	3.79347	4.87298	1.4847	6.35769	3.38828
171	3.84685	6.03715	3.88309	4.58903	1.25424	5.84327	3.33479
172	4.30107	6.20709	3.841	4.78305	1.25452	6.03758	3.52853
173	4.43812	5.83458	4.12982	4.80084	0.908422	5.70926	3.89242
174	4.13848	5.3385	3.74245	4.40648	0.831092	5.23757	3.57539
175	4.14681	5.10755	3.95701	4.40379	0.616815	5.0206	3.78698
176	4.11316	5.18668	3.9866	4.42882	0.659372	5.08819	3.76944
177	4.17751	5.43347	3.94937	4.52012	0.799171	5.31929	3.72095
178	4.57296	5.31438	4.20788	4.69841	0.563812	5.26222	4.13459
179	4.62209	5.64336	4.20383	4.8231	0.740513	5.56361	4.08258
180	3.83127	5.57061	3.91255	4.43814	0.981587	5.41973	3.45656
181	4.08086	5.88914	4.11819	4.69607	1.0334	5.72947	3.66266
182	4.02821	5.00811	4.18639	4.40757	0.526059	4.93363	3.88151
183	4.25149	5.3704	4.03087	4.55092	0.718216	5.26914	3.8327
184	4.04732	5.33672	3.95387	4.44597	0.772823	5.21879	3.67315
185	4.28171	5.06165	4.05633	4.46656	0.527536	4.9941	3.93903
186	4.10708	4.70223	4.0356	4.28164	0.365996	4.64763	3.91564
187	3.98491	4.73527	3.98039	4.23353	0.434529	4.66806	3.799
188	3.97289	5.182	4.12202	4.42564	0.659258	5.08489	3.76638
189	3.95432	5.36213	3.97827	4.43157	0.805975	5.23755	3.6256
190	4.04737	4.88672	4.23455	4.38955	0.440616	4.83016	3.94893
191	3.926	4.75018	4.26274	4.31297	0.414381	4.72735	3.89859
192	4.30466	4.7126	4.21313	4.41013	0.265914	4.67604	4.14422
193	4.07859	5.10892	4.32531	4.50427	0.537974	5.04225	3.9663
194	4.13415	4.76051	4.04811	4.31426	0.388853	4.70311	3.9254
195	4.6001	4.7773	4.38641	4.58794	0.195729	4.78367	4.39221
196	4.17559	5.05917	4.31897	4.51791	0.474194	4.9921	4.04371
197	3.92791	5.60457	4.12493	4.55247	0.916453	5.46892	3.63602
198	4.10235	5.28156	4.4189	4.60094	0.610317	5.21125	3.99062
199	3.85408	5.10041	4.3911	4.44853	0.625143	5.07367	3.82339
200	4.2349	5.79343	4.41376	4.81403	0.852888	5.66692	3.96114
201	4.19466	5.66288	4.13054	4.66269	0.86678	5.52947	3.79591
202	4.42954	5.57822	4.34922	4.78566	0.687552	5.47321	4.09811
203	4.29371	5.96785	4.22604	4.8292	0.986678	5.81588	3.84252
204	4.36053	5.58287	4.13929	4.69423	0.777493	5.47173	3.91674
205	3.98558	6.08815	4.33443	4.80272	1.1268	5.92952	3.67592
206	4.03698	5.73157	4.12611	4.63155	0.953683	5.58523	3.67787
207	4.18471	5.95931	4.25984	4.80129	1.00358	5.80487	3.79771
208	4.07921	6.29824	4.06812	4.81519	1.28437	6.09956	3.53082
209	4.25686	6.18607	4.01899	4.82064	1.18846	6.00911	3.63218
210	3.99089	5.4166	4.19875	4.53541	0.770174	5.30559	3.76524
211	3.95758	6.2204	4.05478	4.74425	1.2793	6.02356	3.46495
212	3.83149	5.97243	4.00779	4.6039	1.18846	5.79236	3.41545
213	3.85527	6.35038	4.02173	4.74246	1.39499	6.13745	3.34747
214	3.83398	6.18968	3.87531	4.63299	1.34829	5.98128	3.2847
215	3.89916	6.05472	3.78542	4.57977	1.27862	5.85838	3.30115
216	3.81838	6.24037	3.62009	4.55961	1.45895	6.01856	3.10067
217	3.99279	5.52975	3.63836	4.38697	1.00542	5.39239	3.38154
218	3.91878	5.93696	3.91431	4.59002	1.16649	5.7565	3.42353
219	3.84827	5.75821	3.89128	4.49925	1.0905	5.58976	3.40875
220	4.06013	5.60513	3.7685	4.47792	0.987023	5.46494	3.4909
221	3.87934	5.90911	4.0625	4.61699	1.12276	5.73974	3.49423
222	4.06742	5.97089	3.72513	4.58781	1.20994	5.79775	3.37787
223	4.31984	5.89693	3.84357	4.68678	1.07474	5.76152	3.61204
224	4.24621	6.18229	3.86982	4.76611	1.2408	6.00691	3.5253
225	4.09791	5.97726	4.21752	4.76423	1.05222	5.81645	3.71201
226	3.81274	6.65258	4.10382	4.85638	1.56235	6.41873	3.29403
227	3.85981	5.87413	4.17497	4.6363	1.08351	5.71981	3.5528
228	3.95179	5.81016	3.85	4.53732	1.10349	5.6408	3.43383
229	4.04277	5.91445	4.17685	4.71136	1.04406	5.75542	3.66729
230	3.71615	6.75313	3.87838	4.78255	1.70849	6.49105	3.07406
231	3.73304	5.79779	4.15559	4.56214	1.09076	5.6529	3.47138
232	3.74515	6.26526	3.90892	4.63978	1.41009	6.04986	3.22969
233	3.63695	5.98651	4.17077	4.59808	1.23169	5.82977	3.36639
234	4.01976	6.12099	4.16752	4.76942	1.17282	5.94224	3.59661
235	3.7576	5.58753	4.04777	4.4643	0.983505	5.4478	3.48079
236	3.85552	6.01638	4.24505	4.70565	1.15171	5.85736	3.55394
237	3.86146	4.82769	4.17308	4.28741	0.493157	4.78057	3.79425
238	3.72538	4.87895	4.12071	4.24168	0.586225	4.8279	3.65545
239	4.10923	4.86963	3.87377	4.28421	0.52048	4.80469	3.76373
240	3.88232	5.25829	4.27913	4.47325	0.708224	5.18147	3.76502
241	4.01439	5.35364	3.87634	4.41479	0.815989	5.23078	3.5988
242	4.142	5.47528	4.10789	4.57506	0.779806	5.35486	3.79525
243	4.05535	5.42585	3.97796	4.48638	0.814517	5.3009	3.67187
244	4.35996	5.4568	3.87942	4.56539	0.808508	5.3739	3.75689
245	4.19476	5.34832	3.89871	4.4806	0.765911	5.24651	3.71469
246	4.08713	5.66172	3.96725	4.57203	0.945597	5.51763	3.62643
247	4.16409	5.53531	4.2049	4.63477	0.78016	5.41493	3.85461
248	3.94105	5.68081	3.97658	4.53281	0.994355	5.52717	3.53846
249	4.17931	6.02511	3.90684	4.70375	1.15241	5.85616	3.55135
250	4.00195	5.72157	3.70022	4.47458	1.09041	5.56499	3.38417
251	4.1168	5.49262	3.83388	4.4811	0.887349	5.36845	3.59375
252	3.858	5.5224	3.73964	4.37335	0.996867	5.37021	3.37648
253	3.95662	5.45673	3.82957	4.4143	0.904999	5.3193	3.50931
254	3.83343	5.73489	4.06758	4.5453	1.03685	5.58215	3.50845
255	3.77995	5.29627	3.80253	4.29292	0.869001	5.16192	3.42392
256	4.07222	5.97453	3.93968	4.66214	1.13849	5.80064	3.52365
257	3.85724	5.63654	3.77334	4.42237	1.05233	5.47471	3.37004
258	3.68397	5.72806	3.60982	4.34062	1.20213	5.54275	3.13849
259	3.71798	5.76382	3.79317	4.42499	1.16007	5.58506	3.26492
260	4.14002	5.14671	3.74821	4.34498	0.721425	5.06641	3.62356
261	3.87521	6.54608	3.8259	4.74906	1.55646	6.30552	3.1926
262	3.7163	5.25347	3.54769	4.17249	0.93995	5.11244	3.23254
263	4.0409	5.49735	3.61221	4.38348	0.988163	5.37165	3.39532
264	3.62904	4.56988	3.61516	3.93803	0.547246	4.48527	3.39078
265	3.73811	5.95031	3.47616	4.38819	1.35916	5.74735	3.02904
266	3.87645	6.37164	3.65947	4.63586	1.50714	6.143	3.12872
267	3.73764	6.60082	4.02789	4.78878	1.57596	6.36475	3.21282
268	3.46475	5.95823	3.7637	4.39556	1.36154	5.7571	3.03402
269	3.50841	5.88114	3.96811	4.45255	1.25837	5.71092	3.19419
270	3.66226	6.02446	3.71491	4.46721	1.34887	5.81609	3.11834
271	3.81998	6.40707	3.59971	4.60892	1.56113	6.17005	3.04779
272	3.76439	6.49111	3.7857	4.6804	1.56816	6.24856	3.11225
273	3.34017	7.05407	3.45594	4.61673	2.11159	6.72832	2.50513
274	3.65787	6.33943	3.57792	4.52507	1.57178	6.09686	2.95329
275	3.78965	5.76128	3.55403	4.36832	1.21208	5.58039	3.15624
276	3.32125	7.0607	3.54835	4.64343	2.09649	6.73993	2.54694
277	3.33821	6.93485	3.40099	4.55802	2.05864	6.61666	2.49938
278	3.70226	6.42423	3.55425	4.56025	1.61595	6.1762	2.94429
279	3.67609	5.90885	3.99986	4.52827	1.20653	5.7348	3.32174
280	3.56519	6.60316	4.08853	4.75229	1.62412	6.37641	3.12818
281	3.50943	5.8377	3.51737	4.28817	1.34194	5.63011	2.94622
282	4.06679	5.79564	3.71515	4.52586	1.11363	5.63949	3.41223
283	3.85772	6.22425	3.7382	4.60672	1.40209	6.00882	3.20463
284	3.62806	6.37719	3.83633	4.61386	1.53064	6.1445	3.08322
285	4.01539	5.85798	3.77757	4.55031	1.1387	5.68901	3.41161
286	4.03615	5.96379	3.76829	4.58941	1.19776	5.78717	3.39166
287	4.06745	5.41056	3.39981	4.2926	1.02411	5.31671	3.2685
288	4.2132	5.72474	3.6937	4.54388	1.05512	5.599	3.48876
289	4.05102	5.88001	3.47703	4.46936	1.25492	5.72428	3.21443
290	4.11376	6.35115	3.57792	4.68095	1.47104	6.15199	3.2099
291	4.46687	6.17092	3.54639	4.72806	1.33162	6.05968	3.39644
292	4.39708	5.78772	3.75319	4.64599	1.03985	5.68585	3.60614
293	4.03395	5.42293	3.98156	4.47948	0.817472	5.29695	3.66201
294	3.94486	5.36652	3.96532	4.42557	0.814955	5.24052	3.61061
295	3.86603	5.64807	4.04421	4.51944	0.981479	5.50092	3.53796
296	3.91547	6.13273	3.66913	4.57245	1.35685	5.92929	3.2156
297	4.11371	5.76716	3.9149	4.59859	1.01688	5.61547	3.58171
298	3.83139	5.55013	3.63136	4.33763	1.05481	5.39244	3.28282
299	4.00668	5.61613	3.49384	4.37221	1.10736	5.47957	3.26486
300	3.8044	5.64741	3.93497	4.46226	1.02844	5.4907	3.43382
301	3.92042	5.38294	3.60284	4.30207	0.949435	5.2515	3.35263
302	3.845	5.83918	3.73365	4.47261	1.18479	5.65741	3.28782
303	3.35425	5.67138	3.84418	4.28994	1.22119	5.51113	3.06875
304	3.84055	5.72422	3.57183	4.37887	1.17284	5.5517	3.20603
305	3.9202	4.60214	3.76487	4.09574	0.445383	4.54112	3.65035
306	4.15002	5.7748	3.91857	4.61446	1.01152	5.62598	3.60294
307	3.95998	6.4177	3.68963	4.6891	1.5031	6.1922	3.186
308	3.82486	6.61756	3.9907	4.81104	1.56669	6.37773	3.24435
309	3.976	6.89163	3.73324	4.86696	1.75761	6.62457	3.10935
310	3.71813	7.09604	3.53533	4.78317	2.00509	6.78826	2.77807
311	3.85593	7.06517	3.68395	4.86835	1.90445	6.77279	2.9639
312	4.14263	7.63628	3.68832	5.15574	2.16018	7.31593	2.99556
313	4.22949	6.8613	3.83492	4.97524	1.64525	6.62049	3.32998
314	3.87876	7.25717	3.83011	4.98868	1.96472	6.9534	3.02395
315	4.01767	6.65212	3.97537	4.88172	1.53336	6.41508	3.34836
316	3.94865	6.30025	4.30325	4.85072	1.26779	6.11851	3.58292
317	4.25485	7.26814	3.48106	5.00135	2.00086	7.00221	3.00049
318	4.13041	6.63206	3.42809	4.73018	1.68409	6.41427	3.0461
319	4.1223	6.5234	3.68315	4.77628	1.5289	6.30518	3.24738
320	4.1542	7.36589	3.90752	5.14254	1.92943	7.07197	3.21311
321	4.08867	7.00821	4.02565	5.04084	1.70408	6.74492	3.33676
322	3.87265	7.10379	3.97004	4.98216	1.83803	6.82019	3.14413
323	3.84949	6.57265	3.9063	4.77614	1.55608	6.33222	3.22006
324	3.88907	6.59258	3.47257	4.65141	1.69396	6.34537	2.95745
325	3.9595	6.92477	3.71517	4.86648	1.78671	6.65319	3.07977
326	3.81875	6.99117	3.88298	4.89763	1.81334	6.71098	3.08429
327	3.87707	7.25888	4.22187	5.11928	1.86096	6.98023	3.25832
328	3.89265	6.74583	3.76573	4.8014	1.68512	6.48652	3.11628
329	3.85385	6.91721	3.56023	4.7771	1.85919	6.63629	2.9179
330	3.80908	7.22766	4.33447	5.12374	1.84089	6.96463	3.28285
331	4.00626	6.74241	3.85156	4.86674	1.62622	6.49296	3.24052
332	4.0569	7.78877	4.14007	5.32858	2.13099	7.45957	3.19759
333	3.69926	6.77379	4.26497	4.91267	1.6364	6.54908	3.27627
334	3.83343	6.80488	4.27683	4.97171	1.60297	6.57469	3.36874
335	3.70732	6.35099	4.38383	4.81404	1.37334	6.18738	3.44071
336	3.93806	6.89473	4.60058	5.14446	1.55156	6.69602	3.5929
337	3.63801	6.46181	5.09036	5.06339	1.4121	6.47549	3.6513
338	3.85078	7.24921	4.93044	5.34347	1.73646	7.07993	3.60702
339	3.86708	7.21358	5.04869	5.37645	1.69715	7.07361	3.6793
340	3.96303	6.64158	4.71702	5.10721	1.38124	6.48845	3.72596
341	4.00786	6.37087	4.9649	5.11454	1.18859	6.30314	3.92595
342	4.08464	5.89504	4.93707	4.97225	0.905714	5.87796	4.06654
343	3.62209	6.58296	5.40055	5.20186	1.4904	6.69226	3.71147
344	4.00013	7.15855	4.6498	5.26949	1.66791	6.9374	3.60158
345	3.44403	5.86241	5.30951	4.87198	1.26717	6.13915	3.60481
346	3.46324	6.88902	4.61389	4.98872	1.74338	6.73209	3.24534
347	3.78123	6.58231	4.80278	5.05544	1.41753	6.47297	3.63791
348	3.783	7.89366	5.22793	5.63486	2.08532	7.72019	3.54954
349	3.93702	7.28605	5.46991	5.56433	1.67651	7.24084	3.88782
350	4.00085	6.75178	5.64227	5.46497	1.38401	6.84898	4.08096
351	3.8512	7.31504	5.51369	5.55998	1.73238	7.29236	3.8276
352	3.77873	6.96724	5.33721	5.36106	1.59439	6.95545	3.76667
353	3.62317	7.06717	4.76929	5.15321	1.7538	6.90701	3.3994
354	3.94455	6.59819	4.66827	5.07034	1.37175	6.44209	3.69859
355	3.74401	6.98602	4.8525	5.19417	1.64779	6.84197	3.54638
356	3.957	6.90005	4.67464	5.17723	1.53454	6.71177	3.64269
357	3.70402	6.32474	5.06305	5.0306	1.31066	6.34126	3.71995
358	3.53	6.65796	4.88583	5.0246	1.56859	6.59319	3.456
359	3.49542	6.67993	5.15796	5.1111	1.59277	6.70387	3.51833
360	3.50567	6.42349	5.33621	5.08846	1.47461	6.56307	3.61385
361	3.5984	6.47001	5.46063	5.17635	1.45676	6.6331	3.71959
362	3.644	6.70907	5.40987	5.25431	1.53844	6.79275	3.71587
363	3.47419	6.81828	4.8903	5.06092	1.67856	6.73949	3.38236
364	3.4338	7.16077	4.36354	4.98604	1.9399	6.92593	3.04614
365	3.3826	6.69448	4.62954	4.90221	1.67269	6.5749	3.22951
366	3.38462	6.13246	4.52639	4.68116	1.38044	6.0616	3.30072
367	3.40918	6.54739	4.30785	4.75481	1.61615	6.37095	3.13866
368	3.75763	6.58797	4.55091	4.96551	1.46	6.42551	3.5055
369	3.53274	6.65875	4.44856	4.88002	1.60704	6.48706	3.27297
370	3.48491	5.95096	4.63463	4.69017	1.23396	5.92412	3.45621
371	3.4409	6.96581	5.03829	5.14834	1.76503	6.91337	3.3833
372	3.61614	7.1627	4.84093	5.20659	1.80133	7.00792	3.40525
373	3.36065	6.39535	5.0769	4.9443	1.52169	6.46599	3.42261
374	3.49682	6.18639	4.73662	4.80661	1.34615	6.15276	3.46046
375	3.39302	6.69464	5.14179	5.07648	1.65178	6.72826	3.4247
376	3.56064	6.71497	4.85537	5.04366	1.58557	6.62923	3.45809
377	3.42176	7.02089	5.29848	5.24704	1.80012	7.04716	3.44693
378	3.16609	7.12476	4.80049	5.03045	1.98933	7.01977	3.04112
379	3.36625	6.27331	4.88303	4.84086	1.45399	6.29486	3.38687
380	3.54175	6.66988	4.87304	5.02823	1.56983	6.59806	3.4584
381	3.36872	6.82651	4.86196	5.01906	1.73424	6.7533	3.28482
382	3.6946	6.95488	5.48179	5.37709	1.63266	7.00975	3.74443
383	3.47571	7.00706	5.4448	5.30919	1.76958	7.07876	3.53961
384	3.29974	6.59684	5.99032	5.29563	1.75489	7.05053	3.54074
385	3.66628	7.45855	6.27906	5.8013	1.94075	7.74205	3.86054
386	3.61787	5.96321	4.86404	4.81504	1.17344	5.98848	3.6416
387	3.35471	6.41559	5.23508	5.00179	1.54372	6.54551	3.45808
388	3.60318	6.16425	5.27553	5.01432	1.30036	6.31468	3.71395
389	3.83623	7.29291	5.90191	5.67702	1.73928	7.4163	3.93774
390	3.66148	7.05452	5.08628	5.26743	1.70376	6.97119	3.56367
391	3.62708	6.39004	5.33944	5.11885	1.39462	6.51347	3.72423
392	3.51244	6.73656	5.52668	5.25856	1.6287	6.88726	3.62986
393	3.3928	6.49036	6.10235	5.3285	1.68756	7.01606	3.64095
394	3.33375	6.10752	5.30114	4.91413	1.4268	6.34094	3.48733
395	3.48311	6.42351	5.53708	5.1479	1.50834	6.65624	3.63956
396	3.43727	6.35522	5.15812	4.98354	1.46679	6.45033	3.51675
397	3.36921	6.91423	5.74161	5.34168	1.80603	7.14771	3.53565
398	3.31158	6.04533	5.83703	5.06465	1.52177	6.58642	3.54288
399	3.59474	6.59463	5.66955	5.28631	1.53623	6.82254	3.75008
400	3.33805	6.17359	5.95518	5.15561	1.57783	6.73344	3.57778
401	3.58046	5.3044	6.37857	5.08781	1.41157	6.49938	3.67624
402	3.60114	5.46801	6.4143	5.16115	1.43147	6.59262	3.72968
403	3.61626	5.56246	5.99067	5.05647	1.26549	6.32196	3.79097
404	3.64029	6.22452	5.03344	4.96608	1.29343	6.25951	3.67265
405	3.61417	6.04167	5.37599	5.01061	1.25432	6.26493	3.75629
406	3.45586	5.80204	5.04424	4.76738	1.19734	5.96472	3.57004
407	3.32519	5.67011	4.76819	4.58783	1.18282	5.77065	3.40501
408	3.34382	5.4974	5.2044	4.68187	1.16801	5.84988	3.51386
409	3.45916	5.66067	5.30895	4.80959	1.18266	5.99225	3.62693
410	3.38065	6.80562	5.58222	5.25616	1.73561	6.99177	3.52056
411	3.90219	6.13664	4.94272	4.99385	1.1181	6.11195	3.87574
412	3.47857	6.12072	4.98604	4.86178	1.32545	6.18723	3.53633
413	3.48278	6.22936	5.55354	5.08856	1.43112	6.51968	3.65745
414	3.75806	5.86521	5.19392	4.93906	1.07645	6.01551	3.86262
415	3.72345	5.91079	4.67618	4.77014	1.0967	5.86684	3.67344
416	3.65629	5.68916	4.82291	4.72279	1.02013	5.74292	3.70266
417	3.66883	5.5598	5.64659	4.95841	1.11765	6.07606	3.84076
418	3.3249	5.46438	4.86904	4.55277	1.10425	5.65702	3.44852
419	3.71223	5.37045	4.92076	4.66781	0.857563	5.52538	3.81025
420	3.79409	5.27644	5.2416	4.77071	0.845956	5.61667	3.92476
421	3.82761	5.46782	5.27186	4.85577	0.895781	5.75155	3.95998
422	3.84035	5.23459	5.02665	4.70053	0.752161	5.45269	3.94837
423	4.14335	5.75312	5.21646	5.03764	0.819646	5.85729	4.218
424	4.07795	5.62388	5.49519	5.06567	0.85781	5.92348	4.20786
425	3.78072	5.64	5.09137	4.83736	0.955307	5.79267	3.88205
426	3.87981	5.29855	4.70762	4.62866	0.71266	5.34132	3.916
427	3.95648	5.35202	5.2324	4.84697	0.773497	5.62046	4.07347
428	3.67325	5.32739	5.64862	4.88308	1.05999	5.94307	3.82309
429	3.4432	5.71812	5.21841	4.79324	1.19557	5.98882	3.59767
430	3.48961	5.82801	5.5148	4.94414	1.26936	6.2135	3.67478
431	3.33896	5.4862	5.02604	4.61707	1.13053	5.7476	3.48654
432	3.31451	5.53003	5.35466	4.73307	1.23163	5.9647	3.50143
433	3.57301	5.71285	4.61555	4.6338	1.07004	5.70384	3.56377
434	3.38747	5.72913	4.45824	4.52495	1.17225	5.6972	3.3527
435	3.761	5.54328	4.45681	4.58703	0.898246	5.48527	3.68878
436	3.48401	5.68577	4.83914	4.66964	1.11062	5.78026	3.55902
437	3.44615	5.59096	4.89769	4.64494	1.09452	5.73945	3.55042
438	3.88073	5.88486	5.10577	4.95712	1.0103	5.96742	3.94682
439	3.85277	5.45176	5.24324	4.84926	0.869261	5.71852	3.98
440	3.80109	5.95239	4.71759	4.82369	1.07957	5.90326	3.74412
441	3.76877	5.49443	4.43753	4.56691	0.870077	5.43699	3.69683
442	3.82738	5.80258	4.3182	4.64939	1.02841	5.67779	3.62098
443	3.67657	5.48624	4.93637	4.69973	0.927754	5.62748	3.77197
444	3.6419	5.66216	4.19718	4.50041	1.0437	5.54412	3.45671
445	3.74435	5.56248	5.03349	4.7801	0.935174	5.71528	3.84493
446	3.48643	5.66773	4.36447	4.50621	1.09754	5.60374	3.40867
447	3.49523	5.92987	4.5556	4.66024	1.22069	5.88092	3.43955
448	3.5363	6.00991	4.71225	4.75282	1.2373	5.99012	3.51551
449	3.61285	5.42408	4.47236	4.5031	0.906007	5.4091	3.59709
450	3.94124	5.85811	4.84935	4.8829	0.958874	5.84177	3.92403
451	3.67155	5.8011	4.97872	4.81713	1.07393	5.89106	3.74319
452	3.89019	6.24961	4.94951	5.02977	1.18176	6.21153	3.84802
453	3.63591	6.14921	5.08967	4.95826	1.26179	6.22005	3.69647
454	3.73664	5.78581	5.15557	4.89267	1.04957	5.94225	3.8431
455	3.74788	5.87359	4.64122	4.75423	1.06735	5.82158	3.68688
456	3.50522	5.7643	5.38364	4.88439	1.20946	6.09385	3.67492
457	3.57889	6.04262	4.91631	4.84594	1.23337	6.07931	3.61257
458	3.89876	5.68378	5.08604	4.88953	0.908591	5.79812	3.98094
459	4.40267	5.433	5.2783	5.03799	0.555615	5.5936	4.48238
460	4.24244	5.71463	4.89983	4.9523	0.7375	5.6898	4.2148
461	4.39505	6.04062	4.92511	5.12026	0.839964	5.96023	4.2803
462	4.41878	5.9344	4.02182	4.79167	1.00935	5.80102	3.78232
463	3.64828	6.40271	4.45721	4.83607	1.41576	6.25182	3.42031
464	4.03597	5.70326	4.62101	4.78674	0.845913	5.63266	3.94083
465	3.93085	5.7338	4.46921	4.71129	0.925532	5.63682	3.78575
466	3.88849	5.80601	4.75251	4.81567	0.960321	5.77599	3.85535
467	3.61921	5.6386	5.94095	5.06625	1.26227	6.32852	3.80399
468	4.05871	6.12763	5.24684	5.14439	1.03825	6.18265	4.10614
469	4.32687	5.76	4.88812	4.99166	0.722156	5.71382	4.26951
470	4.06275	6.15128	4.9096	5.04121	1.05047	6.09167	3.99074
471	4.22066	6.02952	5.04627	5.09882	0.905577	6.00439	4.19324
472	4.27336	5.88794	4.59098	4.91743	0.855362	5.77279	4.06207
473	4.50721	6.0635	5.10305	5.22459	0.785229	6.00981	4.43936
474	3.96895	6.20855	4.95596	5.04449	1.12242	6.16691	3.92207
475	4.13526	6.23085	4.59179	4.98597	1.102	6.08797	3.88397
476	4.35266	5.89076	4.90005	5.04782	0.779624	5.82745	4.2682
477	3.88283	6.31771	4.58069	4.92708	1.25385	6.18093	3.67323
478	3.96602	5.83874	4.93306	4.9126	0.93653	5.84913	3.97607
479	3.88486	6.12445	5.48611	5.16514	1.15378	6.31892	4.01136
480	4.03437	5.70212	4.84499	4.86049	0.833979	5.69447	4.02652
481	3.57383	6.20005	4.58564	4.78651	1.32458	6.11109	3.46192
482	3.96398	6.34845	5.0807	5.13104	1.19303	6.32408	3.93801
483	3.93335	6.47056	5.32491	5.24294	1.27059	6.51353	3.97235
484	4.06871	6.45174	5.13072	5.21706	1.19386	6.41092	4.0232
485	3.59809	5.98184	5.24543	4.94178	1.22054	6.16232	3.72125
486	3.42968	6.26424	5.33195	5.00863	1.44468	6.4533	3.56395
487	3.31924	6.18632	5.0556	4.85372	1.44416	6.29788	3.40956
488	3.46439	6.64932	4.83006	4.98126	1.59784	6.5791	3.38342
489	3.62556	6.07551	5.44065	5.04724	1.27147	6.31871	3.77577
490	3.5353	6.01012	5.29766	4.94769	1.27399	6.22168	3.6737
491	3.61053	5.97282	4.41556	4.6663	1.20094	5.86724	3.46536
492	3.69578	5.79515	4.55901	4.68331	1.05519	5.7385	3.62812
493	3.68576	5.57767	4.65207	4.6385	0.946029	5.58453	3.69247
494	3.55796	5.31678	4.94247	4.60574	0.9265	5.53224	3.67924
495	3.68652	5.49009	4.91076	4.69579	0.920803	5.61659	3.77499
496	3.99503	5.75425	5.59089	5.11339	0.971965	6.08535	4.14142
497	4.16401	6.0117	5.97754	5.38441	1.05704	6.44145	4.32738
498	4.04366	6.34051	5.5508	5.31166	1.16695	6.47861	4.14471
499	3.70386	6.00257	6.14043	5.28229	1.36869	6.65098	3.91359
500	3.88351	6.02525	5.41524	5.108	1.10343	6.21143	4.00457
501	4.01004	5.68275	5.02426	4.90568	0.842638	5.74832	4.06304
502	3.94262	5.9404	5.04294	4.97532	1.00061	5.97593	3.97471
503	4.11267	6.02414	5.00738	5.04806	0.956385	6.00445	4.09168
504	4.0913	5.71834	4.68704	4.83223	0.823177	5.6554	4.00905
505	4.19772	5.45245	4.98049	4.87689	0.633749	5.51063	4.24314
506	3.8479	6.05496	5.24401	5.04896	1.11638	6.16534	3.93257
507	3.84635	5.70136	5.16955	4.90575	0.955226	5.86098	3.95053
508	3.66491	5.43547	5.23438	4.77825	0.969414	5.74767	3.80884
509	3.73943	6.0156	5.19306	4.9827	1.15257	6.13527	3.83012
510	3.4234	5.96845	4.51834	4.63673	1.27665	5.91338	3.36008
511	3.82115	6.34054	4.47919	4.88029	1.30671	6.18701	3.57358
512	4.02118	5.90039	4.61264	4.84474	0.960864	5.8056	3.88387
513	3.91914	5.67397	4.92855	4.84055	0.880718	5.72127	3.95984
514	3.58045	5.36319	5.20208	4.71524	0.98605	5.70129	3.72919
515	3.81682	5.5903	5.21866	4.87526	0.935283	5.81054	3.93997
516	3.56368	6.12712	5.72253	5.13778	1.37814	6.51591	3.75964
517	3.17276	5.9715	5.80642	4.98356	1.57037	6.55393	3.41319
518	3.92564	6.27907	4.34234	4.84902	1.25587	6.10488	3.59315
519	4.03384	6.09613	5.06026	5.06341	1.03115	6.09456	4.03226
520	3.83627	5.7854	4.83577	4.81914	0.974674	5.79382	3.84447
521	3.79884	6.05858	5.39906	5.08549	1.16204	6.24754	3.92345
522	3.8241	5.77735	4.88544	4.82896	0.977845	5.80681	3.85112
523	4.09714	5.86794	5.03967	5.00158	0.886011	5.88759	4.11557
524	4.10579	5.67819	5.21074	4.99824	0.807453	5.8057	4.19079
525	3.61703	5.74507	4.47985	4.61398	1.07034	5.68432	3.54364
526	3.68089	5.67748	5.08532	4.81456	1.02546	5.84002	3.7891
527	3.61198	5.48546	4.78211	4.62652	0.946382	5.5729	3.68014
528	3.59766	5.41064	4.6102	4.5395	0.908556	5.44805	3.63094
529	3.78714	4.90785	5.17729	4.6241	0.737235	5.36133	3.88686
530	3.77286	4.79397	4.44933	4.33872	0.519463	4.85818	3.81926
531	3.68936	5.06455	4.49329	4.41573	0.690863	5.1066	3.72487
532	3.84565	5.29051	4.60434	4.58017	0.722733	5.3029	3.85744
533	3.61061	4.81686	4.69744	4.37497	0.664639	5.03961	3.71033
534	3.44258	4.90183	4.45447	4.26629	0.747602	5.0139	3.51869
535	3.14806	5.79937	4.49082	4.47942	1.3257	5.80511	3.15372
536	3.53205	5.13274	4.14828	4.27102	0.807374	5.07839	3.46365
537	3.35972	5.40455	4.23814	4.33414	1.02579	5.35993	3.30834
538	3.91136	4.95409	4.65984	4.50843	0.5376	5.04603	3.97083
539	3.92181	5.2683	4.72487	4.63833	0.677408	5.31574	3.96092
540	3.92571	5.02873	4.21739	4.39061	0.571548	4.96216	3.81906
541	3.62331	4.72325	4.06889	4.13849	0.55326	4.69175	3.58523
542	3.50124	4.55593	4.07143	4.04287	0.527923	4.57079	3.51495
543	2.95332	4.30794	4.44613	3.90246	0.824882	4.72734	3.07758
544	3.61439	4.15269	4.27284	4.01331	0.350654	4.36396	3.66265
545	3.21206	4.65762	4.32801	4.0659	0.757588	4.82349	3.30831
546	3.67553	4.96088	4.33731	4.32457	0.64277	4.96734	3.6818
547	3.40999	4.98166	4.22572	4.20579	0.786025	4.99181	3.41976
548	3.41012	4.9451	4.11192	4.15572	0.768424	4.92414	3.38729
549	3.09158	4.79925	4.14452	4.01178	0.861536	4.87332	3.15025
550	3.33291	4.81665	4.20115	4.1169	0.745447	4.86235	3.37146
551	3.02491	5.20557	4.03341	4.08796	1.09135	5.17931	2.99661
552	3.41916	5.13533	4.10203	4.21884	0.864027	5.08286	3.35481
553	3.26817	5.2888	4.55593	4.37097	1.02293	5.3939	3.34803
554	3.40429	5.48556	3.98246	4.29077	1.07434	5.36512	3.21643
555	3.35946	5.15011	4.0934	4.20099	0.90016	5.10115	3.30083
556	3.30641	4.91666	4.49381	4.23896	0.834827	5.07378	3.40413
557	3.35407	5.5427	4.80933	4.5687	1.11398	5.68268	3.45472
558	3.39687	5.49537	4.26326	4.38517	1.05455	5.43972	3.33062
559	3.56582	5.02251	3.99496	4.19443	0.748551	4.94298	3.44588
560	3.46733	5.35495	4.04345	4.28858	0.967392	5.25597	3.32118
561	3.43893	5.10459	4.05	4.19784	0.842616	5.04046	3.35523
562	3.42813	4.8215	4.15485	4.13482	0.696899	4.83172	3.43792
563	3.52458	5.53863	3.9269	4.33003	1.06583	5.39586	3.26421
564	3.8785	5.21438	4.13319	4.40869	0.709276	5.11797	3.69941
565	3.82898	5.27213	4.25535	4.45215	0.741429	5.19358	3.71072
566	4.07672	5.18148	4.01411	4.4241	0.656653	5.08076	3.76745
567	3.79293	5.16443	4.04031	4.33255	0.730962	5.06352	3.60159
568	4.10277	4.50532	4.52817	4.37875	0.239282	4.61803	4.13947
569	4.08341	4.81103	4.53675	4.47706	0.367462	4.84453	4.1096
570	3.71863	4.98676	5.00099	4.5688	0.736297	5.30509	3.8325
571	3.6403	4.66371	4.75375	4.35259	0.618498	4.97108	3.73409
572	3.46613	4.84789	4.82758	4.38053	0.791963	5.17249	3.58857
573	3.54861	4.99629	5.32567	4.62352	0.945354	5.56888	3.67817
574	3.82447	4.81415	4.8711	4.50324	0.588522	5.09176	3.91472
575	3.46457	5.49113	5.60358	4.8531	1.20381	6.0569	3.64929
576	3.31268	5.69188	5.20531	4.73663	1.25694	5.99357	3.47968
577	3.28066	5.17301	5.27672	4.5768	1.12369	5.70048	3.45311
578	3.36754	4.98262	5.5669	4.63902	1.13923	5.77825	3.49979
579	3.25682	4.81578	5.60569	4.55943	1.19523	5.75466	3.3642
580	3.41957	4.99696	5.4662	4.62758	1.07215	5.69973	3.55543
581	3.20065	4.71215	5.07913	4.33064	0.995658	5.3263	3.33498
582	3.26233	4.9886	5.73685	4.66259	1.26906	5.93166	3.39353
583	3.54011	4.57313	5.09559	4.40294	0.791579	5.19452	3.61137
584	3.4368	4.47697	4.81671	4.2435	0.718972	4.96247	3.52452
585	3.61551	5.35445	5.42241	4.79746	1.02416	5.82162	3.7733
586	3.41201	5.58308	6.26449	5.08653	1.48966	6.57619	3.59687
587	3.79934	5.9918	5.6574	5.14951	1.18118	6.33069	3.96833
588	3.69709	5.56926	5.06553	4.77729	0.968798	5.74609	3.80849
589	3.46219	5.50864	5.56208	4.8443	1.19724	6.04155	3.64706
590	3.06344	5.08587	5.57604	4.57512	1.3319	5.90701	3.24322
591	3.43392	5.53031	5.78369	4.91597	1.28973	6.2057	3.62624
592	3.58029	5.75608	5.4184	4.91826	1.17095	6.0892	3.74731
593	3.23032	5.51792	5.18949	4.64591	1.23688	5.88279	3.40903
594	3.42061	5.21739	5.28511	4.64103	1.05746	5.69849	3.58357
595	3.73157	5.19243	4.63542	4.51981	0.737264	5.25707	3.78254
596	3.28062	4.85597	4.55401	4.2302	0.836108	5.06631	3.39409
597	3.34154	4.62259	4.6856	4.21658	0.758458	4.97504	3.45812
598	3.20081	4.77266	4.83014	4.26787	0.924546	5.19242	3.34332
599	3.37427	4.83489	5.11134	4.44017	0.933384	5.37355	3.50678
600	3.27845	4.91487	5.28634	4.49322	1.06829	5.56151	3.42493
601	3.27647	5.08791	4.97051	4.44496	1.01365	5.45861	3.43132
602	3.4279	5.267	5.17917	4.62469	1.03738	5.66207	3.58731
603	3.26004	5.20883	5.79768	4.75552	1.32817	6.08369	3.42735
604	3.13677	5.27116	5.68129	4.69641	1.36617	6.06257	3.33024
605	3.20069	5.45836	5.58535	4.74814	1.34163	6.08976	3.40651
606	3.37657	5.46834	5.81132	4.88541	1.3179	6.20331	3.56751
607	3.13096	5.98309	5.42807	4.84737	1.51214	6.35951	3.33523
608	3.17052	5.23005	5.09542	4.49866	1.15218	5.65084	3.34649
609	3.40285	5.46642	5.7595	4.87626	1.28439	6.16065	3.59187
610	3.52668	5.72472	5.62397	4.95846	1.24098	6.19944	3.71748
611	3.71767	5.51547	5.07435	4.76916	0.936953	5.70611	3.83221
612	3.43754	5.04857	5.07771	4.52127	0.938657	5.45993	3.58262
613	3.40561	4.67452	5.53172	4.53728	1.06968	5.60696	3.46761
614	3.51426	4.71143	5.68429	4.63666	1.08694	5.7236	3.54971
615	3.35684	5.06013	5.44875	4.62191	1.11268	5.73459	3.50923
616	3.40875	5.64875	5.48338	4.84696	1.24827	6.09523	3.59869
617	3.58374	5.23182	5.53474	4.78343	1.04995	5.83338	3.73348
618	3.34902	5.35545	5.20324	4.6359	1.11707	5.75297	3.51883
619	3.35335	4.5416	5.52314	4.4727	1.08654	5.55923	3.38616
620	3.50944	4.78692	4.97678	4.42438	0.798026	5.2224	3.62635
621	3.6952	4.71272	5.39056	4.59949	0.85333	5.45282	3.74617
622	3.24897	5.0453	5.60811	4.63413	1.23215	5.86628	3.40198
623	3.34296	5.42281	5.08515	4.61697	1.11617	5.73314	3.50081
624	3.33852	5.35518	5.80442	4.83271	1.31335	6.14606	3.51935
625	3.59536	5.28024	6.12165	4.99908	1.2864	6.28548	3.71268
626	3.30568	5.04159	6.91559	5.08762	1.8054	6.89302	3.28223
627	3.46485	4.9871	6.3998	4.95059	1.46781	6.4184	3.48277
628	3.42099	4.87097	6.04613	4.77936	1.31496	6.09433	3.4644
629	3.4394	5.00456	6.58221	5.00872	1.57141	6.58013	3.43732
630	3.2378	4.799	6.54149	4.85943	1.65267	6.5121	3.20675
631	3.24387	4.79314	6.12036	4.71912	1.43968	6.1588	3.27945
632	3.25777	5.0267	5.63697	4.64048	1.23573	5.87621	3.40475
633	3.12679	4.75605	5.14202	4.34162	1.06963	5.41125	3.272
634	3.31422	5.01889	5.22452	4.51921	1.0486	5.56781	3.47061
635	3.12314	5.12903	4.99996	4.41738	1.1227	5.54008	3.29468
636	3.44254	4.87967	4.60513	4.30911	0.762925	5.07204	3.54619
637	3.06048	4.87967	4.88387	4.27467	1.05153	5.3262	3.22315
638	3.15724	4.9039	4.7337	4.26495	0.963073	5.22802	3.30187
639	3.18713	4.67094	4.41361	4.09056	0.792899	4.88346	3.29766
640	3.47692	4.54534	4.25366	4.09197	0.552257	4.64423	3.53972
641	3.31186	4.65503	4.89305	4.28665	0.852537	5.13919	3.43411
642	3.2926	4.60498	5.11055	4.33604	0.938339	5.27438	3.39771
643	3.31705	4.44051	4.99553	4.25103	0.855131	5.10616	3.3959
644	3.09821	4.59266	5.84804	4.51297	1.37664	5.88961	3.13633
645	3.35413	4.595	5.11803	4.35572	0.90597	5.26169	3.44975
646	3.22817	4.70045	5.13783	4.35548	1.00048	5.35596	3.35501
647	3.17614	4.5167	4.84551	4.17945	0.884308	5.06376	3.29514
648	3.15905	4.51885	4.93227	4.20339	0.927746	5.13114	3.27564
649	3.19744	4.81463	4.74547	4.25252	0.914378	5.16689	3.33814
650	3.1057	4.4146	5.48797	4.33609	1.19307	5.52917	3.14302
651	3.26418	4.91751	5.29115	4.49095	1.07871	5.56966	3.41224
652	3.19055	4.64129	5.14388	4.32524	1.01429	5.33953	3.31095
653	3.25717	4.74263	5.32298	4.44093	1.06544	5.50637	3.37549
654	3.17805	4.40686	4.99087	4.19193	0.925325	5.11725	3.26661
655	3.16056	4.46612	5.55642	4.39437	1.19954	5.59391	3.19483
656	3.07786	4.47663	4.98727	4.18059	0.988532	5.16912	3.19206
657	3.09579	4.35839	5.09482	4.183	1.01099	5.19399	3.17201
658	3.27791	4.62072	5.13088	4.34317	0.957155	5.30033	3.38602
659	3.08586	4.50681	4.96986	4.18751	0.981744	5.16925	3.20577
660	3.11035	4.96561	5.70434	4.59344	1.33644	5.92988	3.25699
661	3.27996	4.71749	5.89451	4.63066	1.30944	5.94009	3.32122
662	3.38369	5.03903	6.05923	4.82732	1.35027	6.17759	3.47704
663	3.34391	4.65883	6.01318	4.67198	1.33468	6.00666	3.33729
664	3.27074	4.57471	5.59924	4.48156	1.16704	5.64861	3.31452
665	3.28849	5.07118	6.5749	4.97819	1.64518	6.62337	3.33301
666	3.34668	5.0737	6.01075	4.81038	1.35141	6.16179	3.45896
667	3.40588	4.99942	5.33556	4.58028	1.03086	5.61114	3.54943
668	3.41833	4.82263	5.38127	4.54074	1.01138	5.55212	3.52937
669	3.24684	4.74208	5.49402	4.49432	1.14389	5.63821	3.35042
670	3.16663	4.56832	5.56541	4.43345	1.20506	5.63852	3.22839
671	3.19617	5.05898	5.26569	4.50695	1.13986	5.64681	3.36708
672	3.07497	5.20593	6.02835	4.76975	1.52424	6.29399	3.24551
673	3.30964	4.82085	4.9815	4.37066	0.922377	5.29304	3.44829
674	3.38309	4.4056	5.47477	4.42115	1.04593	5.46708	3.37522
675	3.09341	4.34882	4.93993	4.12739	0.942964	5.07035	3.18442
676	3.01058	4.03176	4.58003	3.87412	0.796512	4.67064	3.07761
677	3.2446	4.24727	4.39952	3.9638	0.627479	4.59128	3.33632
678	3.16785	4.19827	4.58259	3.9829	0.731546	4.71445	3.25136
679	3.08106	4.59397	4.63962	4.10488	0.886951	4.99183	3.21793
680	3.13568	4.24503	4.06926	3.81666	0.596257	4.41292	3.2204
681	2.98344	4.34456	4.95516	4.09439	1.00939	5.10377	3.085
682	3.00151	4.3862	4.87634	4.08802	0.972334	5.06035	3.11568
683	2.97737	4.4035	5.05288	4.14458	1.0617	5.20629	3.08288
684	3.23114	4.1401	5.35782	4.24302	1.06707	5.31009	3.17595
685	3.19245	4.21029	4.96795	4.12356	0.89092	5.01448	3.23264
686	3.44321	4.43524	4.90893	4.26246	0.747979	5.01044	3.51448
687	3.16216	4.53896	5.11352	4.27155	1.00278	5.27433	3.26876
688	3.3456	4.43836	5.105	4.29632	0.888259	5.18458	3.40806
689	3.40548	3.90694	5.35491	4.22244	1.01229	5.23473	3.21016
690	3.37027	4.25332	5.90499	4.50953	1.28664	5.79616	3.22289
691	3.64777	3.80227	4.90235	4.11747	0.684109	4.80157	3.43336
692	3.4781	3.60298	5.25034	4.11048	0.989128	5.0996	3.12135
693	3.3369	4.14521	4.58094	4.02102	0.631252	4.65227	3.38976
694	3.3618	4.41118	4.57228	4.11508	0.657321	4.7724	3.45776
695	3.53873	3.71452	4.87189	4.04171	0.724309	4.76602	3.3174
696	3.43481	3.8879	4.81648	4.0464	0.704337	4.75073	3.34206
697	3.40727	4.19432	4.81569	4.13909	0.705834	4.84493	3.43326
698	3.47629	3.79419	4.85971	4.0434	0.724599	4.768	3.3188
699	3.3054	3.71921	4.76977	3.93146	0.754904	4.68637	3.17656
700	3.56399	3.54944	5.0314	4.04828	0.851442	4.89972	3.19683
701	3.30031	4.00255	5.12136	4.1414	0.918433	5.05984	3.22297
702	3.40783	3.70318	4.87961	3.99687	0.778608	4.77548	3.21827
703	3.24288	4.03208	5.16776	4.14757	0.967621	5.11519	3.17995
704	3.52236	3.7163	4.41227	3.88364	0.467963	4.3516	3.41568
705	3.50495	3.87242	4.44244	3.93994	0.472377	4.41231	3.46756
706	3.51438	3.84564	3.9715	3.77717	0.23613	4.0133	3.54104
707	3.203	3.67926	4.56998	3.81741	0.693881	4.51129	3.12353
708	3.19046	3.68425	4.20103	3.69191	0.50533	4.19724	3.18658
709	3.18095	3.98741	4.22775	3.7987	0.548319	4.34702	3.25038
710	3.18605	3.80011	4.72334	3.90317	0.773807	4.67697	3.12936
711	3.10359	3.77859	4.87635	3.91951	0.894742	4.81425	3.02477
712	3.17876	3.78256	4.89294	3.95142	0.869475	4.8209	3.08195
713	3.28687	3.64903	4.88452	3.94014	0.837662	4.7778	3.10248
714	3.30917	3.91447	4.72923	3.98429	0.7126	4.69689	3.27169
715	3.26518	3.89333	5.19102	4.11651	0.982124	5.09863	3.13438
716	3.41938	4.1097	4.77107	4.10005	0.675895	4.77594	3.42415
717	3.19342	3.95267	4.86214	4.00274	0.835489	4.83823	3.16725
718	3.27442	4.1892	5.2671	4.24357	0.997452	5.24103	3.24612
719	3.35407	4.04813	4.95506	4.11909	0.802854	4.92194	3.31623
720	3.3213	4.10677	5.10292	4.177	0.89288	5.06988	3.28412
721	3.30668	4.03989	5.19316	4.17991	0.951002	5.13091	3.22891
722	2.98301	4.07141	5.4044	4.15294	1.21275	5.36569	2.94019
723	3.13583	3.85905	5.22312	4.07266	1.05991	5.13258	3.01275
724	3.23488	3.45753	4.59588	3.76277	0.730035	4.4928	3.03273
725	3.07414	3.66172	5.1789	3.97159	1.08606	5.05764	2.88553
726	3.27348	3.98826	4.96611	4.07595	0.849714	4.92567	3.22624
727	3.03724	3.79512	4.50238	3.77825	0.732715	4.51096	3.04553
728	3.42015	3.97159	4.95384	4.11519	0.776865	4.89206	3.33833
729	3.5453	3.93543	5.05544	4.17872	0.783918	4.96264	3.3948
730	3.15811	4.2064	4.79766	4.05406	0.830324	4.88438	3.22373
731	3.26483	4.01899	5.53047	4.27143	1.15372	5.42515	3.11771
732	3.10364	4.1029	4.91075	4.0391	0.905245	4.94434	3.13385
733	3.26884	4.46229	5.31924	4.35012	1.02979	5.37992	3.32033
734	3.05587	4.42515	4.87881	4.11994	0.949022	5.06896	3.17092
735	3.16844	3.86878	4.7177	3.91831	0.775816	4.69413	3.14249
736	3.17215	4.16763	5.82091	4.3869	1.33792	5.72482	3.04897
737	3.3044	4.1289	5.32452	4.25261	1.01573	5.26833	3.23688
738	3.27027	3.85338	5.26989	4.13118	1.02835	5.15953	3.10283
739	3.37935	4.05611	5.30356	4.24634	0.97611	5.22245	3.27023
740	3.29847	3.73367	5.63235	4.2215	1.24106	5.46256	2.98044
741	3.21291	3.91083	5.28631	4.13668	1.05499	5.19167	3.08169
742	3.21773	3.98358	5.01052	4.07061	0.899558	4.97017	3.17105
743	3.21943	4.08308	5.22028	4.17426	1.00353	5.1778	3.17073
744	3.41369	4.155	4.57531	4.048	0.588157	4.63615	3.45984
745	3.31051	4.10398	5.23152	4.21534	0.965331	5.18067	3.25001
746	3.39634	4.17748	5.34412	4.30598	0.980228	5.28621	3.32575
747	3.60279	4.28385	4.73927	4.20864	0.571959	4.7806	3.63668
748	3.31045	4.10239	4.96467	4.12584	0.827363	4.9532	3.29848
749	3.37236	4.04437	5.59896	4.33856	1.14208	5.48064	3.19648
750	3.34586	3.99447	5.31491	4.21841	1.00345	5.22186	3.21497
751	3.41496	3.89041	5.29169	4.19902	0.975684	5.1747	3.22334
752	3.36795	4.04613	5.64283	4.35231	1.16794	5.52024	3.18437
753	3.35309	4.10558	5.72645	4.39504	1.21287	5.6079	3.18217
754	3.43478	4.21386	5.39369	4.34744	0.986265	5.33371	3.36118
755	3.51704	4.17238	5.47175	4.38706	0.994878	5.38193	3.39218
756	3.21415	4.28524	5.64576	4.38172	1.21867	5.60039	3.16305
757	3.31306	4.57133	5.0727	4.31903	0.906545	5.22557	3.41248
758	3.33725	4.0774	5.21147	4.2087	0.943981	5.15269	3.26472
759	3.35643	4.33465	4.81007	4.16705	0.741173	4.90822	3.42588
760	3.39309	4.38173	5.2353	4.3367	0.921934	5.25864	3.41477
761	3.23769	4.524	5.11679	4.29283	0.960643	5.25347	3.33218
762	3.39319	4.47944	5.5446	4.47241	1.07572	5.54813	3.39669
763	3.46581	4.40158	5.06992	4.31243	0.805762	5.1182	3.50667
764	3.27389	4.25434	5.06197	4.19673	0.895434	5.09217	3.3013
765	3.33705	4.21198	4.58836	4.0458	0.641995	4.68779	3.4038
766	3.40545	4.42089	4.54504	4.12379	0.625189	4.74898	3.49861
767	3.37849	4.48973	5.20006	4.35609	0.918106	5.2742	3.43799
768	3.08344	4.62453	5.03532	4.24776	1.02904	5.2768	3.21873
769	3.214	4.17306	4.95487	4.11398	0.871939	4.98592	3.24204
770	3.22004	4.42893	4.79784	4.14893	0.825323	4.97426	3.32361
771	3.20369	4.41171	4.84438	4.15326	0.850328	5.00359	3.30293
772	3.31298	4.21331	5.00625	4.17751	0.847201	5.02471	3.33031
773	3.16568	4.35801	5.19583	4.23984	1.02022	5.26006	3.21962
774	3.43557	4.38058	4.54734	4.12116	0.599567	4.72073	3.5216
775	3.30519	4.82187	4.45855	4.1952	0.791892	4.98709	3.40331
776	3.25345	4.79736	5.12611	4.39231	0.999885	5.39219	3.39242
777	3.14904	4.42943	4.31806	3.96551	0.709274	4.67478	3.25624
778	3.12384	4.45044	4.78752	4.1206	0.879521	5.00012	3.24108
779	3.57684	4.52303	4.61762	4.23916	0.575537	4.8147	3.66363
780	3.16277	4.51767	4.82325	4.1679	0.883776	5.05167	3.28412
781	3.20916	4.2384	4.75517	4.06758	0.787034	4.85461	3.28054
782	3.1001	4.07713	5.1748	4.11734	1.03793	5.15528	3.07941
783	3.66498	4.68417	5.1694	4.50618	0.767841	5.27402	3.73834
784	3.23503	4.69985	5.42977	4.45488	1.11769	5.57258	3.33719
785	3.46876	4.63081	5.57175	4.5571	1.05343	5.61053	3.50368
786	3.15134	4.70842	5.35289	4.40421	1.13186	5.53607	3.27235
787	3.27369	4.60979	5.4389	4.44079	1.09245	5.53324	3.34834
788	3.29549	4.23843	5.53168	4.3552	1.12266	5.47786	3.23254
789	3.36691	4.1559	5.39219	4.305	1.02084	5.32584	3.28416
790	3.45554	4.56755	5.31178	4.44496	0.934171	5.37913	3.51079
791	3.68513	4.38921	5.18143	4.41859	0.748579	5.16717	3.67001
792	4.02703	4.82523	4.93717	4.59648	0.496322	5.0928	4.10016
793	3.96197	4.79235	5.24563	4.66665	0.650995	5.31765	4.01566
794	3.54016	4.70542	5.01496	4.42018	0.777674	5.19785	3.6425
795	3.64486	4.47807	5.12697	4.41663	0.742964	5.1596	3.67367
796	3.76567	4.51629	4.22887	4.17028	0.378727	4.549	3.79155
797	3.52259	4.17767	4.44827	4.04951	0.475961	4.52547	3.57355
798	3.89941	4.77687	4.83704	4.50444	0.524833	5.02927	3.97961
799	3.98477	4.18985	4.92947	4.36803	0.496918	4.86494	3.87111
800	4.17375	4.48438	4.57423	4.41079	0.210136	4.62092	4.20065
801	3.80106	4.27654	4.88517	4.32092	0.543413	4.86433	3.77751
802	3.53918	4.29983	5.80514	4.54805	1.15319	5.70124	3.39486
803	3.44286	4.33993	4.57384	4.11888	0.597015	4.7159	3.52186
804	4.06791	4.76164	5.74331	4.85762	0.841814	5.69944	4.01581
805	3.78511	5.00532	4.9604	4.58361	0.691886	5.27549	3.89172
806	3.76085	5.17051	5.10662	4.67933	0.796063	5.47539	3.88326
807	3.58312	4.82327	5.17422	4.52687	0.835938	5.36281	3.69093
808	3.48369	4.87319	4.8722	4.40969	0.801943	5.21164	3.60775
809	3.7855	5.14271	5.69617	4.87479	0.983108	5.8579	3.89168
810	3.95269	4.75428	4.68525	4.46408	0.444212	4.90829	4.01986
811	3.54856	4.57301	4.57101	4.23086	0.590889	4.82175	3.63997
812	3.87117	4.87653	4.13445	4.29405	0.521336	4.81538	3.77271
813	3.71322	4.92022	5.23109	4.62151	0.801811	5.42332	3.8197
814	3.77173	5.04267	4.35887	4.39109	0.636081	5.02717	3.75501
815	3.81124	4.71228	4.36932	4.29761	0.454776	4.75239	3.84284
816	3.78838	4.81105	4.54578	4.38173	0.530706	4.91244	3.85103
817	3.70955	4.56795	4.48666	4.25472	0.473875	4.7286	3.78085
818	3.71037	4.35393	4.88026	4.31485	0.585924	4.90078	3.72893
819	3.96047	4.44399	4.42565	4.2767	0.274023	4.55073	4.00268
820	4.32344	4.77982	5.04035	4.71454	0.362883	5.07742	4.35165
821	4.28003	4.40734	4.99104	4.55947	0.379135	4.93861	4.18033
822	3.45884	4.43248	5.46811	4.45314	1.00479	5.45793	3.44835
823	4.00568	4.82767	4.95249	4.59528	0.514407	5.10969	4.08088
824	4.48628	4.69994	4.66227	4.61616	0.114044	4.73021	4.50212
825	4.47456	4.47844	4.54795	4.50032	0.0412941	4.54161	4.45903
826	4.37055	4.85791	5.03799	4.75548	0.345309	5.10079	4.41017
827	4.02436	5.10585	4.89246	4.67422	0.572826	5.24705	4.1014
828	3.81227	5.12817	5.19056	4.71033	0.778367	5.4887	3.93196
829	4.38799	4.7973	5.24972	4.81167	0.431044	5.24271	4.38062
830	3.9826	5.0805	5.05477	4.70596	0.626579	5.33254	4.07938
831	3.98458	4.86236	5.81762	4.88819	0.916795	5.80498	3.97139
832	3.86215	4.97473	5.2229	4.68659	0.724693	5.41128	3.9619
833	4.18648	4.77471	5.02521	4.66213	0.430545	5.09268	4.23159
834	4.16683	4.85828	4.97556	4.66689	0.437015	5.10391	4.22988
835	3.83842	4.96561	5.51989	4.77464	0.85685	5.63149	3.91779
836	3.84924	4.84906	5.67563	4.79131	0.914562	5.70587	3.87675
837	3.82533	4.85174	5.16058	4.61255	0.69902	5.31157	3.91353
838	3.82192	4.85886	5.58413	4.75497	0.885687	5.64066	3.86928
839	4.16895	4.55353	4.98748	4.56999	0.409512	4.9795	4.16048
840	4.31671	4.76568	5.0761	4.7195	0.381794	5.10129	4.3377
841	5.21561	4.84727	5.56631	5.20973	0.359557	5.56929	4.85017
842	4.39467	4.70256	5.12187	4.7397	0.365017	5.10472	4.37469
843	4.94375	4.74627	5.34709	5.01237	0.306233	5.3186	4.70613
844	5.27184	4.84899	4.8878	5.00288	0.233736	5.23661	4.76914
845	4.61958	4.7958	5.40778	4.94105	0.413686	5.35474	4.52737
846	4.42066	4.75313	5.05647	4.74342	0.318012	5.06143	4.42541
847	3.79111	4.72134	4.4399	4.31745	0.477051	4.7945	3.8404
848	4.30129	4.85908	4.37197	4.51078	0.303698	4.81448	4.20708
849	3.43659	4.94942	5.22134	4.53578	0.961588	5.49737	3.57419
850	3.581	5.13283	4.77669	4.49684	0.812882	5.30972	3.68396
851	3.96654	4.66195	4.97565	4.53471	0.516447	5.05116	4.01827
852	4.19801	4.68513	4.84262	4.57526	0.336057	4.91131	4.2392
853	3.73432	4.67644	4.58321	4.33132	0.519118	4.85044	3.8122
854	3.63805	4.52624	4.47644	4.21358	0.499044	4.71262	3.71453
855	3.88551	4.32952	5.07299	4.42934	0.6	5.02934	3.82934
856	3.81588	4.3309	4.13284	4.09321	0.259786	4.35299	3.83342
857	3.98126	4.53801	4.29362	4.27096	0.279069	4.55003	3.99189
858	3.87189	4.79644	4.97935	4.54923	0.593677	5.1429	3.95555
859	3.78141	4.6603	4.27644	4.23938	0.440616	4.68	3.79877
860	4.77332	4.55753	4.58266	4.63783	0.118004	4.75584	4.51983
861	4.26661	4.39076	5.2676	4.64166	0.545625	5.18728	4.09603
862	3.96321	4.40981	4.73148	4.36817	0.385824	4.75399	3.98235
863	3.97719	4.65193	5.35022	4.65978	0.686552	5.34633	3.97323
864	4.12399	4.45585	5.06663	4.54882	0.478143	5.02697	4.07068
865	4.66875	4.25526	4.76186	4.56195	0.269658	4.83161	4.2923
866	4.17314	4.35624	5.39163	4.64034	0.657046	5.29738	3.98329
867	4.57282	4.25717	5.2531	4.69437	0.508968	5.20334	4.1854
868	4.15106	4.33631	5.35919	4.61552	0.650663	5.26619	3.96486
869	3.874	4.75663	5.40042	4.67702	0.766321	5.44334	3.91069
870	3.96659	4.25643	5.04532	4.42278	0.558276	4.98105	3.8645
871	3.91488	4.2498	5.68908	4.61792	0.942646	5.56057	3.67528
872	4.18955	4.01909	6.0852	4.76461	1.14683	5.91145	3.61778
873	4.08138	4.20447	5.96185	4.74923	1.05196	5.8012	3.69727
874	3.73111	3.7897	6.34119	4.62067	1.4903	6.11097	3.13036
875	3.9384	4.33882	6.99226	5.08983	1.65968	6.7495	3.43015
876	4.46032	3.88907	6.17056	4.83998	1.18719	6.02717	3.65279
877	3.98793	4.16402	6.17456	4.77551	1.21481	5.99032	3.56069
878	3.60802	3.90722	6.02738	4.51421	1.31896	5.83317	3.19525
879	3.66169	4.02676	5.93152	4.53999	1.21885	5.75884	3.32114
880	3.74275	4.19851	5.96818	4.63648	1.17558	5.81206	3.46089
881	3.73267	4.37007	6.19687	4.76653	1.27905	6.04558	3.48749
882	3.77391	3.93023	5.91955	4.54123	1.19622	5.73745	3.34501
883	3.50206	4.09591	5.31529	4.30442	0.924422	5.22884	3.38
884	3.77133	3.92395	6.1378	4.61103	1.32442	5.93545	3.2866
885	3.62876	4.17287	5.35467	4.38544	0.882371	5.26781	3.50307
886	3.55306	3.91687	5.88202	4.45065	1.25288	5.70353	3.19777
887	3.62556	4.09694	5.44323	4.38858	0.943274	5.33185	3.4453
888	3.5453	4.12257	5.91571	4.52786	1.23608	5.76394	3.29178
889	3.96004	4.70344	5.79575	4.81974	0.923364	5.7431	3.89638
890	3.46992	4.35334	5.35527	4.39284	0.943299	5.33614	3.44954
891	3.65623	4.44126	5.14033	4.41261	0.742463	5.15507	3.67014
892	3.5298	4.50278	5.454	4.49553	0.962122	5.45765	3.53341
893	3.1311	4.57039	5.23348	4.31166	1.07481	5.38647	3.23685
894	3.44979	3.9707	4.67095	4.03048	0.61277	4.64325	3.41771
895	3.45078	4.31029	5.47412	4.41173	1.01548	5.4272	3.39625
896	4.13758	4.66897	4.69352	4.50002	0.314122	4.81415	4.1859
897	3.9193	4.61404	4.76867	4.434	0.452402	4.88641	3.9816
898	4.01199	4.5317	4.88545	4.47638	0.439353	4.91573	4.03703
899	4.01712	4.57625	4.83049	4.47462	0.416102	4.89072	4.05852
900	3.92991	4.31278	5.11098	4.45122	0.602585	5.05381	3.84864
901	3.49359	4.24695	4.92393	4.22149	0.715512	4.937	3.50598
902	3.45315	4.61119	4.9097	4.32468	0.769387	5.09407	3.55529
903	3.83404	4.5307	4.48407	4.28294	0.389455	4.67239	3.89348
904	4.27476	4.50712	4.67335	4.48507	0.200206	4.68528	4.28487
905	4.02441	4.55814	5.08129	4.55461	0.528452	5.08306	4.02616
906	3.96733	4.35935	4.8509	4.39253	0.442715	4.83524	3.94981
907	3.59986	4.11355	4.95651	4.2233	0.684952	4.90826	3.53835
908	4.05015	4.62214	4.86561	4.51263	0.418617	4.93125	4.09402
909	4.00917	4.39967	4.67646	4.36176	0.335257	4.69702	4.02651
910	4.28674	4.05378	5.2665	4.53568	0.643546	5.17922	3.89213
911	4.051	3.87588	5.15851	4.36179	0.695508	5.0573	3.66629
912	4.28505	4.31435	4.98378	4.52773	0.395227	4.92295	4.1325
913	4.49336	4.26195	5.03942	4.59824	0.399203	4.99744	4.19904
914	4.85619	4.14841	4.93295	4.64585	0.432505	5.07836	4.21335
915	4.29142	4.02973	4.63791	4.31969	0.305076	4.62476	4.01461
916	4.90487	3.81504	5.60492	4.77494	0.901984	5.67693	3.87296
917	3.95693	4.00377	5.32932	4.43001	0.779181	5.20919	3.65083
918	4.16416	4.04294	5.97284	4.72665	1.08093	5.80758	3.64571
919	4.0532	3.94451	5.55008	4.51593	0.897247	5.41318	3.61869
920	4.32134	4.03428	6.14349	4.83304	1.14392	5.97696	3.68911
921	4.19837	3.88602	5.69346	4.59262	0.966066	5.55868	3.62655
922	3.97705	3.95379	4.75208	4.22764	0.454331	4.68197	3.77331
923	4.45884	4.01678	4.86884	4.44815	0.426131	4.87429	4.02202
924	4.26787	3.96098	5.34159	4.52348	0.724929	5.24841	3.79855
925	4.90923	4.06349	4.43295	4.46856	0.423993	4.89255	4.04457
926	4.79733	4.1066	4.81015	4.57136	0.402546	4.9739	4.16881
927	4.30348	4.30246	4.99645	4.53413	0.400383	4.93451	4.13375
928	4.54467	4.1552	5.35226	4.68404	0.610576	5.29462	4.07347
929	4.2547	4.08707	4.85923	4.40033	0.406155	4.80649	3.99418
930	4.44312	4.36564	5.24562	4.6848	0.487229	5.17202	4.19757
931	4.10483	4.20999	5.88576	4.73353	0.999244	5.73277	3.73428
932	4.62933	4.30744	5.97589	4.97089	0.885112	5.856	4.08578
933	5.15814	4.38544	6.49576	5.34645	1.06769	6.41413	4.27876
934	4.69078	4.41536	6.13926	5.0818	0.926087	6.00789	4.15571
935	4.40449	4.41479	5.56994	4.79641	0.669921	5.46633	4.12649
936	4.52046	4.04691	5.70251	4.75662	0.852691	5.60932	3.90393
937	4.32998	4.13858	4.66901	4.37919	0.268616	4.6478	4.11057
938	4.13291	4.03258	5.13724	4.43424	0.610875	5.04512	3.82337
939	3.85348	3.85946	4.44948	4.05414	0.34239	4.39653	3.71175
940	3.67231	4.51275	4.20831	4.13112	0.425505	4.55663	3.70562
941	4.10167	4.47638	4.13671	4.23826	0.206964	4.44522	4.03129
942	3.95377	4.54805	4.45896	4.32026	0.320499	4.64076	3.99976
943	3.67016	4.66935	5.03838	4.4593	0.707882	5.16718	3.75142
944	3.64847	4.48793	4.51101	4.2158	0.491459	4.70726	3.72434
945	4.26642	4.46857	5.74466	4.82655	0.801505	5.62806	4.02505
946	4.13333	4.75145	5.6735	4.85276	0.775071	5.62783	4.07769
947	3.70723	4.26291	5.31633	4.42882	0.817281	5.2461	3.61154
948	3.48262	4.20519	4.65592	4.11458	0.591878	4.70645	3.5227
949	3.15519	4.23067	4.55047	3.97878	0.730952	4.70973	3.24783
950	3.48221	4.23397	5.22088	4.31235	0.871982	5.18434	3.44037
951	3.82859	4.25251	4.89927	4.32679	0.539192	4.86598	3.7876
952	4.07517	4.11713	4.66257	4.28496	0.327693	4.61265	3.95726
953	3.843	4.23414	4.90714	4.32809	0.538255	4.86635	3.78984
954	3.9907	3.84149	4.66041	4.1642	0.436156	4.60036	3.72805
955	3.87896	3.99272	4.73439	4.20202	0.464537	4.66656	3.73749
956	3.81732	4.29321	4.66256	4.2577	0.42374	4.68144	3.83396
957	3.82629	4.04052	4.98005	4.28229	0.613702	4.89599	3.66858
958	4.25974	4.00222	4.69005	4.31734	0.347514	4.66485	3.96983
959	3.86508	4.26425	5.12891	4.41942	0.646041	5.06546	3.77337
960	3.76595	4.43112	4.76281	4.31996	0.507641	4.8276	3.81232
961	4.00434	4.30193	4.75395	4.3534	0.377447	4.73085	3.97596
962	4.03588	4.18125	4.93807	4.38506	0.484398	4.86946	3.90067
963	3.83979	4.61829	5.00173	4.48661	0.592059	5.07866	3.89455
964	4.18386	4.31459	5.18474	4.56106	0.544061	5.10512	4.017
965	3.8534	4.51437	4.40756	4.25844	0.354821	4.61326	3.90362
966	3.78219	4.15132	4.82701	4.25351	0.529854	4.78336	3.72365
967	3.81824	4.32957	4.70916	4.28566	0.447082	4.73274	3.83858
968	3.699	4.03245	4.39283	4.04143	0.347006	4.38844	3.69442
969	3.96182	4.24491	5.13058	4.44577	0.609721	5.05549	3.83605
970	4.34679	3.81234	5.00859	4.38924	0.599255	4.9885	3.78999
971	4.16257	3.69486	4.57509	4.14417	0.440404	4.58458	3.70377
972	4.12527	4.0103	5.28907	4.47488	0.707447	5.18233	3.76744
973	4.31181	3.80427	5.07915	4.39841	0.641833	5.04024	3.75658
974	4.07311	4.03768	4.82291	4.31123	0.443477	4.75471	3.86775
975	4.32348	3.79524	5.27214	4.46362	0.748356	5.21198	3.71526
976	3.38651	3.71106	6.24726	4.44828	1.5664	6.01468	2.88188
977	3.53967	4.21084	6.26237	4.67096	1.41847	6.08943	3.25249
978	3.70348	3.84733	6.06629	4.53903	1.3246	5.86363	3.21444
979	3.94718	4.03988	6.0374	4.67482	1.18094	5.85576	3.49388
980	3.71554	3.90521	6.10079	4.57384	1.32577	5.89962	3.24807
981	3.12792	4.32487	5.57804	4.34361	1.22517	5.56878	3.11844
982	3.20518	4.17573	5.74939	4.37677	1.28396	5.66073	3.0928
983	3.40078	4.13126	4.79948	4.1105	0.699579	4.81008	3.41093
984	3.25123	4.24645	4.76417	4.08728	0.76893	4.85621	3.31835
985	3.74877	4.13687	4.58966	4.15843	0.420858	4.57929	3.73758
986	3.86817	3.81649	4.76722	4.15062	0.534611	4.68524	3.61601
987	3.76076	3.8556	4.75197	4.12277	0.546956	4.66973	3.57582
988	3.74501	3.60843	4.28566	3.8797	0.358144	4.23784	3.52156
989	3.25093	3.64456	4.78451	3.89333	0.796481	4.68982	3.09685
990	3.62255	3.70902	4.99408	4.10855	0.768111	4.87666	3.34044
991	3.17603	3.78516	4.63234	3.86451	0.73139	4.5959	3.13312
992	3.25488	3.96006	4.7302	3.98171	0.737899	4.71961	3.24381
993	3.44932	3.76735	4.33682	3.85116	0.449646	4.30081	3.40152
994	3.1474	3.91957	4.56146	3.87614	0.708027	4.58417	3.16812
995	3.2671	3.94059	4.42928	3.87899	0.583536	4.46252	3.29545
996	3.45486	4.13199	4.45696	4.0146	0.511261	4.52587	3.50334
997	3.49133	3.91927	5.02098	4.14386	0.789169	4.93303	3.35469
998	3.60796	3.83485	4.67662	4.03981	0.563041	4.60285	3.47677
999	3.89266	3.80916	5.0173	4.23971	0.674712	4.91442	3.565
1000	3.22855	3.90176	5.05768	4.06266	0.925118	4.98778	3.13754
