# Supplementary material for: Structural characterization of the YbbAP-TesA ABC transporter identifies it as a lipid hydrolase complex that extracts hydrophobic compounds from the bacterial inner membrane
Source: PLoS Biol. 2025 Nov 25;23(11):e3003427. doi: 10.1371/journal.pbio.3003427 (PMC12646458; doi:10.1371/journal.pbio.3003427)
Supplement: S15 Data — (XLSX) [file pbio.3003427.s032.xlsx]

## Sheet: Fig S9A Data
	Repeat 1		Repeat 2		Repeat 3
Time (ns)	LysoPG Phosphate Height Above Mid-Membrane (Angstroms)	LysoPG Tail Height Above Mid-Membrane (Angstroms)	LysoPG Phosphate Height Above Mid-Membrane (Angstroms)	LysoPG Tail Height Above Mid-Membrane (Angstroms)	LysoPG Phosphate Height Above Mid-Membrane (Angstroms)	LysoPG Tail Height Above Mid-Membrane (Angstroms)
0	11.7277	-6.73228	11.0824	-9.53757	11.7446	-7.37541
1	13.9908	-5.4192	15.769	-2.22096	12.7258	-8.57423
2	12.7971	-5.11287	15.8404	-4.4996	17.5626	-1.83739
3	19.7102	-2.42984	18.3547	-0.86527	18.6735	-3.6665
4	21.6531	4.1331	15.1537	-4.08633	17.2194	-2.31061
5	21.5217	8.49172	16.1127	-4.04732	15.9533	-6.2367
6	22.8016	11.8716	14.3466	-5.68336	17.2546	-0.865374
7	22.318	3.118	20.2687	-0.451304	15.9581	-3.18186
8	22.6578	2.70783	20.0078	10.1778	17.0437	-3.78633
9	22.0606	4.53057	19.8969	12.4269	17.3951	-4.2749
10	22.0851	4.93511	18.6472	3.86722	16.0367	-4.11325
11	21.7275	2.99751	19.8171	4.5271	16.8106	-4.15939
12	23.9524	3.97243	20.3579	7.10791	16.7828	-4.95722
13	23.0965	5.1165	22.273	7.54301	16.1418	-4.90823
14	22.9233	4.39334	23.7525	7.68245	16.3328	-3.19718
15	22.2347	2.4947	22.1865	5.04645	16.7866	0.206609
16	23.8098	2.33984	23.4927	6.44275	20.6462	18.5762
17	23.0325	3.08247	22.6684	4.95838	23.3514	18.9814
18	22.1599	2.61991	24.2852	8.43522	20.1699	20.2099
19	21.1101	-0.329896	27.7497	8.31972	22.4589	16.9289
20	21.9843	0.804348	28.0325	7.7525	25.0761	22.2661
21	20.9001	-0.0999304	27.5065	8.49645	25.6669	16.0969
22	21.4104	1.04042	26.8436	12.1436	22.0571	17.5771
23	22.2257	1.71569	26.6684	4.55842	21.4434	21.4634
24	23.3303	3.23028	28.0355	7.4055	27.3185	19.9085
25	22.6864	1.56637	25.8511	4.78115	26.7567	20.7267
26	21.88	1.52998	26.9325	6.56254	24.5841	18.0241
27	20.5296	-0.120435	26.2345	3.99454	25.2881	21.0881
28	22.4292	3.12923	26.7725	3.93247	25.7745	21.2445
29	22.2628	2.64277	25.5966	4.15659	26.5312	21.3212
30	23.2412	4.15123	25.0301	6.07007	26.1415	18.0015
31	22.6413	2.64129	25.1907	3.7707	27.2834	18.5734
32	22.4274	1.60741	24.1093	3.7893	26.6839	19.0739
33	20.7441	3.86405	23.4871	2.46708	26.4326	20.0126
34	25.8685	4.75845	24.8327	3.1727	27.9132	16.1932
35	24.7823	4.05228	26.3421	5.6221	27.8245	17.9545
36	25.9877	8.18774	26.0247	11.0747	27.994	17.144
37	25.8766	6.46664	25.9246	6.28456	28.4199	16.0899
38	27.3831	7.1131	25.4314	8.77136	30.331	17.151
39	27.2749	10.7649	25.6699	8.28993	27.287	18.527
40	25.8665	6.43647	24.8	6.70003	29.765	20.035
41	27.7389	6.2489	25.8933	5.23329	24.2169	17.3769
42	28.7042	7.47416	24.6348	6.6448	24.8808	17.7408
43	29.7482	7.13824	24.4471	5.14713	24.4456	19.0356
44	26.7727	3.8727	25.2723	7.1323	26.7014	17.6514
45	28.2828	5.91283	25.0092	7.87918	23.429	15.909
46	27.4443	7.58433	24.1132	3.58322	23.9825	17.7525
47	29.138	9.20798	24.8719	9.72195	26.6247	16.3247
48	26.9018	6.09177	25.5819	6.57188	24.953	17.453
49	27.3295	6.54951	25.737	9.47697	22.099	14.729
50	27.6955	7.91546	23.8257	6.84565	22.1078	14.8078
51	26.7094	5.17939	24.0234	4.45336	27.5065	20.2865
52	25.7212	5.84118	24.1745	11.1745	23.9589	17.3589
53	27.9763	8.78633	25.0836	8.33362	26.7091	17.3691
54	26.4754	8.50539	25.9015	9.45148	25.4517	17.5117
55	25.9495	4.33948	24.5835	7.90355	26.3563	16.8363
56	27.2874	6.29739	23.105	8.58504	28.7106	18.4406
57	27.6136	5.64357	24.0948	10.2448	23.5584	19.9584
58	30.3922	9.70224	24.1896	9.62962	25.6824	14.1024
59	26.1053	6.30525	23.9692	10.7492	25.4338	17.8738
60	25.8184	7.0284	23.684	16.864	24.7761	16.9261
61	25.4747	5.14468	24.4692	18.7892	22.4952	20.6852
62	26.3264	6.0364	24.3077	19.1677	24.3225	21.1925
63	26.3642	4.95419	25.6564	10.4764	21.9994	21.0394
64	28.4132	9.50318	26.595	11.495	23.2207	24.1307
65	27.9078	7.80784	25.5481	9.96812	22.2718	21.5518
66	28.3092	7.51917	24.6821	7.70207	25.3715	20.5915
67	28.9518	7.40176	25.4377	9.07772	25.2445	21.2245
68	28.9127	9.29275	25.1655	9.17546	23.2833	18.7733
69	29.2621	13.9721	24.3493	8.90929	21.5597	19.9597
70	29.2099	10.7199	25.1329	8.29289	22.8466	21.2966
71	27.9066	8.61659	24.9944	9.96438	20.8175	19.3675
72	27.1224	8.99242	25.8789	10.6589	24.0425	19.4525
73	28.0833	7.27329	25.6869	10.7169	23.881	16.611
74	28.2416	7.85163	26.6132	12.1932	25.9247	19.9047
75	28.8054	8.50537	25.3215	9.18151	26.5045	22.4245
76	26.5925	7.94245	23.8627	7.58266	25.6214	19.4014
77	26.81	7.19997	25.5372	6.16722	27.1754	17.2754
78	26.4486	8.36863	25.8734	9.34344	29.2028	20.1428
79	29.3404	8.33038	25.6612	5.84123	26.8949	17.7449
80	29.1295	7.54951	26.2726	7.05257	25.0163	17.3263
81	29.0511	7.7511	26.0379	6.43791	26.9633	18.6833
82	26.1009	5.96085	26.2219	6.14186	26.2494	18.7294
83	26.4041	7.73405	24.171	7.30101	25.336	18.316
84	27.1758	7.36583	24.3517	7.62167	24.7287	18.9487
85	25.6923	5.35235	23.2518	7.22183	23.8044	19.0544
86	25.4212	4.28118	24.6864	6.72642	24.5238	18.2438
87	26.0565	4.84652	22.5358	6.86579	22.9226	16.1426
88	25.9158	6.60584	23.5297	4.73965	24.1781	18.7881
89	27.8554	9.46544	24.0471	4.3071	22.8197	16.4497
90	28.1123	8.59228	24.8369	5.48687	22.9074	17.5474
91	27.85	9.13998	24.8621	6.54205	24.8437	20.8637
92	25.2791	5.92906	24.3647	5.42468	24.1694	17.8194
93	23.6716	7.94163	23.2664	5.45642	22.7474	22.6874
94	27.0327	9.10275	23.5549	8.44494	23.391	17.201
95	25.8394	8.39944	22.3653	9.10534	24.3861	20.0161
96	25.0489	4.59889	22.2843	8.23433	25.5879	20.1879
97	25.9775	6.78746	24.621	9.75103	25.0876	19.0176
98	27.3918	8.17179	24.0621	8.11205	26.4875	19.9275
99	26.0622	5.13219	24.0592	8.27923	26.1656	22.3456
100	26.2529	6.94294	23.9828	10.2528	25.7707	19.9607
101	27.2657	7.64567	24.8059	10.3259	26.8899	18.5999
102	27.1697	7.54972	24.0655	8.53548	26.4551	18.8451
103	21.9795	7.39953	23.371	7.71103	27.8711	21.3811
104	23.1452	6.6552	22.7977	8.44772	24.7614	17.7714
105	22.8186	7.59863	25.2714	9.21137	23.1846	18.1546
106	24.3998	9.82979	24.7424	10.2424	23.2025	18.7925
107	26.7917	8.94167	24.1491	8.31913	21.8123	16.8523
108	28.5525	11.4225	24.6696	8.41963	21.5363	18.0963
109	26.2854	9.72536	23.7305	12.3005	23.085	19.055
110	25.6968	11.2268	23.5297	8.96972	24.8582	19.5382
111	24.3197	7.35967	23.6119	8.04191	24.4381	19.8281
112	23.6684	9.26837	24.8193	8.54927	23.4946	18.1346
113	26.6995	11.3995	26.5581	8.2381	24.6783	20.8783
114	27.688	12.808	24.0635	5.94346	25.4474	21.9274
115	29.4694	11.9394	25.9932	6.0332	26.6546	21.1046
116	27.996	10.066	24.583	5.68301	24.7704	20.1404
117	28.9167	10.6967	23.9695	6.14948	25.1987	20.4887
118	27.7846	9.45456	24.0636	6.84357	25.6527	20.9427
119	24.2675	9.15755	26.0355	10.9055	22.7581	20.1181
120	27.8086	9.57861	26.1703	10.8803	21.5624	14.5924
121	24.6134	8.65337	26.2367	9.9967	24.0981	19.3781
122	27.4033	9.1633	26.2525	9.67247	23.3675	21.0375
123	28.3518	11.6018	27.6632	12.1132	21.9896	18.8796
124	28.5405	11.8705	27.4858	8.09583	23.9994	21.1894
125	27.7678	10.6178	24.7302	6.93017	26.3916	21.4816
126	27.1068	9.21677	24.5825	6.91245	25.214	20.924
127	25.8062	8.88624	24.2004	4.04037	25.6378	21.9578
128	26.5153	10.1853	25.8882	6.02821	25.9681	20.1581
129	26.5516	11.0516	27.2872	7.80718	26.0302	21.6102
130	27.7044	10.2644	25.9019	7.22193	25.3998	19.0898
131	30.5939	11.3539	25.7459	11.6059	24.7099	18.1099
132	33.5967	12.8467	26.5704	6.23043	24.5143	19.9643
133	34.474	12.064	26.3043	8.00433	24.1864	19.4264
134	30.9525	10.9925	25.7377	10.1477	22.7946	17.5546
135	27.72	8.26997	25.6426	5.99259	26.4384	15.6584
136	29.9803	10.0703	25.0385	6.66847	25.7752	12.9852
137	29.8884	9.11843	25.0821	9.84209	26.3775	16.2375
138	29.7346	9.61459	26.8716	11.8016	26.2674	16.2474
139	29.9863	9.47626	26.6263	8.9863	25.9972	18.7172
140	29.0066	8.78663	26.8579	13.6379	25.2883	18.7283
141	25.2906	6.25057	28.9787	13.2487	25.8914	18.8914
142	26.9447	11.2547	24.9977	9.48774	23.5536	19.0036
143	27.9114	11.9614	26.381	10.021	24.8855	17.2555
144	29.2349	8.25485	27.6216	10.5016	24.4842	19.5342
145	28.3172	7.06717	25.0824	9.32238	24.1548	17.9348
146	30.337	11.447	24.9293	9.74932	22.4804	19.3804
147	29.1719	8.7519	23.7461	6.24607	24.3366	20.7066
148	26.8315	8.87153	23.3566	6.24659	23.0129	20.0029
149	26.3971	6.17711	24.7676	7.0476	27.2675	20.1475
150	22.9415	6.27153	23.5766	7.11664	27.5199	19.8199
151	25.0841	5.68407	25.2084	8.44837	25.8727	19.5127
152	25.9719	8.53186	24.4785	7.8685	23.9159	18.6059
153	26.2543	7.25431	25.4625	6.91247	22.6221	18.8521
154	24.1783	6.46835	24.2405	8.92054	26.4014	20.7614
155	26.2145	7.16452	26.3883	8.59835	26.5823	20.0023
156	25.6735	6.67355	24.9963	11.9663	26.8689	22.0789
157	25.9828	7.1028	24.3939	10.3639	27.8264	21.7564
158	26.2698	7.52977	26.0195	10.9295	26.6294	22.0494
159	24.9501	5.95005	24.2075	10.5575	25.5763	20.5263
160	22.7193	4.88927	26.0247	9.87471	25.2125	21.2925
161	24.0329	6.49294	26.0443	9.77426	25.5217	22.4617
162	24.2665	5.4865	25.729	10.929	26.2179	21.6779
163	29.2543	7.16431	25.0858	9.98584	26.9241	20.2141
164	23.1867	5.29666	27.0332	10.9232	26.1221	20.3321
165	27.8524	6.45242	23.059	5.15901	25.295	19.255
166	28.0867	7.26666	27.3477	11.9977	26.7284	19.1984
167	24.7787	8.35873	24.8253	11.9653	26.7884	18.9584
168	25.6154	9.82537	24.6172	10.0672	26.7755	18.1955
169	25.8076	5.93757	25.7291	5.83911	24.8064	19.7764
170	29.9164	9.63643	26.3077	5.73765	24.8194	20.3394
171	27.7944	6.09443	25.4522	6.44216	25.2697	19.8597
172	29.6752	8.23518	26.1685	6.69854	22.5901	19.0201
173	28.0451	6.67506	25.4875	5.98746	23.4206	19.6206
174	26.9393	5.36929	24.8391	16.1991	23.4284	19.0284
175	25.4385	6.30852	24.8971	15.7671	23.002	17.832
176	24.3285	5.12852	25.4106	16.6906	23.7752	19.4152
177	22.7225	5.12245	25.899	11.569	23.5542	18.7942
178	23.1331	4.52315	26.2117	10.1317	24.2227	20.3827
179	21.234	6.40403	28.342	12.302	23.2101	18.5101
180	21.3075	5.32748	29.1249	18.6349	22.663	17.713
181	21.2566	6.58659	29.4593	13.3493	22.1442	16.9742
182	22.2421	6.33212	27.8945	15.4445	22.2966	16.7266
183	25.2374	6.59736	27.5954	9.85543	23.7723	17.5523
184	22.7974	3.62741	30.0553	15.6353	22.063	17.513
185	23.321	7.77096	33.3697	16.8297	18.9523	12.9323
186	27.4094	6.72944	30.668	15.338	20.9008	12.7508
187	27.0549	6.07485	33.2637	19.4037	22.2037	18.1537
188	24.3572	6.7472	33.154	17.764	22.8297	18.7897
189	23.5358	6.03581	32.8206	17.7206	22.5215	19.2415
190	27.8946	7.09456	30.4979	16.6379	22.6576	20.4676
191	26.5858	4.88584	33.4421	16.1421	22.2067	18.3667
192	28.4351	5.49506	32.9938	15.6438	23.4043	18.2143
193	25.253	4.96299	32.3403	16.8203	23.1805	15.6005
194	25.9506	6.20057	33.6103	15.0903	21.1408	14.5708
195	28.1867	6.53675	31.2682	16.6982	21.6068	16.0968
196	26.9857	8.29574	30.2253	15.9553	22.5589	17.4289
197	25.5285	9.7085	32.1176	17.9976	22.6616	16.9116
198	25.1701	8.84005	32.873	18.423	23.6629	14.9729
199	26.3377	8.45765	33.081	18.241	21.6734	17.2934
200	24.5995	6.66948	30.7631	18.4231	20.1365	18.1865
201	23.5238	7.48383	32.9304	19.9204	20.7258	17.9258
202	23.3125	4.47252	29.4228	20.6228	21.4417	16.6417
203	22.1399	7.37993	34.0209	21.4209	22.2938	18.7038
204	21.9287	5.70871	32.3693	17.9693	19.1242	15.6842
205	21.1142	4.52419	33.7501	20.5401	20.6149	15.4749
206	20.924	0.704035	34.3726	18.5426	21.7532	15.8432
207	22.2213	4.12129	31.2583	20.1783	22.6561	17.7761
208	22.7969	5.09689	30.3336	18.2136	21.5746	15.1946
209	22.322	4.78202	32.9124	18.0324	20.8617	15.9217
210	21.664	6.74403	31.1769	18.0769	20.1588	15.8488
211	27.8398	8.08981	32.3313	18.7713	21.9	18.93
212	23.8753	7.93534	33.4178	21.8078	23.9108	20.0808
213	27.9798	7.88979	34.8233	19.8433	22.9359	18.6859
214	26.0573	7.54729	34.4271	19.7071	25.0077	20.9277
215	26.0956	8.68563	33.8562	21.2762	23.1672	17.9772
216	30.5272	9.85722	33.6152	19.5252	22.3962	16.5262
217	28.7289	11.6689	32.776	19.436	22.1338	16.6238
218	26.5775	6.67753	35.1595	20.4995	21.1375	14.9075
219	28.1875	10.0375	32.2827	21.6327	24.3901	17.3001
220	26.0394	8.26943	33.1282	22.1882	24.2264	16.2164
221	24.9918	8.72183	32.3847	19.8947	22.6798	16.8698
222	27.5808	10.4608	33.4188	18.8588	24.2363	19.4063
223	26.6292	8.74918	33.102	18.112	23.3034	17.8634
224	23.8798	10.0298	30.7714	21.1514	22.7513	17.9113
225	26.0391	9.01913	29.8415	22.8915	24.0858	18.9758
226	24.8705	9.27049	30.3084	21.3484	24.1962	18.0962
227	24.6003	8.45026	29.8472	19.6872	21.8944	17.7944
228	25.2879	8.3779	28.1585	23.2685	21.3018	16.2718
229	25.587	8.99696	29.4437	23.8137	22.7105	15.5505
230	26.5486	9.33861	28.9323	19.7423	20.2131	14.7131
231	24.3062	7.61621	28.8373	19.6873	21.9488	14.6988
232	24.4756	6.18562	28.1707	18.5807	24.2007	16.7307
233	23.374	7.74398	27.154	19.284	22.7764	18.7164
234	25.3072	8.2772	26.9998	21.4598	23.6676	19.4276
235	25.6981	8.07809	26.785	15.855	24.9909	18.1609
236	23.4285	7.88845	27.2656	22.2056	25.2694	21.5794
237	25.495	8.17497	28.2244	22.2444	25.8061	15.0661
238	24.485	7.52496	28.7603	20.0103	23.9189	17.9289
239	25.6154	7.08541	28.5194	23.8894	22.29	17.48
240	28.638	5.998	28.6454	22.2754	24.9735	20.3135
241	24.7245	6.38447	28.1138	22.1338	25.3042	19.6142
242	25.4177	7.39765	27.896	22.596	25.7044	19.0444
243	30.7591	7.15906	28.0366	22.2766	25.9951	18.6551
244	24.749	5.77904	27.2587	20.8287	23.7484	18.7684
245	23.1152	5.3752	24.9173	19.1373	24.0622	18.6422
246	24.5813	4.8013	26.8065	17.5665	22.8981	15.7381
247	24.4158	6.06581	28.5345	21.8445	23.348	19.018
248	24.0871	6.03715	27.011	18.881	22.6612	17.7912
249	25.7421	6.91212	28.1137	19.5037	22.3583	20.5583
250	23.3834	4.35337	27.7766	21.0166	21.6685	15.1885
251	25.3901	6.33012	28.2417	21.7817	23.8217	16.7117
252	26.5344	8.64438	29.3466	20.6966	22.0378	16.1578
253	22.5499	5.12988	28.1822	20.3422	22.2179	13.6879
254	22.5702	6.02023	28.7825	21.7625	21.949	15.359
255	22.816	2.54603	28.9658	22.5758	21.5302	16.7702
256	23.2568	3.48683	29.3114	21.3614	21.2799	8.71988
257	21.587	4.12703	28.4135	20.8435	22.5843	16.3143
258	22.9206	5.70061	28.4344	24.3744	22.4315	16.6315
259	23.9206	5.69061	29.376	21.996	22.5419	17.7219
260	23.8854	6.60541	27.4608	21.6608	22.9955	17.9455
261	20.7008	2.21082	28.1875	23.4775	24.8422	18.7922
262	23.4988	6.09877	27.9606	19.9606	23.0358	16.7158
263	23.1953	5.27525	29.0009	19.5909	22.9683	14.9583
264	24.5616	5.87163	27.6547	22.7147	23.7553	17.2153
265	23.7829	5.7529	27.5366	22.2166	25.0373	15.8073
266	24.5744	7.20442	26.5948	18.1748	25.5174	15.5074
267	26.8626	8.97264	26.4403	19.3003	23.8436	14.3736
268	25.7914	7.28144	26.6447	20.8147	21.647	14.467
269	24.8868	5.59683	28.7259	21.4859	22.9606	15.7706
270	21.9583	4.94826	27.9603	22.5103	21.5177	15.3977
271	25.052	6.29197	25.9458	16.5958	22.2958	15.9858
272	22.7316	4.78158	26.9797	18.1897	23.5259	17.1059
273	21.8708	4.22083	25.7242	19.0542	24.1359	18.2559
274	22.2101	4.83005	27.4754	20.6754	22.2924	15.2424
275	22.4786	5.02857	27.6357	21.6857	23.3929	17.1729
276	21.453	4.02303	27.7717	21.4217	21.6122	16.2322
277	21.6287	0.998713	28.4569	23.5369	23.1047	15.5347
278	22.6829	3.2629	28.9608	20.6508	20.4301	15.1701
279	23.5006	4.05059	29.5751	21.8551	21.7879	17.7079
280	23.0163	3.65633	29.8139	23.6539	23.7545	19.4145
281	23.4399	4.23988	28.7082	22.4782	24.7883	16.2183
282	25.349	6.21899	27.0231	20.0631	23.4045	15.7545
283	22.063	4.73297	28.2469	21.2769	25.6768	16.0568
284	25.2249	7.01494	26.4349	19.8949	21.9572	18.4672
285	27.1391	7.94913	26.6277	21.0977	21.89	15.6
286	28.3297	6.9397	25.0767	18.4067	21.9037	16.9337
287	27.8481	9.04812	29.2169	24.4269	19.5282	14.5182
288	26.8066	5.30659	27.6741	21.3841	21.4906	15.8206
289	28.8591	6.95911	27.5023	20.9723	21.8488	15.9088
290	24.0285	5.17854	26.8683	19.4483	20.3999	15.0999
291	27.1039	7.98388	26.5756	20.9556	21.8815	14.0615
292	26.7394	6.98944	27.1935	19.7135	23.0159	16.1459
293	24.8639	3.90393	28.7315	20.3915	23.8704	16.4304
294	25.1669	3.72692	29.7882	22.3882	25.416	15.266
295	22.7935	1.90348	30.4104	21.1204	24.6941	15.1141
296	27.3585	6.85852	30.4502	25.9302	25.4375	19.2175
297	25.7016	8.30158	29.138	22.238	27.1678	19.8278
298	26.423	6.42303	27.9201	21.9401	24.9631	16.6731
299	27.1943	6.85433	28.9465	22.6165	23.1476	16.0676
300	25.0363	3.74626	28.8584	21.2384	24.4134	19.5934
301	23.095	4.34497	28.9356	23.7656	20.6438	18.1038
302	23.1898	4.87981	28.8127	20.5727	22.7151	16.5051
303	23.4817	6.89165	28.837	21.227	23.1906	18.4306
304	23.8114	4.84143	30.336	21.606	22.725	17.275
305	28.7109	7.76092	29.7819	21.1419	23.8764	17.5664
306	29.1816	6.29163	28.3942	20.8742	23.3966	17.0166
307	29.4396	7.63957	28.1378	20.2478	22.5757	18.2757
308	32.1811	10.6911	28.2037	20.3437	21.1086	17.7686
309	24.9915	3.88148	30.4217	22.4217	18.4694	15.1894
310	23.7536	5.58363	29.8668	23.0968	18.741	16.051
311	25.7398	6.25976	29.3922	22.2022	18.9327	15.9727
312	27.3816	8.01157	29.2477	23.4777	19.8525	13.8825
313	27.1059	9.04595	31.2377	22.3377	20.4486	17.6786
314	24.7952	5.69517	30.1146	20.9346	20.0334	19.8934
315	25.1062	7.92617	29.6965	22.8365	17.9854	16.8754
316	25.6709	7.34094	29.6046	20.0746	19.4761	15.4161
317	26.6594	5.57936	28.6924	21.5024	22.9375	15.0675
318	25.9099	5.98986	28.3527	22.9227	20.6881	16.3581
319	25.7643	6.21426	28.9655	21.4655	19.736	14.736
320	26.2551	7.23511	29.3613	24.5513	20.2355	14.0455
321	27.0026	7.51261	30.3111	22.5211	20.604	16.914
322	23.8635	6.08355	28.1825	20.2325	20.8121	17.7921
323	26.7333	5.36327	29.1335	20.9035	23.5583	15.9983
324	24.9852	7.44523	29.5648	21.7548	24.2647	19.9147
325	25.7766	7.67663	27.55	19.37	24.1911	18.0911
326	24.2652	3.41517	29.2395	20.7795	23.9928	16.8328
327	24.1481	7.19814	30.5063	23.2963	25.0279	17.1479
328	24.0227	8.09271	29.7199	24.9999	20.2735	15.4535
329	25.2385	7.93849	30.906	21.536	24.3565	16.4465
330	23.5196	5.81963	30.3041	21.8641	21.0125	16.2025
331	26.1079	6.3879	29.2666	21.9266	21.4163	16.0763
332	27.2811	8.28111	29.8807	26.3807	21.5554	13.7054
333	27.1909	8.81092	29.4537	21.3037	21.0547	16.0547
334	26.5127	6.92266	28.0378	22.0078	21.8333	16.1633
335	24.3309	5.84087	28.7087	23.1387	24.568	18.108
336	26.5674	7.11736	27.6527	20.2927	23.9082	17.9282
337	25.6853	6.94529	29.1583	22.5583	24.0379	7.77788
338	28.0113	9.08129	27.1024	18.3124	24.9085	7.61852
339	25.6289	7.95892	27.7796	24.0196	24.582	7.772
340	26.0714	5.38136	27.8388	20.1688	23.6881	4.2681
341	27.0358	7.70581	27.6438	18.7438	25.0152	5.25517
342	26.4485	7.95849	29.1885	19.7785	26.7472	7.62723
343	27.3601	6.86012	27.2608	21.3008	25.7107	7.11071
344	25.6672	8.41722	27.7634	21.0534	24.201	7.62099
345	25.8944	4.98438	28.7777	21.1777	25.4094	8.41943
346	25.163	6.77297	29.6952	20.7652	23.8682	6.99817
347	25.0018	4.38183	28.6156	21.1056	23.3185	7.87847
348	24.6933	7.67332	27.5258	19.5758	23.3394	5.04941
349	26.6684	7.45837	29.8089	22.1789	24.5167	8.71671
350	25.3072	4.0672	30.4607	22.5407	24.629	7.31901
351	26.6742	5.83421	30.8451	20.8551	26.007	9.06697
352	26.2352	7.5852	30.828	24.898	25.1655	9.1255
353	23.7093	4.24925	30.5898	21.0698	23.6259	6.26591
354	24.3712	4.03117	29.9858	21.4158	22.4764	5.32637
355	24.5492	4.10917	27.3957	18.1357	20.5375	5.15748
356	25.1207	3.84073	28.8179	19.2579	21.7321	8.33207
357	23.3501	2.35012	29.2217	24.5217	23.6667	8.1567
358	22.2005	1.26054	27.7071	19.9071	22.9604	7.67038
359	22.3892	2.78922	28.2507	20.0907	21.2395	8.50953
360	25.5461	4.66607	28.2834	20.7434	24.9454	9.25539
361	25.9792	6.1492	30.5703	21.7603	25.4629	7.75294
362	25.0851	3.98511	29.8062	20.0262	26.933	8.65304
363	26.2674	5.71737	27.7741	18.6141	28.0992	8.41923
364	23.5662	3.70624	30.2587	22.7987	24.6721	7.61212
365	23.0971	3.9371	29.0242	23.4842	22.6465	6.35649
366	22.2826	1.78257	28.1668	19.0268	21.6937	5.89369
367	22.5507	3.3207	29.5331	18.7231	19.5388	2.17882
368	23.2189	2.1689	28.2252	17.7452	20.8639	5.7739
369	23.8751	2.62511	29.4306	18.9806	21.2696	6.31963
370	24.5642	2.79419	28.0022	15.6122	18.7471	4.02706
371	24.091	4.44097	28.1466	16.8066	19.4811	6.70115
372	23.943	3.61299	29.3233	22.6633	20.6971	6.79713
373	22.3884	0.1884	28.9947	15.2547	18.5425	5.10245
374	23.1663	2.31633	30.0185	17.2085	22.2798	5.41983
375	23.4603	2.29033	29.054	23.824	24.4199	8.84993
376	23.5595	3.69953	29.0682	23.1282	23.1022	9.11221
377	24.3419	3.73188	30.121	25.291	21.9421	6.65214
378	25.5155	6.40553	30.7534	21.8534	23.7703	7.90035
379	25.1714	4.32137	29.5495	24.7495	22.6763	6.78631
380	24.9296	5.09962	29.5122	25.2622	22.4079	7.19786
381	24.1571	4.1871	28.3505	23.5405	21.4521	7.78209
382	25.7715	4.8515	28.4558	21.2258	24.7781	5.98814
383	25.9783	6.65831	28.5094	22.6594	21.9124	3.74242
384	25.2908	4.64077	29.2538	24.1138	22.7159	3.92588
385	26.1855	5.25548	29.0827	18.7327	24.7854	4.83537
386	25.1817	4.86167	29.4977	25.0377	27.1649	7.95489
387	25.6616	5.6516	26.9475	22.8175	26.3238	7.89376
388	25.987	5.29704	27.1668	20.8968	26.7839	9.21386
389	26.1808	5.61082	28.5274	24.4174	25.9551	8.57508
390	24.2823	13.2623	29.7643	24.3843	25.1378	8.74781
391	26.1661	20.1761	29.8077	27.6277	25.3141	9.37414
392	25.4402	19.3702	28.7408	24.2208	24.3322	9.92217
393	26.8315	15.1315	30.0139	25.3439	23.9697	9.5797
394	29.2062	17.4762	29.7783	24.7583	24.4435	15.7035
395	29.0887	15.8487	29.7556	24.6156	22.9219	17.4919
396	28.3991	18.0191	30.4011	22.0811	22.3286	11.4386
397	33.4356	14.1256	30.1301	21.4901	22.7232	7.59323
398	28.7958	11.8758	31.7484	24.0784	22.6221	7.05207
399	28.93	11.65	32.3161	25.6261	24.2795	9.4795
400	26.5457	13.3357	30.3413	25.9513	24.8436	9.47363
401	23.0605	10.6805	32.3476	23.8476	26.1522	11.1222
402	27.1945	12.6545	32.0318	23.4018	24.2772	9.86722
403	24.0247	13.1347	31.214	22.714	24.1072	9.44717
404	25.87	19.19	33.1208	20.3308	23.363	10.153
405	25.6017	10.9917	33.246	22.056	23.8994	8.67943
406	27.9397	13.5097	33.9202	22.2902	23.3954	9.17537
407	26.1367	10.8267	34.209	21.389	23.807	7.71703
408	27.2829	16.2929	34.585	21.995	23.8475	6.95751
409	27.7146	16.8346	34.0319	22.0119	23.072	6.03203
410	25.4566	11.6566	33.8967	20.9867	23.1446	8.44461
411	27.1786	13.4486	35.6368	19.3068	24.0819	9.43193
412	29.9883	13.0283	35.2687	21.4587	22.178	9.89798
413	25.8984	17.4084	34.8754	23.8954	22.8388	7.38883
414	33.1328	18.5728	34.8342	23.5942	23.7074	8.16741
415	31.5699	15.9299	34.0136	20.1236	25.3952	9.34517
416	31.4823	17.2423	33.9192	21.9592	24.6244	3.6944
417	32.2516	16.4216	33.243	21.423	23.8243	8.95431
418	31.3871	14.6571	34.6524	21.5124	24.9752	10.5152
419	34.3653	16.7753	33.679	19.479	23.7074	8.78739
420	36.5455	17.0255	34.3298	22.0398	25.2218	11.1218
421	33.0059	15.7459	33.2625	17.8325	23.8071	10.2571
422	34.706	16.826	33.268	20.498	25.4044	10.5144
423	36.6354	18.0754	32.1474	20.1574	24.2119	10.2919
424	35.7664	13.4764	34.9159	22.5659	24.6486	11.1586
425	33.9186	15.3686	34.5507	21.6807	25.8134	10.6534
426	33.1248	15.7548	33.7271	21.8771	24.4501	10.3501
427	33.9201	14.7101	33.5243	21.3043	23.4969	9.69687
428	29.6623	14.1623	34.9829	21.9029	24.4074	10.4774
429	34.5305	14.5905	34.6074	23.7374	21.1894	11.2094
430	35.2131	13.6031	32.4638	21.9638	22.6366	12.7566
431	35.4462	13.6162	33.2439	21.1839	21.2244	8.1644
432	36.8691	14.5191	32.6439	19.3239	20.9471	11.2071
433	37.0839	13.7739	34.1298	19.1598	22.5049	9.10487
434	31.2667	14.3267	34.146	21.286	22.6578	12.6078
435	32.487	14.967	34.3036	20.6836	21.3952	10.0152
436	33.5615	13.7215	35.2112	20.5012	21.4573	12.6773
437	34.7331	14.9231	35.5087	23.6787	22.2645	8.12452
438	32.4941	15.0741	32.9526	19.0426	23.5493	12.8093
439	32.2627	16.0527	35.6034	20.8034	22.1795	8.9595
440	35.0232	14.8932	32.0738	21.5038	23.2152	9.96517
441	34.7389	14.6789	32.0666	20.0566	25.5362	6.84621
442	37.2074	17.9274	31.2293	20.3993	26.2305	9.6705
443	34.0385	16.8685	33.0349	21.3249	24.2167	6.7367
444	33.6265	17.4365	32.7801	21.8301	24.4021	8.12205
445	33.1546	17.4046	32.1479	20.2679	20.3325	6.07249
446	30.1401	13.8601	32.4437	19.6037	21.9519	9.54188
447	34.9068	15.9768	34.02	21.98	22.491	6.70096
448	32.3173	17.3573	32.9915	20.6315	24.5468	7.88683
449	31.2318	17.5718	32.7042	20.8742	22.6806	7.67064
450	30.2029	17.9329	32.3638	20.8938	24.9011	9.15115
451	29.0743	18.7943	31.0789	20.0389	24.1674	9.40743
452	28.0295	17.5095	31.8982	19.9682	26.7259	7.4959
453	28.7369	20.9069	32.2261	19.6561	26.523	9.76304
454	28.2177	16.8377	31.5198	20.1798	26.7501	10.2101
455	27.5483	18.2483	30.0618	18.5418	25.6643	8.61426
456	26.6359	25.1059	32.1917	19.4317	25.5735	7.42353
457	30.3997	27.6597	31.1013	18.8113	25.3178	9.04781
458	28.7358	26.0058	33.7575	22.2075	24.5113	8.46129
459	28.551	26.661	35.6309	21.5709	24.9553	7.87527
460	30.3447	27.9947	32.5224	22.4424	27.8163	8.33635
461	28.8512	25.7412	32.4213	21.6813	27.475	8.80496
462	28.9171	27.8171	32.7583	20.7883	28.2357	8.65574
463	29.1012	24.4712	32.6196	21.7096	27.1287	8.32875
464	27.7599	27.2699	32.0258	19.6158	25.9716	7.61157
465	27.8737	28.8737	31.9508	21.6608	24.2626	7.50264
466	29.8393	28.2093	32.2867	21.3567	23.5234	8.15343
467	30.1826	27.1226	32.386	22.766	21.388	4.61797
468	28.1982	26.2082	33.184	25.634	23.8523	8.78231
469	29.6593	28.5893	32.8384	20.5584	27.7187	10.5387
470	28.9302	26.6602	32.7034	21.6134	24.2837	8.38369
471	29.7937	26.2737	32.7355	20.7255	25.5581	9.49814
472	29.4306	28.0106	34.579	20.059	23.9713	8.6013
473	30.0089	28.0989	36.0268	21.2768	24.4944	10.0344
474	29.5401	26.8701	36.2276	23.0876	24.9255	10.3155
475	31.0386	28.7386	34.4066	22.0366	28.5535	7.98353
476	30.1642	26.6242	35.2488	21.3488	26.4543	7.88428
477	30.9316	28.9516	35.5433	23.9933	25.4131	8.78311
478	28.7962	25.7762	33.2022	24.2822	25.3074	9.32739
479	30.1659	27.1359	32.9839	22.4339	22.598	7.61803
480	30.7702	27.2702	33.8336	21.2136	24.9199	8.59986
481	29.8264	26.3764	32.8961	21.6861	24.8752	8.5852
482	29.7213	24.8813	33.0504	21.0304	26.7029	8.96289
483	29.9787	28.8487	32.0707	23.2807	25.5496	7.60958
484	30.3158	27.8758	34.899	21.769	27.8311	9.14115
485	30.3237	27.2937	35.3948	22.9648	25.7751	7.57506
486	30.8479	16.6079	34.9036	21.8336	26.4565	8.05649
487	30.3326	17.3526	34.7776	21.7576	26.9853	10.6753
488	33.1614	18.3614	32.7589	21.1289	27.4681	8.51805
489	34.0875	19.0375	32.0904	22.0404	24.1771	7.96711
490	30.8082	18.0882	31.4346	21.5346	26.0177	7.75765
491	32.7697	20.4497	30.8204	22.5104	25.4862	6.59616
492	35.9391	17.5291	30.6671	20.8471	25.1739	6.7839
493	37.0606	19.2006	31.1169	21.6669	24.1417	8.25169
494	37.4001	18.8001	31.5586	19.8086	28.5639	9.75386
495	35.9328	18.8928	32.3156	21.0156	27.9903	9.6503
496	35.3958	16.8858	31.82	21.61	25.2898	7.93979
497	35.5377	16.9477	33.144	23.274	23.2488	5.7588
498	34.4051	17.2851	33.9482	22.2482	21.5994	7.04937
499	35.9866	18.5966	32.5743	21.0743	23.2568	6.63682
500	34.1703	17.0503	33.1501	22.2301	25.2154	9.23537
501	33.5016	16.7616	35.9424	23.0924	23.9589	9.2589
502	34.2318	15.7218	35.1991	22.7191	28.6887	10.9987
503	36.8925	19.8225	36.4621	25.1621	25.512	8.51197
504	35.0801	16.5201	35.5408	23.5408	26.1684	11.3984
505	35.4272	17.5772	34.7349	21.5749	27.1622	10.6022
506	34.427	19.577	35.4405	22.1805	28.5745	10.4645
507	35.267	18.067	33.6038	21.6638	25.4399	10.6199
508	33.9393	19.1793	34.8161	22.1261	29.6166	11.7966
509	33.1447	19.5547	36.7168	21.3668	26.8011	8.8411
510	31.0683	19.2683	36.958	21.798	26.3705	10.3905
511	31.5444	22.2744	34.2931	20.1031	28.0017	9.8117
512	30.2005	18.4905	32.565	18.735	28.3408	11.2608
513	31.037	17.737	34.1657	20.5857	25.9696	9.6796
514	30.478	20.338	33.9406	20.6206	24.1223	11.2923
515	31.0565	17.3465	34.2261	22.9861	24.5217	12.3817
516	29.1875	16.1175	31.9288	21.2788	23.9374	11.5174
517	31.2256	19.3256	32.3757	20.5457	23.8546	7.99461
518	30.3674	17.8774	32.7884	19.2784	22.8027	8.79268
519	30.3293	19.8793	31.2173	20.9073	20.8741	8.6741
520	29.8612	17.0712	35.5631	23.4831	24.9457	10.8057
521	30.5153	21.1153	33.6693	23.6193	25.7844	9.5344
522	31.39	21.81	35.8851	24.0651	24.8977	8.22769
523	29.6566	21.1666	35.6275	20.7275	26.5199	9.0499
524	31.6821	17.3521	35.5267	23.5667	20.2546	5.65461
525	30.5575	18.3775	35.4029	22.8129	22.2775	6.4975
526	30.1322	19.3022	32.4126	20.1426	21.6791	8.7291
527	32.0573	18.5273	31.673	22.043	19.8069	6.8569
528	32.4854	20.0154	31.4088	22.1988	21.0802	5.68024
529	31.3393	18.8193	31.5683	19.8383	22.9262	7.70619
530	31.0663	20.8563	28.6171	21.9671	23.0782	8.05823
531	32.7856	19.7956	29.9358	24.9058	22.0036	8.41363
532	31.3322	17.3122	33.0467	22.4167	23.4643	6.7243
533	31.0178	16.5878	30.8936	18.4036	22.3998	8.28981
534	30.0228	17.1628	29.8614	21.5114	22.276	8.16597
535	30.7297	17.7897	32.5659	22.0859	25.3588	11.6488
536	31.737	19.077	34.0692	20.5892	23.0633	8.75332
537	29.898	18.338	35.0261	21.2261	24.3152	8.12523
538	29.3609	16.3409	35.4601	21.6601	24.862	11.152
539	29.5775	24.4275	34.1831	21.9331	24.5187	9.29871
540	30.8776	24.9876	31.3809	20.6309	24.2089	11.3589
541	30.054	20.504	30.8956	21.4456	22.704	10.954
542	29.2196	21.7696	29.4857	20.9857	23.2619	10.7919
543	29.5495	19.4895	28.8605	20.4305	23.5257	9.66569
544	31.083	17.903	29.5693	21.1293	21.6311	8.16106
545	29.9118	17.1718	31.1447	21.7747	23.0975	8.87746
546	30.2782	17.4082	34.173	21.743	23.8317	9.37169
547	29.3578	15.8978	36.6401	22.6301	23.5046	8.94456
548	27.6806	14.2606	34.2238	17.7938	24.4687	9.17875
549	25.4613	15.1213	38.8203	20.3903	22.8152	6.6352
550	30.0374	16.7274	38.5887	19.6787	24.5062	11.0062
551	29.2552	16.7052	36.2573	19.8573	24.6875	7.9575
552	28.3429	15.1929	35.8614	20.9714	23.9079	11.0179
553	27.1851	15.3151	38.4759	18.7759	21.0602	4.26017
554	27.7711	16.4411	38.2205	20.3105	19.3827	4.94266
555	29.736	17.316	38.2006	19.2606	20.2547	7.85468
556	29.2892	18.0992	38.7639	22.4839	21.4756	7.40563
557	28.7299	18.5499	39.2228	21.8728	23.1555	5.78548
558	29.2037	17.1937	40.4178	19.9178	21.3125	6.16252
559	29.562	19.442	39.0881	20.9981	22.9412	7.0912
560	29.6719	17.6519	39.9038	22.3938	24.6879	8.80788
561	30.5213	18.2613	39.1108	19.5808	25.763	10.603
562	31.2654	18.0254	36.6696	17.0396	25.623	10.723
563	28.5852	15.6152	35.6649	22.3849	27.9061	12.2861
564	30.8856	20.3956	39.5097	23.8497	25.7708	9.87077
565	31.365	19.435	36.3507	22.4807	25.6164	12.6664
566	30.1675	21.6075	35.3474	21.5674	24.4967	11.7367
567	29.4858	19.3758	34.9934	21.0934	24.7813	11.2813
568	28.5883	21.0583	37.6104	21.8904	25.456	11.126
569	29.3856	21.4056	37.2268	22.1868	24.6218	8.95179
570	31.2767	20.5767	37.7693	22.8893	27.7147	14.7047
571	29.578	17.668	35.926	21.716	24.5788	13.5888
572	31.1953	18.2353	35.3871	24.2971	24.4939	11.6639
573	31.628	19.128	36.7727	22.3927	24.9301	13.3001
574	31.7614	20.6514	37.9358	22.5658	23.4843	13.1843
575	29.0221	19.9121	40.693	20.173	26.669	15.729
576	32.3772	20.0872	42.8737	24.2937	25.6386	11.6486
577	31.1256	20.9356	37.2493	25.3593	27.7157	14.3457
578	31.6285	21.1185	37.6254	24.2454	26.282	14.752
579	30.9276	22.3876	37.8567	23.4367	25.1115	10.6615
580	30.6869	18.6069	40.5405	24.1105	20.5161	11.7561
581	31.821	20.401	37.3554	20.4054	21.4553	10.7853
582	30.5765	20.8065	36.1298	22.8598	19.8488	7.69878
583	31.1193	19.2893	39.1011	22.7111	21.1887	15.9987
584	32.724	23.364	37.3775	21.8675	19.9104	19.2004
585	31.5918	22.3218	36.5583	22.3983	21.0101	21.3501
586	32.0451	22.2351	40.0652	21.9852	21.8894	19.5694
587	33.4953	22.7353	39.7969	23.9169	17.4091	18.6791
588	33.1766	22.9166	40.1648	25.6148	22.46	24.57
589	33.0925	20.7825	39.9862	24.5062	23.7217	19.9617
590	31.1526	19.6626	37.7979	23.4579	25.3209	20.2809
591	31.0699	22.1099	38.3302	21.6402	25.3879	18.9679
592	29.4572	18.3872	37.3821	22.2021	26.4398	22.1598
593	30.5499	20.7399	39.1981	23.0381	25.3158	22.2658
594	29.3582	18.8682	37.2199	22.6999	25.2127	14.7127
595	29.1867	20.7867	37.1588	18.0088	25.4178	21.9078
596	29.748	23.448	37.6281	22.6681	24.1354	19.6454
597	30.3999	19.2999	38.4841	22.3541	24.0993	20.1393
598	30.7683	21.0683	38.5314	22.1314	24.9046	21.9446
599	30.999	18.709	38.1797	21.6797	22.9367	19.7967
600	29.4771	20.3371	38.276	20.946	25.5616	19.8316
601	30.0093	20.7693	38.2412	21.0312	22.7736	17.6436
602	31.5998	23.3698	38.3522	21.3822	23.33	18.01
603	32.3232	19.3832	38.0333	22.7333	20.6855	19.1055
604	31.4602	22.1102	37.6017	22.1617	23.2669	20.3669
605	30.273	20.943	39.0875	20.9875	22.793	19.703
606	31.4273	21.3773	38.894	24.154	22.966	19.166
607	31.5634	21.1234	41.698	24.778	20.119	18.009
608	30.9793	21.5293	38.9027	23.4827	20.0608	19.0308
609	31.2221	19.3721	37.6196	21.9796	20.8116	18.7216
610	30.7914	19.7114	39.5046	23.4146	20.9292	19.4892
611	31.0487	16.9287	38.086	23.286	22.112	18.672
612	31.1463	17.9163	38.4264	22.5964	20.5538	17.0238
613	29.6564	15.6264	39.4945	21.9145	22.4135	17.5335
614	29.1406	15.1206	39.0047	22.1047	22.9389	16.6189
615	31.0744	17.6044	38.6458	21.6158	22.7798	16.5198
616	31.7119	18.9019	36.2291	20.9591	20.9	14.69
617	31.1744	16.9544	37.4223	20.8123	20.3025	19.3725
618	30.9889	19.7589	37.6956	20.3756	24.0237	18.8137
619	33.7279	19.4379	37.799	20.319	23.4932	18.5932
620	32.5242	22.0542	37.8708	23.2008	22.6678	16.9578
621	33.6471	21.0271	40.1315	23.9715	23.8973	18.6573
622	31.9548	21.7648	39.1115	22.0315	25.7448	17.9148
623	30.1463	17.2263	37.4204	22.0204	26.6463	19.2563
624	30.2251	17.0851	36.6284	18.4684	27.3397	21.1897
625	30.6561	18.1761	35.4292	19.6692	26.1431	20.8231
626	31.5523	18.8123	35.3142	19.7442	25.1383	17.0883
627	30.3859	16.2759	37.1022	20.0122	26.5894	19.0594
628	30.546	15.876	36.8582	20.6182	26.4216	18.9216
629	30.4428	16.7928	37.6954	20.3254	26.3246	17.9446
630	31.8435	19.7035	39.1533	21.7833	27.5987	19.9387
631	31.0637	17.1337	37.0031	21.7331	25.6438	20.5438
632	30.9755	16.4955	37.9091	21.9191	26.1038	13.3838
633	30.7791	16.3891	39.0898	22.0898	25.4481	13.0081
634	30.5207	16.4507	38.1112	22.1512	26.4378	14.1478
635	30.2804	19.9704	36.4859	22.2559	26.0795	16.5895
636	29.8243	21.3243	36.0935	19.3235	26.2847	11.4547
637	30.7005	18.7305	35.8675	21.4475	26.2099	11.0499
638	31.1868	19.9268	38.7868	23.6468	26.7812	12.6912
639	30.4525	20.6425	38.7386	23.1586	26.3991	15.5691
640	30.8699	17.0199	33.9413	22.0913	24.7947	13.7947
641	31.5764	19.1464	40.2825	22.2925	25.8114	11.2914
642	34.2194	18.7594	33.481	21.301	26.8278	11.7778
643	30.6681	17.0581	33.3218	22.9118	26.2014	12.4414
644	30.3317	17.2217	30.5777	20.9477	25.4046	10.4146
645	31.8085	18.4785	33.2809	21.4709	24.4737	11.5837
646	33.6945	17.4445	33.2416	23.3016	24.9931	9.13308
647	31.9483	18.2683	33.762	21.452	25.4811	11.4611
648	35.4505	17.8105	33.0078	21.1978	27.1116	11.4416
649	35.5221	18.7921	33.6638	22.7838	25.0447	10.4047
650	36.3183	20.4783	33.4213	21.0213	24.366	8.196
651	33.736	19.366	34.4205	21.1005	23.9832	8.26323
652	32.7533	20.2633	34.9916	21.8516	24.317	8.51696
653	34.3658	21.3558	38.6566	21.6266	25.0069	9.40692
654	36.7079	19.5979	37.6994	23.3994	24.6321	11.1721
655	32.1255	20.1655	35.6329	22.1629	24.9193	12.0693
656	32.8692	17.6192	37.6863	22.2263	23.14	8.54997
657	31.7189	17.1489	34.6215	21.5715	24.9119	9.83186
658	30.5236	17.0236	34.6206	19.8806	26.6382	10.0382
659	32.02	16.6	35.4702	20.7202	26.407	11.137
660	33.4622	17.4622	34.7592	20.7292	26.3333	11.5133
661	34.5904	18.5304	34.6521	20.3021	27.1965	13.0065
662	34.0817	19.1917	34.8374	19.8074	28.9153	12.4253
663	35.1374	20.2674	31.535	20.735	26.1569	11.1169
664	33.0928	16.1728	31.057	21.257	25.3197	8.2197
665	34.4751	19.2651	30.6688	18.8688	26.7735	10.6635
666	35.5447	17.8447	30.8969	18.9969	27.3645	11.5345
667	35.3224	20.7324	32.13	22.25	25.9518	11.5718
668	35.5207	17.0907	34.2524	20.7824	25.8153	10.7853
669	34.7877	17.0277	40.8219	24.0119	24.065	8.84503
670	34.3865	17.4565	39.9964	23.3364	23.8844	8.52442
671	34.7394	20.8094	37.2344	21.6844	25.0295	10.7495
672	35.1392	23.1092	38.3686	22.7486	24.5352	10.6652
673	37.3757	24.5257	36.335	21.715	24.3148	9.5448
674	35.7117	22.3617	39.4244	21.6944	25.7455	11.5455
675	36.2912	22.4012	39.0155	23.0755	25.3462	11.7862
676	34.3245	21.9245	39.6001	22.1101	25.0701	10.9301
677	34.7633	20.2433	39.6866	22.7566	26.2861	15.0661
678	34.1406	20.0906	37.2845	21.7445	24.5596	11.5396
679	34.5727	19.3627	40.0306	21.6406	25.244	12.454
680	35.3894	22.3394	36.7981	22.2481	25.6142	11.4242
681	36.3835	21.5335	36.1352	21.0352	25.3757	12.3057
682	34.3736	21.4336	37.1788	22.4688	25.2829	12.8829
683	35.0052	17.4152	36.6252	22.8152	25.3542	12.8142
684	34.4028	18.3128	33.9093	21.4293	26.1209	12.0909
685	34.5966	16.7466	32.0805	22.1305	26.2402	11.7402
686	34.4361	21.4361	34.064	21.014	27.2176	13.8276
687	32.4967	19.2467	33.8888	22.2388	26.9585	12.7785
688	33.9656	20.8756	35.557	22.007	24.2518	11.6818
689	32.4006	16.1506	37.9908	21.8808	24.4829	12.9229
690	33.3294	17.8894	36.4527	24.4327	25.1951	14.0351
691	32.568	15.708	34.7941	20.9041	26.5778	14.3578
692	31.8584	16.9684	36.3416	22.0716	27.8642	14.5742
693	31.0086	15.2886	34.4059	21.9459	26.0496	14.1596
694	30.3519	14.9619	36.2443	22.0743	27.8839	15.8639
695	30.0049	16.7649	36.9811	21.2811	28.8344	15.1744
696	30.5502	17.0402	36.0441	19.4441	28.1253	14.7453
697	30.2511	15.5011	38.2446	20.2146	26.4547	13.3147
698	30.9146	17.7046	34.4744	20.2644	24.8088	12.3788
699	31.7282	16.7782	34.612	21.822	25.9805	12.6005
700	31.6837	15.7937	35.191	22.811	25.3596	12.8496
701	32.4568	15.0768	33.0797	23.2597	25.0675	12.7975
702	29.886	13.856	33.6908	22.5108	25.8919	14.0419
703	31.3471	14.7171	33.4376	24.4376	24.6758	10.4458
704	31.3989	16.1089	33.5402	22.4302	25.0812	11.4112
705	31.1056	15.3056	34.346	24.246	26.2434	13.3234
706	31.9971	15.2771	31.6706	25.0106	25.4501	11.9601
707	31.9198	15.4998	31.9026	23.5126	24.3281	11.2781
708	31.7049	15.3649	32.1074	24.0874	25.4086	11.2086
709	32.4629	15.8629	31.7613	24.6713	24.3561	10.1361
710	32.0639	15.4839	33.7593	25.3293	24.1415	9.40148
711	33.1147	15.9947	33.1833	22.1333	24.3078	9.28784
712	30.7341	13.7141	34.6995	22.8495	24.6553	9.15529
713	30.4864	14.4864	33.4095	21.8795	26.0626	9.95263
714	32.0952	16.5252	36.1616	24.0516	25.2187	9.7887
715	32.9449	18.8049	33.4192	23.3792	25.3871	10.1671
716	31.2256	15.9756	33.1591	23.3391	23.922	9.982
717	33.2606	19.2706	32.2681	22.0681	22.9283	10.9583
718	33.2608	16.4508	34.7535	23.5735	22.7193	13.1493
719	32.1137	17.6237	32.2928	22.1528	24.4426	9.35259
720	34.458	17.588	32.7175	22.3575	25.8636	11.5236
721	34.2595	20.9195	34.8263	22.3763	25.6552	10.6652
722	34.3456	20.9956	38.249	22.189	24.5584	10.3384
723	32.9536	17.5336	34.7657	23.4357	26.5224	11.4924
724	31.6152	14.2052	33.6694	21.9794	25.8019	11.6719
725	31.7006	15.8406	34.9897	21.2297	25.7974	12.9174
726	32.4039	18.7239	34.4972	21.3372	25.9375	10.9475
727	29.4017	13.7217	37.4399	23.4699	23.8619	11.5819
728	30.5864	14.3164	37.2264	24.0064	25.988	11.478
729	31.4908	14.6508	33.5086	22.1686	26.8204	12.8104
730	31.5049	16.0849	34.2403	20.6203	24.9506	10.3406
731	31.1437	15.4537	33.1765	22.0865	25.7748	12.4348
732	30.2807	13.9507	31.7076	21.4876	24.7079	11.4679
733	31.5222	17.1122	31.5854	21.3654	22.827	10.137
734	30.6623	18.7023	31.8444	21.5644	25.3683	12.9783
735	31.2332	18.6532	32.3829	20.3529	26.5243	13.4843
736	30.9456	15.8756	36.6411	22.9911	25.684	13.254
737	30.5237	15.7137	36.1131	22.8631	26.223	9.25297
738	31.863	16.203	33.1053	21.0353	26.5925	13.3425
739	33.3016	18.5416	37.1851	24.3251	27.5771	13.9771
740	31.3671	17.6071	36.416	21.386	26.4895	11.6995
741	30.7249	16.4549	35.9883	23.0483	24.4806	11.6506
742	31.3932	15.0732	33.9971	22.6471	24.8094	11.7394
743	29.9988	13.5988	31.9707	21.1007	23.9717	10.1717
744	30.305	16.525	31.8313	22.6513	24.1543	9.68433
745	30.2989	14.9889	31.8383	22.2883	26.2618	10.9818
746	31.8732	16.4932	32.0908	22.9808	25.8516	10.1116
747	30.9721	16.3321	32.4356	22.2556	26.0528	10.4028
748	30.5102	15.7502	32.6606	22.1406	25.5951	7.27506
749	29.4067	15.0467	33.0107	22.8407	26.0956	8.34563
750	30.2718	17.1618	32.6066	22.4766	24.4833	10.8733
751	30.9292	16.1192	31.8625	21.7025	25.1064	8.03642
752	29.7135	14.5535	34.4271	23.0871	25.8814	9.57137
753	29.3933	15.0133	35.5406	21.9606	23.6871	8.79706
754	28.3575	15.4075	36.3052	24.1652	23.8548	10.5948
755	28.8334	16.5534	36.5096	24.2296	25.195	10.805
756	28.7833	13.9033	34.8953	22.4953	26.0918	11.0718
757	26.8118	15.6618	35.1943	22.2243	22.7007	7.18071
758	26.1462	12.3462	35.1601	22.9101	24.0378	6.23783
759	29.3294	17.4194	35.5892	23.1092	22.8139	7.62393
760	29.1621	15.2921	38.7244	22.6644	22.8268	6.28682
761	29.1883	14.2883	34.5968	21.0368	23.003	9.39301
762	28.7106	13.9306	36.0208	23.9808	24.3821	10.3521
763	28.5997	15.2297	36.1711	21.2811	23.223	7.29301
764	28.2269	14.6569	32.0592	18.8992	21.9304	6.32037
765	27.8007	13.0207	32.7109	21.2009	24.1569	7.19694
766	28.5649	15.0049	34.1223	20.4623	21.7308	6.51077
767	26.9322	13.7722	31.5206	20.2006	22.6158	6.82576
768	27.5889	13.9489	32.9302	19.5402	24.8659	10.3759
769	28.8345	13.8445	34.4813	21.2113	23.737	7.27697
770	28.4153	15.2053	35.7193	20.0293	22.4908	9.8108
771	28.2589	15.5389	35.5995	19.9795	23.0711	9.30111
772	28.5402	16.4602	37.6807	20.9707	22.2465	8.11647
773	28.0817	15.1217	31.9254	22.0054	21.1408	5.90082
774	30.3193	18.2093	38.6696	23.1796	22.0316	5.38162
775	30.0907	16.8407	38.731	20.951	21.0401	6.65012
776	30.2608	17.0608	36.4763	23.0763	22.3125	6.10249
777	28.9905	17.1705	36.7802	23.2002	23.3309	7.66085
778	28.2143	15.8343	36.5002	24.5302	24.4109	10.8509
779	27.8616	14.2616	35.6455	20.7655	23.6665	9.41649
780	26.6783	12.7183	36.663	23.113	24.8029	8.65287
781	26.5361	14.1961	42.1095	26.4195	23.0023	8.93231
782	27.8803	14.7203	36.0416	21.2916	24.4321	7.21214
783	26.6096	14.5996	37.9544	21.8844	24.5166	9.02664
784	24.4523	11.1923	37.6423	21.6423	25.1894	7.71936
785	26.8738	11.0738	37.8175	24.4375	24.4247	9.3847
786	26.7878	13.0478	36.1702	20.9602	24.2286	11.2686
787	27.1941	13.2341	35.6641	20.9441	24.6011	10.5911
788	26.6361	14.4061	39.808	22.468	25.2246	11.1246
789	27.1458	14.0258	40.4273	21.9973	22.8194	10.1894
790	26.1394	13.6894	38.2772	22.6472	24.3525	11.0125
791	26.9327	14.5327	37.4958	23.4258	23.5605	7.81052
792	26.1222	14.1522	37.4751	23.0651	23.0661	11.4561
793	25.9216	15.2816	36.7359	21.5759	25.2876	11.2976
794	27.5041	15.2741	40.0002	23.7902	23.7584	11.8084
795	27.4468	14.8168	42.2477	22.8477	26.9376	13.8376
796	28.977	16.427	42.0815	21.2215	26.6069	11.3569
797	27.5959	16.6759	36.0341	19.5541	24.1246	9.28463
798	27.0009	14.0809	34.0938	21.8238	23.8099	8.06988
799	28.5304	15.6904	36.2104	21.4004	22.5626	8.19263
800	25.6189	13.8089	41.5092	19.3192	22.5383	7.1883
801	27.5731	16.6931	39.273	21.443	20.173	6.26297
802	29.8751	16.5751	38.1384	23.8084	21.1453	7.3053
803	28.7955	16.4655	36.5273	21.0873	21.1331	6.30315
804	26.433	16.183	36.9842	21.2342	22.7768	7.60678
805	28.7784	15.7684	38.6175	21.0775	25.3809	8.92089
806	28.6843	15.0443	36.6632	19.3832	23.7444	8.11443
807	27.9189	13.2289	38.0008	20.7208	25.0068	8.20678
808	29.347	15.807	33.4679	21.3979	23.289	7.46897
809	29.7186	15.6486	34.3222	18.4822	25.376	8.556
810	28.5718	14.6518	34.7329	20.0229	25.5291	9.11911
811	29.2944	14.2544	34.091	19.131	26.2169	8.5269
812	25.7815	13.4415	34.4602	18.4402	26.1876	9.28762
813	27.5428	13.6528	34.0943	19.6143	25.6588	9.48883
814	26.8736	14.6036	33.792	16.712	24.6958	6.58576
815	26.8612	15.0112	34.0134	16.9834	24.8038	6.81377
816	28.3453	12.6253	31.7184	18.9284	23.4437	6.43365
817	26.2899	13.0799	33.2068	18.7068	22.8229	10.3429
818	28.0316	14.9616	31.4225	19.8925	23.0771	8.89713
819	28.7005	15.4305	32.6932	18.7332	22.8249	8.1449
820	29.5801	15.3801	32.8783	16.1283	23.2421	8.67205
821	28.2336	13.7936	33.3145	18.1545	24.3366	7.59663
822	29.1147	16.1247	33.8568	18.5268	25.5575	6.70748
823	27.2958	11.9458	32.0675	17.7875	21.9714	6.31139
824	28.6068	13.5368	32.7151	16.6951	22.8259	8.75593
825	28.0337	13.7437	31.7824	17.3524	25.2548	8.38477
826	29.0467	15.4067	32.7802	16.4802	23.8695	10.5295
827	29.0351	14.2951	31.2335	17.2335	25.7295	12.2995
828	28.9832	15.7732	31.424	17.574	22.0058	9.25581
829	30.1329	16.3729	32.6127	18.8327	21.8354	9.29544
830	30.3629	16.8729	32.9048	18.2548	22.071	9.31104
831	31.0503	17.3803	34.6171	19.1571	23.7973	10.0573
832	30.4395	20.9895	33.9526	18.4926	23.3454	9.49539
833	31.7867	18.9567	32.6034	19.2234	24.5898	11.4398
834	32.1308	18.6708	34.5984	20.6884	22.6212	10.5712
835	29.2708	17.0308	32.2289	19.9489	22.5204	10.9104
836	31.7807	16.5107	32.6085	19.2085	23.845	10.485
837	29.1553	18.4553	32.3827	17.5327	24.0671	12.0271
838	28.9371	16.1471	33.5112	17.3512	23.9261	10.7661
839	29.7655	17.2555	34.6752	19.4352	25.1141	9.27409
840	30.1852	17.1352	33.6575	21.5175	24.3872	8.89717
841	30.3822	16.9622	37.8035	22.5635	25.4744	11.6344
842	27.9881	15.1481	40.0437	17.9237	27.3571	11.5171
843	29.1455	16.0555	38.5978	20.2078	25.3397	8.88969
844	27.9402	15.1902	36.7847	18.2147	26.4081	13.2681
845	28.8837	14.5237	35.4958	18.9958	26.3135	11.3635
846	28.4715	13.6315	35.2506	20.3406	25.3028	10.7028
847	29.8466	15.0766	33.6776	18.5476	24.6445	10.3045
848	29.1273	12.8873	34.6423	15.8523	24.2467	8.97666
849	29.9317	14.3317	36.9441	19.7741	25.465	8.18497
850	29.4489	18.0689	39.2484	20.7284	23.0319	7.4819
851	29.9327	17.8927	36.7503	19.4203	23.9758	8.85577
852	30.1628	18.3728	38.577	18.447	23.1374	8.92739
853	29.362	16.912	38.6223	19.3523	24.104	8.24403
854	30.4509	19.3009	38.9775	19.0375	25.1965	8.34649
855	29.1633	17.8633	38.1698	19.4198	25.1848	8.98478
856	29.3093	16.7193	40.8327	20.5227	26.5466	10.6566
857	28.4119	14.6719	37.3652	21.4752	25.9238	9.65379
858	28.962	15.582	38.615	22.625	27.9401	11.6301
859	28.383	14.873	39.7905	20.5505	27.0897	8.30965
860	30.1818	19.6818	38.7695	19.0495	27.3886	11.6186
861	29.7168	19.1268	39.5413	18.2413	23.8442	9.60419
862	30.1128	19.7028	39.5365	18.4665	25.2156	8.9156
863	30.1072	20.3572	36.1877	18.5277	25.8743	12.2843
864	29.7192	20.7692	36.2919	19.2519	24.7077	8.44767
865	29.1263	22.9963	36.7344	19.3044	26.5753	7.34527
866	29.755	20.265	35.8929	19.5129	25.4468	9.65683
867	31.1399	19.6399	37.8325	18.5225	26.1485	10.9485
868	30.5937	19.9937	35.7781	20.0881	25.6958	9.80583
869	31.9877	21.0977	33.5257	20.9957	25.487	8.60699
870	30.8289	20.2989	32.925	20.515	25.6635	12.2235
871	30.3293	20.7193	32.5906	18.5706	25.4603	10.6503
872	28.2927	19.4427	32.8642	18.0242	24.1562	9.90616
873	28.9271	18.8971	32.7862	16.9462	26.568	8.46798
874	30.2546	16.7746	32.9801	16.3601	25.5834	10.6134
875	28.8789	17.3789	35.9649	17.6649	25.3313	5.96134
876	29.6182	19.2982	34.4428	18.0628	26.0069	8.11685
877	29.9009	18.8609	36.5587	18.6087	25.3757	7.71565
878	29.3438	17.2638	34.9669	18.8669	24.7214	7.18139
879	29.6877	18.5377	34.9614	17.7814	26.4925	8.58245
880	29.2126	17.3326	33.3434	18.7534	25.1203	7.8703
881	30.3652	18.0552	33.7373	17.0073	23.4691	7.62913
882	30.6918	18.8518	36.1579	22.3479	25.7631	8.38306
883	28.9529	17.4129	35.3074	19.8874	26.4963	8.30633
884	29.4713	19.1213	37.3825	21.5425	25.9429	9.56292
885	29.5175	19.8875	39.9223	21.3023	25.1814	9.15143
886	30.0677	17.8377	36.2951	19.0151	24.0594	8.29936
887	31.4717	18.2517	34.6664	18.7864	23.8289	9.27889
888	29.536	19.336	34.8599	19.2499	23.2449	10.1349
889	29.7565	18.4565	39.7923	19.7623	25.2558	11.2058
890	28.1515	18.8315	37.5599	16.8399	23.1245	8.42452
891	31.3255	19.6755	33.101	19.391	25.0967	8.31671
892	30.4801	18.4301	36.4326	18.9726	24.0264	5.55637
893	30.5118	18.0818	33.0798	19.4798	26.1297	3.7997
894	28.7735	16.8835	33.8952	19.9252	27.3575	7.25746
895	30.142	17.092	35.8267	19.0567	25.3535	8.8135
896	29.9169	16.3269	34.0073	17.2473	25.8915	9.45151
897	30.938	17.898	29.7358	16.6858	23.715	8.33501
898	31.989	19.449	32.0555	17.8555	22.5765	6.52647
899	29.8568	17.4568	34.131	18.461	23.1573	8.55727
900	30.2243	18.7243	38.3215	21.4415	21.9561	7.76609
901	31.193	17.763	35.366	19.356	20.9698	8.34979
902	31.2838	16.6238	35.4821	20.8121	19.7912	6.57123
903	32.245	18.005	37.5329	22.5329	22.8152	8.85518
904	30.2029	16.9129	38.3957	23.5657	23.1738	8.61376
905	30.0683	16.9583	34.415	21.565	22.5876	12.2676
906	31.4603	19.0803	34.1297	20.9997	23.1083	14.4083
907	29.9184	17.3384	34.617	21.927	24.1322	6.11219
908	31.127	18.807	33.902	20.062	23.6981	7.38805
909	29.9574	18.6174	36.0431	20.7431	21.9292	7.39922
910	31.3018	18.6418	35.1159	21.3759	24.511	4.94099
911	31.7852	20.1352	36.2052	20.7752	25.3702	7.36024
912	29.9032	20.4032	37.513	22.123	24.6998	6.63984
913	30.6935	17.5635	36.3954	19.3054	26.5032	5.53322
914	31.004	17.694	34.2462	18.3762	25.9102	8.91021
915	29.0324	15.8324	34.4572	20.4072	25.8274	7.92743
916	27.7592	14.3692	34.5511	18.5411	25.1771	5.55713
917	29.317	19.887	34.7307	20.9807	24.7561	6.8361
918	28.4061	16.6061	35.3339	19.7139	24.4783	6.96828
919	28.7613	17.9313	32.3582	17.9082	26.0095	8.86946
920	28.372	15.872	33.4967	20.0767	25.9424	8.24237
921	31.0694	18.9294	34.4097	20.6797	26.5519	7.54195
922	30.8798	16.6898	35.9632	19.8932	25.7546	7.94461
923	28.7297	14.9097	35.4848	19.0248	26.1036	8.17358
924	29.2056	15.5156	36.0776	20.1776	24.2589	6.68894
925	29.4478	15.7178	35.5548	21.2348	26.7826	7.19261
926	29.0173	15.5873	38.2777	20.9877	24.9522	10.9822
927	28.603	18.153	35.9952	20.8152	25.3007	7.75068
928	29.5288	17.6988	37.1886	21.2786	25.5901	9.71007
929	30.6211	19.4011	36.1753	23.5253	24.7685	7.05854
930	27.3351	18.4051	36.161	21.571	23.8001	7.9101
931	29.711	17.911	34.6272	18.8272	24.4718	8.27183
932	29.6655	17.8755	37.083	19.483	25.836	9.57603
933	30.9921	19.0921	39.4932	19.9532	24.4243	6.85431
934	31.783	18.423	39.553	20.523	23.3159	6.6359
935	31.3713	18.3713	35.6163	18.0063	23.9308	8.47077
936	29.8562	18.6462	38.6813	19.2813	23.0874	7.59737
937	30.9028	17.4028	40.7461	20.3461	23.3334	8.13336
938	28.8307	16.7707	39.7171	18.7571	24.5984	8.19837
939	28.5023	16.4323	39.1178	20.4078	21.7173	11.4773
940	29.5566	18.5366	39.0402	21.0902	22.8562	10.1262
941	29.0348	19.6548	38.4957	22.2857	27.4911	13.5711
942	30.327	19.047	35.7647	19.0747	26.1756	14.6756
943	30.091	19.321	39.3364	23.1164	25.8694	15.0194
944	30.0045	17.2945	37.3756	21.1756	26.8211	16.4511
945	30.8019	18.6919	38.647	18.257	26.2585	13.6785
946	29.8571	18.5771	37.9851	16.7751	22.6055	14.1255
947	31.7757	17.7557	38.5119	16.5719	22.569	13.959
948	31.5027	19.2427	37.416	16.126	22.3932	14.3232
949	30.6354	17.1854	35.8518	19.3918	25.334	16.864
950	33.7172	17.3072	34.7154	16.0454	23.4585	16.0385
951	34.3929	17.3929	31.0382	14.5982	24.5703	15.5203
952	32.6283	17.7183	34.4629	18.5029	24.0013	13.9013
953	34.0045	18.7345	33.2165	16.6465	22.4015	14.9815
954	35.3546	20.3546	33.2385	16.2285	21.0091	12.2191
955	36.3581	21.4381	34.8564	14.3064	20.6026	14.7626
956	34.8824	20.2224	33.6833	15.3433	20.5936	12.5936
957	33.3153	17.7453	32.9945	16.0045	22.707	15.647
958	33.0702	19.0002	32.6135	15.1535	24.672	14.382
959	33.3341	19.1241	32.5123	15.3823	23.3919	14.3119
960	33.6901	17.3501	37.3331	15.6831	22.7736	14.7336
961	33.4533	15.5033	36.127	15.487	24.1587	14.9187
962	32.9827	17.0227	34.0005	15.2105	24.3491	15.1291
963	32.9899	17.9299	33.9134	15.7634	22.0697	12.6597
964	33.114	18.054	34.7229	14.3029	21.9583	15.0683
965	34.4562	17.7762	35.3453	17.1253	20.9089	13.0289
966	30.3709	16.0309	35.6464	14.9164	20.5168	10.7768
967	30.7126	16.4926	37.3997	15.8897	20.4897	10.7197
968	31.5443	15.1143	36.4076	17.5076	20.4581	14.8981
969	31.212	15.412	34.1846	14.7046	19.0817	10.1517
970	31.2735	17.9135	35.2589	15.1389	19.762	12.222
971	30.4591	16.3791	34.7106	13.9006	21.4655	15.6955
972	32.101	17.301	35.2866	16.1366	20.6665	11.1265
973	30.3579	17.7079	38.1411	18.9411	20.546	9.56602
974	32.8121	20.6821	37.9746	18.1446	20.0241	9.87405
975	33.503	19.353	36.3187	18.3187	20.6549	9.96485
976	33.2788	22.9488	37.466	20.036	21.6724	10.1024
977	30.6557	18.1957	37.5178	20.6778	21.1677	8.7777
978	31.4705	16.8505	38.276	19.836	21.2321	8.57207
979	31.5139	16.0239	36.5847	21.8947	21.9419	10.6619
980	31.3002	16.5902	39.1073	19.5273	21.7904	11.2204
981	29.5862	17.5662	39.4224	19.8524	21.0652	10.3652
982	27.0736	16.8036	37.6532	16.9432	20.9919	8.73191
983	26.5277	14.8977	34.8611	15.4411	21.2571	18.5171
984	28.9297	17.0597	35.3023	16.2523	21.6117	18.7717
985	31.1631	18.7831	34.7174	15.1974	20.7483	10.8883
986	30.3828	17.1228	35.0361	16.4061	20.0761	11.3861
987	30.1959	17.2159	36.845	21.555	20.536	11.086
988	32.7217	18.0417	37.7573	18.7473	21.0361	12.7461
989	30.2306	17.2306	36.6326	18.7626	20.9952	11.8152
990	30.1799	17.8899	36.4962	17.8262	21.7091	12.1891
991	31.2605	19.4805	37.1697	19.0197	18.1353	9.29525
992	32.9146	20.2046	37.5444	19.1844	19.3266	10.6466
993	30.6617	17.5617	37.8289	19.6389	18.8712	11.2712
994	30.9227	16.8427	37.1206	19.4006	18.0025	8.25245
995	30.5184	17.0684	40.968	22.098	18.9144	8.93437
996	29.6814	16.3314	41.9982	21.4182	17.4169	4.70692
997	29.3032	16.3132	42.1203	21.3803	17.9229	7.23285
998	29.5258	16.2958	42.3661	23.3361	17.7298	8.54977
999	30.2818	20.9418	41.9873	24.5973	18.3449	9.30494
1000	29.1154	17.6454	42.3983	20.2083	15.2409	3.98089

## Sheet: Fig S9B Data
	Contact Propensity
Residue Number	Repeat 1	Repeat 2	Repeat 3	Sum
165	0.00599401	0.00599401	0.000999001	0.012987
166	0.0509491	0.0519481	0	0.102897
168	0.001998	0	0	0.001998
167	0	0.002997	0	0.002997
169	0.003996	0	0	0.003996
170	0.000999001	0.00899101	0	0.00999001
171	0	0.01998	0	0.01998
173	0	0.001998	0	0.001998
230	0.000999001	0.000999001	0	0.001998
231	0.011988	0	0	0.011988
232	0.018981	0	0	0.018981
235	0.028971	0.028971	0.333666	0.391608
236	0.100899	0.26973	0	0.370629
238	0	0	0.000999001	0.000999001
239	0.225774	0.121878	0.22977	0.577423
242	0.00999001	0	0.028971	0.038961
243	0.000999001	0	0	0.000999001
401	0	0	0.002997	0.002997
403	0	0	0.00699301	0.00699301
469	0.000999001	0	0	0.000999001
480	0.035964	0	0	0.035964
524	0	0.00499501	0	0.00499501
541	0.00599401	0	0	0.00599401
544	0.010989	0	0	0.010989
545	0.188811	0.001998	0	0.190809
548	0.000999001	0.000999001	0	0.001998
581	0	0	0.036963	0.036963
582	0	0.001998	0.254745	0.256743
612	0.018981	0.010989	0	0.02997
614	0.003996	0.003996	0	0.00799201
615	0.000999001	0.000999001	0	0.001998
617	0	0.000999001	0	0.000999001
618	0.000999001	0	0	0.000999001
620	0	0.002997	0	0.002997
661	0	0.000999001	0	0.000999001
666	0	0.002997	0	0.002997
669	0.000999001	0.000999001	0	0.001998
670	0.00599401	0	0	0.00599401
673	0.001998	0.002997	0	0.00499501
